# Supplementary material for: Di­chlorido­dimethyl­bis­(thio­urea-κS)tin(IV)
Source: Acta Crystallogr Sect E Struct Rep Online. 2014 Feb 8;70(Pt 3):m83. doi: 10.1107/S1600536814002025 (PMC3998430; doi:10.1107/S1600536814002025)
Supplement: Supplementary file 1 [file e-70-00m83-sup1.cif]

##############################################################################
#                                                                            #
# This CIF contains the data in a paper accepted for publication in          #
# Acta Crystallographica Section E. It conforms to the requirements of       #
# Notes for Authors for Acta Crystallographica Section E, and has been       #
# peer reviewed under the auspices of the IUCr Commission on Journals.       #
#                                                                            #
# Full details of the Crystallographic Information File format               #
# are given in the paper "The Crystallographic Information File (CIF):       #
# a New Standard Archive File for Crystallography" by S. R. Hall, F. H.      #
# Allen and I. D. Brown [Acta Cryst. (1991), A47, 655-685].                  #
#                                                                            #
# The current version of the core CIF dictionary is obtainable from          #
# ftp://ftp.iucr.org/pub/cif_core.dic.                                       #
#                                                                            #
# Software is freely available for graphical display of the structure(s)     #
# in this CIF. For information consult the CIF software page                 #
# http://www.iucr.org/resources/cif/software.                                #
#                                                                            #
# This file may be used for bona fide research purposes within the           #
# scientific community so long as proper attribution is given to the journal # 
# article from which it was obtained.                                        #
#                                                                            #
##############################################################################
data_I
_audit_creation_method     SHELXL-2013
_database_code_depnum_ccdc_archive     'CCDC 984032'
_chemical_name_systematic
;
Dichloridodimethylbis(thiourea-\k<i>S</i>)tin(IV)
;
_chemical_name_common     ?
_chemical_formula_moiety     'C4 H14 Cl2 N4 S2 Sn'
_chemical_formula_sum     'C4 H14 Cl2 N4 S2 Sn'
_chemical_formula_iupac     '[Sn (C H3)2 Cl2 (C H4 N2 S)2]'
_chemical_formula_weight     371.90
_chemical_melting_point     ?
_symmetry_space_group_name_hall     '-P 1'
_shelx_space_group_comment
;
The symmetry employed for this shelxl refinement is uniquely defined
by the following loop, which should always be used as a source of
symmetry information in preference to the above space-group names.
They are only intended as comments.
;
_space_group_crystal_system     triclinic
_space_group_name_H-M_alt     'P -1'
_space_group_name_Hall     '-P 1'
loop_
    _space_group_symop_operation_xyz
    'x, y, z'
    '-x, -y, -z'
_cell_length_a     6.44610(10)
_cell_length_b     8.4063(2)
_cell_length_c     12.4249(2)
_cell_angle_alpha     82.1720(10)
_cell_angle_beta     78.2400(10)
_cell_angle_gamma     89.4650(10)
_cell_volume     652.89(2)
_cell_formula_units_Z     2
_cell_measurement_reflns_used     8182
_cell_measurement_theta_min     2.45
_cell_measurement_theta_max     28.33
_cell_measurement_temperature     296(2)
_exptl_crystal_description     'block'
_exptl_crystal_colour     'colourless'
_exptl_crystal_size_max     0.32
_exptl_crystal_size_mid     0.19
_exptl_crystal_size_min     0.06
_exptl_crystal_density_diffrn     1.892
_exptl_crystal_density_meas     ?
_exptl_crystal_density_method     ?
_exptl_crystal_F_000     364
loop_
    _exptl_crystal_face_index_h
    _exptl_crystal_face_index_k
    _exptl_crystal_face_index_l
    _exptl_crystal_face_perp_dist
    1.00 0.00 -1.00 0.0300
    -1.00 0.00 1.00 0.0460
    -1.00 2.00 -1.00 0.1140
    1.00 -2.00 1.00 0.1060
    0.00 -1.00 -1.00 0.1120
    0.00 2.00 1.00 0.0820
    -1.00 0.00 -4.00 0.1490
    1.00 3.00 4.00 0.1320
_exptl_absorpt_coefficient_mu     2.654
_exptl_absorpt_correction_type     integration
_exptl_absorpt_process_details
;
(face-indexed absorption correction carried out with XPREP; Bruker,
2005)
;
_shelx_estimated_absorpt_T_min     0.484
_shelx_estimated_absorpt_T_max     0.857
_exptl_absorpt_correction_T_min     0.5330
_exptl_absorpt_correction_T_max     0.8271
_exptl_special_details     ?
_diffrn_ambient_temperature     296(2)
_diffrn_radiation_type     MoK\a
_diffrn_radiation_wavelength     0.71073
_diffrn_radiation_source     'sealed tube'
_diffrn_radiation_monochromator     'graphite'
_diffrn_measurement_device_type     'Bruker APEXII CCD'
_diffrn_measurement_method     '\f and \w scans'
_diffrn_detector_area_resol_mean     ?
_diffrn_reflns_number     12611
_diffrn_reflns_av_R_equivalents     0.0579
_diffrn_reflns_theta_min     1.690
_diffrn_reflns_theta_max     28.333
_diffrn_reflns_theta_full     25.242
_diffrn_measured_fraction_theta_max     0.998
_diffrn_measured_fraction_theta_full     1.000
_diffrn_reflns_limit_h_min     -8
_diffrn_reflns_limit_h_max     8
_diffrn_reflns_limit_k_min     -11
_diffrn_reflns_limit_k_max     11
_diffrn_reflns_limit_l_min     -16
_diffrn_reflns_limit_l_max     16
_refine_special_details     ?
_reflns_number_total     3250
_reflns_number_gt     2917
_reflns_threshold_expression     I>2\s(I)
_refine_ls_structure_factor_coef     Fsqd
_refine_ls_matrix_type     full
_refine_ls_R_factor_all     0.0246
_refine_ls_R_factor_gt     0.0211
_refine_ls_wR_factor_gt     0.0522
_refine_ls_wR_factor_ref     0.0534
_refine_ls_goodness_of_fit_ref     1.056
_refine_ls_restrained_S_all     1.056
_refine_ls_number_reflns     3250
_refine_ls_number_parameters     156
_refine_ls_number_restraints     8
_refine_ls_hydrogen_treatment     mixed
_refine_ls_weighting_scheme     calc
_refine_ls_weighting_details
              'w=1/[\s^2^(Fo^2^)+(0.0263P)^2^+0.0565P] where P=(Fo^2^+2Fc^2^)/3'
_atom_sites_solution_hydrogens     mixed
_atom_sites_solution_primary     heavy
_atom_sites_solution_secondary     difmap
_refine_ls_shift/su_max     0.001
_refine_ls_shift/su_mean     0.000
_refine_diff_density_max     0.571
_refine_diff_density_min     -0.535
_refine_ls_extinction_method     'SHELXL-2013 (Sheldrick, 2008)'
_refine_ls_extinction_coef     0.0077(7)
_refine_ls_extinction_expression
                                  'Fc^*^=kFc[1+0.001xFc^2^\l^3^/sin(2\q)]^-1/4^'
loop_
    _atom_type_symbol
    _atom_type_description
    _atom_type_scat_dispersion_real
    _atom_type_scat_dispersion_imag
    _atom_type_scat_source
    'C' 'C' 0.0033 0.0016
                         'International Tables Vol C Tables 4.2.6.8 and 6.1.1.4'
    'H' 'H' 0.0000 0.0000
                         'International Tables Vol C Tables 4.2.6.8 and 6.1.1.4'
    'Cl' 'Cl' 0.1484 0.1585
                         'International Tables Vol C Tables 4.2.6.8 and 6.1.1.4'
    'N' 'N' 0.0061 0.0033
                         'International Tables Vol C Tables 4.2.6.8 and 6.1.1.4'
    'S' 'S' 0.1246 0.1234
                         'International Tables Vol C Tables 4.2.6.8 and 6.1.1.4'
    'Sn' 'Sn' -0.6537 1.4246
                         'International Tables Vol C Tables 4.2.6.8 and 6.1.1.4'
_computing_data_collection     'APEX2 (Bruker, 2005)'
_computing_cell_refinement     'SAINT-NT (Bruker, 2005)'
_computing_data_reduction     'SAINT-NT (Bruker, 2005)'
_computing_structure_solution     'SHELXS97 (Sheldrick, 2008)'
_computing_structure_refinement     'SHELXL-2013 (Sheldrick, 2008)'
_computing_molecular_graphics     'PLATON (Spek, 2009)'
_computing_publication_material
                         'SHELXL-2013 (Sheldrick, 2008) and PLATON (Spek, 2009)'
loop_
    _atom_site_type_symbol
    _atom_site_label
    _atom_site_fract_x
    _atom_site_fract_y
    _atom_site_fract_z
    _atom_site_U_iso_or_equiv
    _atom_site_adp_type
    _atom_site_calc_flag
    _atom_site_occupancy
    _atom_site_disorder_assembly
    _atom_site_disorder_group
    Sn Sn1 0.5000 0.5000 0.5000 0.01799(7) Uani d 1 . .
    Sn Sn2 0.0000 0.0000 0.0000 0.01831(7) Uani d 1 . .
    Cl Cl1 0.70413(9) 0.23120(6) 0.47747(4) 0.03146(13) Uani d 1 . .
    Cl Cl2 -0.11932(8) 0.29624(5) -0.05524(4) 0.02409(11) Uani d 1 . .
    S S1 0.36555(8) 0.49581(6) 0.30643(4) 0.02033(11) Uani d 1 . .
    S S2 0.19978(8) 0.15451(6) 0.13272(4) 0.02269(11) Uani d 1 . .
    N N1 0.5850(3) 0.5545(2) 0.10178(15) 0.0250(4) Uani d 1 . .
    H H1A 0.473(3) 0.606(2) 0.0937(19) 0.026(6) Uiso d 1 . .
    H H1B 0.691(3) 0.561(3) 0.0492(19) 0.052(9) Uiso d 1 . .
    N N2 0.7433(3) 0.3848(2) 0.21896(16) 0.0300(4) Uani d 1 . .
    H H2A 0.846(3) 0.385(3) 0.1668(17) 0.034(7) Uiso d 1 . .
    H H2B 0.739(4) 0.333(3) 0.2837(15) 0.030(6) Uiso d 1 . .
    N N3 0.2675(3) 0.0996(2) 0.33626(16) 0.0313(4) Uani d 1 . .
    H H3A 0.283(4) 0.197(2) 0.334(2) 0.030(7) Uiso d 1 . .
    H H3B 0.290(4) 0.040(3) 0.3937(16) 0.036(7) Uiso d 1 . .
    N N4 0.1851(3) -0.1227(2) 0.26787(15) 0.0261(4) Uani d 1 . .
    H H4A 0.198(4) -0.169(3) 0.3298(15) 0.030(6) Uiso d 1 . .
    H H4B 0.166(4) -0.169(3) 0.2126(16) 0.026(6) Uiso d 1 . .
    C C1 0.5832(3) 0.4767(2) 0.20191(16) 0.0202(4) Uani d 1 . .
    C C2 0.2200(3) 0.3664(3) 0.58135(18) 0.0294(5) Uani d 1 . .
    H H2D 0.2568 0.2592 0.6075 0.044 Uiso calc 1 . .
    H H2E 0.1275 0.3626 0.5302 0.044 Uiso calc 1 . .
    H H2F 0.1494 0.4172 0.6431 0.044 Uiso calc 1 . .
    C C3 0.2172(3) 0.0340(2) 0.25425(16) 0.0200(4) Uani d 1 . .
    C C4 0.2713(3) 0.0400(3) -0.12940(17) 0.0261(4) Uani d 1 . .
    H H4D 0.3432 0.1368 -0.1233 0.039 Uiso calc 1 . .
    H H4E 0.2290 0.0503 -0.1997 0.039 Uiso calc 1 . .
    H H4F 0.3648 -0.0489 -0.1239 0.039 Uiso calc 1 . .
loop_
    _atom_site_aniso_label
    _atom_site_aniso_U_11
    _atom_site_aniso_U_22
    _atom_site_aniso_U_33
    _atom_site_aniso_U_12
    _atom_site_aniso_U_13
    _atom_site_aniso_U_23
    Sn1 0.01928(10) 0.01734(10) 0.01622(10) -0.00096(7) -0.00255(7) 0.00007(7)
    Sn2 0.01640(10) 0.01877(10) 0.01806(11) 0.00430(7) -0.00106(7) -0.00052(7)
    Cl1 0.0455(3) 0.0274(3) 0.0217(3) 0.0133(2) -0.0094(2) -0.0012(2)
    Cl2 0.0289(3) 0.0200(2) 0.0240(3) 0.00809(19) -0.0076(2) -0.00258(19)
    S1 0.0230(2) 0.0217(2) 0.0166(2) 0.00450(19) -0.00449(18) -0.00357(18)
    S2 0.0292(3) 0.0181(2) 0.0216(2) 0.00022(19) -0.0098(2) 0.00136(19)
    N1 0.0265(9) 0.0296(9) 0.0183(9) 0.0052(8) -0.0047(7) -0.0009(7)
    N2 0.0308(10) 0.0398(11) 0.0181(9) 0.0166(8) -0.0029(8) -0.0037(8)
    N3 0.0539(13) 0.0191(9) 0.0235(10) -0.0018(9) -0.0149(9) -0.0005(8)
    N4 0.0379(10) 0.0195(9) 0.0221(10) -0.0003(7) -0.0115(8) 0.0012(7)
    C1 0.0258(10) 0.0181(9) 0.0173(9) 0.0014(8) -0.0052(7) -0.0039(7)
    C2 0.0271(11) 0.0343(12) 0.0244(11) -0.0083(9) -0.0016(9) -0.0003(9)
    C3 0.0182(9) 0.0201(9) 0.0215(10) 0.0036(7) -0.0037(7) -0.0020(8)
    C4 0.0232(10) 0.0272(10) 0.0247(11) 0.0024(8) 0.0014(8) -0.0021(9)
_geom_special_details
;
All e.s.d.'s (except the e.s.d. in the dihedral angle between two l.s. planes)
are estimated using the full covariance matrix. The cell e.s.d.'s are taken
into account individually in the estimation of e.s.d.'s in distances, angles
and torsion angles; correlations between e.s.d.'s in cell parameters are only
used when they are defined by crystal symmetry. An approximate (isotropic)
treatment of cell e.s.d.'s is used for estimating e.s.d.'s involving l.s.
planes.
;
loop_
    _geom_bond_atom_site_label_1
    _geom_bond_atom_site_label_2
    _geom_bond_site_symmetry_2
    _geom_bond_distance
    _geom_bond_publ_flag
    Sn1 C2 2_666 2.127(2) ?
    Sn1 C2 . 2.127(2) ?
    Sn1 Cl1 2_666 2.6234(5) ?
    Sn1 Cl1 . 2.6234(5) ?
    Sn1 S1 . 2.7221(5) ?
    Sn1 S1 2_666 2.7222(5) ?
    Sn2 C4 . 2.115(2) ?
    Sn2 C4 2 2.115(2) ?
    Sn2 Cl2 2 2.6416(4) ?
    Sn2 Cl2 . 2.6416(4) ?
    Sn2 S2 2 2.7468(5) ?
    Sn2 S2 . 2.7468(5) ?
    S1 C1 . 1.729(2) ?
    S2 C3 . 1.723(2) ?
    N1 C1 . 1.322(3) ?
    N1 H1A . 0.853(15) ?
    N1 H1B . 0.838(17) ?
    N2 C1 . 1.318(3) ?
    N2 H2A . 0.828(16) ?
    N2 H2B . 0.855(16) ?
    N3 C3 . 1.319(3) ?
    N3 H3A . 0.818(16) ?
    N3 H3B . 0.853(16) ?
    N4 C3 . 1.318(3) ?
    N4 H4A . 0.835(16) ?
    N4 H4B . 0.863(15) ?
    C2 H2D . 0.9600 ?
    C2 H2E . 0.9600 ?
    C2 H2F . 0.9600 ?
    C4 H4D . 0.9600 ?
    C4 H4E . 0.9600 ?
    C4 H4F . 0.9600 ?
loop_
    _geom_angle_atom_site_label_1
    _geom_angle_atom_site_label_2
    _geom_angle_atom_site_label_3
    _geom_angle_site_symmetry_1
    _geom_angle_site_symmetry_3
    _geom_angle
    _geom_angle_publ_flag
    C2 Sn1 C2 2_666 . 180.0 ?
    C2 Sn1 Cl1 2_666 2_666 89.90(7) ?
    C2 Sn1 Cl1 . 2_666 90.10(7) ?
    C2 Sn1 Cl1 2_666 . 90.10(7) ?
    C2 Sn1 Cl1 . . 89.90(7) ?
    Cl1 Sn1 Cl1 2_666 . 180.00(2) ?
    C2 Sn1 S1 2_666 . 92.49(6) ?
    C2 Sn1 S1 . . 87.51(6) ?
    Cl1 Sn1 S1 2_666 . 88.204(15) ?
    Cl1 Sn1 S1 . . 91.796(15) ?
    C2 Sn1 S1 2_666 2_666 87.51(6) ?
    C2 Sn1 S1 . 2_666 92.49(6) ?
    Cl1 Sn1 S1 2_666 2_666 91.795(15) ?
    Cl1 Sn1 S1 . 2_666 88.204(15) ?
    S1 Sn1 S1 . 2_666 180.0 ?
    C4 Sn2 C4 . 2 180.0 ?
    C4 Sn2 Cl2 . 2 90.67(6) ?
    C4 Sn2 Cl2 2 2 89.33(6) ?
    C4 Sn2 Cl2 . . 89.33(6) ?
    C4 Sn2 Cl2 2 . 90.67(6) ?
    Cl2 Sn2 Cl2 2 . 180.00(2) ?
    C4 Sn2 S2 . 2 90.20(6) ?
    C4 Sn2 S2 2 2 89.80(6) ?
    Cl2 Sn2 S2 2 2 81.026(14) ?
    Cl2 Sn2 S2 . 2 98.974(14) ?
    C4 Sn2 S2 . . 89.80(6) ?
    C4 Sn2 S2 2 . 90.20(6) ?
    Cl2 Sn2 S2 2 . 98.975(14) ?
    Cl2 Sn2 S2 . . 81.025(14) ?
    S2 Sn2 S2 2 . 180.0 ?
    C1 S1 Sn1 . . 108.77(6) ?
    C3 S2 Sn2 . . 112.12(7) ?
    C1 N1 H1A . . 116.1(16) ?
    C1 N1 H1B . . 124(2) ?
    H1A N1 H1B . . 120(2) ?
    C1 N2 H2A . . 117.5(18) ?
    C1 N2 H2B . . 118.6(16) ?
    H2A N2 H2B . . 124(2) ?
    C3 N3 H3A . . 123.0(17) ?
    C3 N3 H3B . . 119.6(17) ?
    H3A N3 H3B . . 117(2) ?
    C3 N4 H4A . . 114.2(16) ?
    C3 N4 H4B . . 119.5(16) ?
    H4A N4 H4B . . 126(2) ?
    N2 C1 N1 . . 119.65(19) ?
    N2 C1 S1 . . 121.92(15) ?
    N1 C1 S1 . . 118.41(15) ?
    Sn1 C2 H2D . . 109.5 ?
    Sn1 C2 H2E . . 109.5 ?
    H2D C2 H2E . . 109.5 ?
    Sn1 C2 H2F . . 109.5 ?
    H2D C2 H2F . . 109.5 ?
    H2E C2 H2F . . 109.5 ?
    N4 C3 N3 . . 118.47(18) ?
    N4 C3 S2 . . 122.29(15) ?
    N3 C3 S2 . . 119.23(15) ?
    Sn2 C4 H4D . . 109.5 ?
    Sn2 C4 H4E . . 109.5 ?
    H4D C4 H4E . . 109.5 ?
    Sn2 C4 H4F . . 109.5 ?
    H4D C4 H4F . . 109.5 ?
    H4E C4 H4F . . 109.5 ?
loop_
    _geom_torsion_atom_site_label_1
    _geom_torsion_atom_site_label_2
    _geom_torsion_atom_site_label_3
    _geom_torsion_atom_site_label_4
    _geom_torsion_site_symmetry_1
    _geom_torsion_site_symmetry_2
    _geom_torsion_site_symmetry_3
    _geom_torsion_site_symmetry_4
    _geom_torsion
    _geom_torsion_publ_flag
    Sn1 S1 C1 N2 . . . . 37.99(18) ?
    Sn1 S1 C1 N1 . . . . -143.46(14) ?
    Sn2 S2 C3 N4 . . . . 15.2(2) ?
    Sn2 S2 C3 N3 . . . . -165.86(15) ?
loop_
    _geom_hbond_atom_site_label_D
    _geom_hbond_atom_site_label_H
    _geom_hbond_atom_site_label_A
    _geom_hbond_site_symmetry_A
    _geom_hbond_distance_DH
    _geom_hbond_distance_HA
    _geom_hbond_distance_DA
    _geom_hbond_angle_DHA
    N1 H1A Cl2 2_565 0.853(15) 2.533(16) 3.3703(19) 168(2)
    N1 H1B Cl2 1_655 0.838(17) 2.87(2) 3.4224(19) 125(2)
    N2 H2A Cl2 1_655 0.828(16) 2.92(2) 3.5205(19) 131(2)
    N2 H2A S2 1_655 0.828(16) 2.98(2) 3.5677(19) 130(2)
    N2 H2B Cl1 . 0.855(16) 2.409(16) 3.255(2) 170(2)
    N3 H3A S1 . 0.818(16) 2.539(16) 3.3522(19) 173(2)
    N3 H3B Cl1 2_656 0.853(16) 2.603(18) 3.396(2) 155(2)
    N4 H4A Cl1 2_656 0.835(16) 2.582(17) 3.3876(18) 162(2)
    N4 H4B Cl2 2 0.863(15) 2.424(16) 3.2871(18) 179(2)
_shelx_hkl_checksum     23602
_shelx_hkl_file
;
   0   0  -1   48.06    1.14
   0   0   1   46.27    1.18
   0   0   1   45.88    1.14
   0   0   1   48.04    1.19
   0   0   1   49.02    1.20
   0   0  -2 1223.79    9.81
   0   0  -2 1365.03   12.16
   0   0  -2 1292.04   13.00
   0   0  -2 1260.80   14.90
   0   0   2 1222.22    9.23
   0   0   2 1401.81   11.36
   0   0   2 1330.36    9.63
   0   0   2 1336.62   13.25
   0   0  -3   91.26    2.51
   0   0  -3   82.11    2.37
   0   0   3   80.69    2.66
   0   0   3   88.61    2.50
   0   0   3   79.28    2.15
   0   0   3   75.10    2.03
   0   0   3   86.95    2.73
   0   0   3   90.75    2.40
   0   0  -4 1370.66   12.59
   0   0  -4 1458.96   12.85
   0   0  -4 1438.25   12.01
   0   0   4 1545.46   12.56
   0   0   4 1410.77   11.78
   0   0   4 1330.49   10.69
   0   0   4 1580.62   12.10
   0   0  -5  604.58    9.16
   0   0  -5  641.42    8.23
   0   0   5  693.37    8.93
   0   0   5  635.39    7.79
   0   0   5  606.80    7.20
   0   0   5  710.86    8.47
   0   0  -6  985.87   12.89
   0   0  -6 1058.57   13.17
   0   0  -6 1054.04   11.50
   0   0   6 1171.83   12.81
   0   0   6 1090.95   11.17
   0   0   6 1028.78   10.23
   0   0   6 1194.71   12.00
   0   0  -7    0.41    0.79
   0   0  -7    0.82    0.86
   0   0  -7    0.75    0.78
   0   0   7    1.66    0.90
   0   0   7    1.77    0.78
   0   0   7    4.96    1.00
   0   0   7    0.79    0.71
   0   0  -8  520.36   10.97
   0   0  -8  567.52   11.32
   0   0  -8  560.31    9.52
   0   0   8  620.73   10.84
   0   0   8  593.64    9.22
   0   0   8  553.15    8.42
   0   0  -9    0.51    0.97
   0   0  -9    0.51    1.03
   0   0  -9    0.61    0.93
   0   0   9    0.61    1.01
   0   0   9    0.19    0.78
   0   0   9    0.68    0.89
   0   0 -10  398.21   11.04
   0   0 -10  401.02   10.92
   0   0 -10  425.89    9.26
   0   0  10  439.99   10.42
   0   0  10  444.74    8.79
   0   0  10  415.81    8.13
   0   0 -11  160.60    7.51
   0   0 -11  153.27    7.22
   0   0 -11  171.16    6.23
   0   0  11  179.77    7.20
   0   0  11  181.05    5.89
   0   0 -12   68.53    5.36
   0   0 -12   76.84    5.53
   0   0 -12   90.13    4.83
   0   0  12   89.05    5.47
   0   0 -13    1.31    1.50
   0   0  13    1.08    1.44
   0   0 -14  185.52    9.44
   0   0  14  198.03    8.69
   0   0 -15   26.40    4.22
   0   0 -16  210.95   11.16
   0   1 -15  468.69   15.95
   0   1 -14    3.68    2.00
   0  -1  13  184.63    7.83
   0   1 -13  174.96    8.88
   0  -1  12    5.36    1.92
   0   1 -12    5.68    2.09
   0   1 -12    4.84    1.73
   0  -1  11  857.56   15.02
   0  -1  11  945.18   13.26
   0   1 -11  781.88   16.52
   0   1 -11  835.09   14.11
   0  -1  10  100.65    5.08
   0  -1  10  106.58    4.44
   0  -1  10   99.09    4.20
   0   1 -10   92.78    5.55
   0   1 -10  102.74    4.88
   0  -1   9 1098.61   15.26
   0  -1   9 1114.00   13.35
   0  -1   9 1049.36   12.38
   0   1  -9  993.52   16.48
   0   1  -9 1043.46   14.38
   0  -1   8   42.49    3.04
   0  -1   8   38.32    2.44
   0  -1   8   46.20    2.72
   0   1  -8   42.16    3.35
   0   1  -8   42.24    3.36
   0   1  -8   43.03    2.94
   0  -1   7 1318.45   14.72
   0  -1   7 1364.75   13.52
   0   1  -7 1147.35   15.48
   0   1  -7 1234.62   15.98
   0   1  -7 1249.08   14.22
   0  -1   6  196.91    5.23
   0  -1   6  201.74    4.78
   0  -1   6  213.87    5.44
   0   1  -6  164.08    5.43
   0   1  -6  178.92    5.65
   0   1  -6  192.00    5.22
   0  -1   5  392.83    6.71
   0  -1   5  403.29    6.35
   0  -1   5  422.91    7.07
   0   1  -5  353.55    7.24
   0   1  -5  367.55    5.89
   0   1  -5  365.68    7.33
   0   1  -5  389.39    6.95
   0  -1   4  573.46    7.39
   0  -1   4  605.74    7.39
   0  -1   4  623.98    7.97
   0   1  -4  517.23    7.91
   0   1  -4  646.80    7.68
   0   1  -4  539.58    6.81
   0   1  -4  596.32    8.09
   0  -1   3  485.45    5.99
   0  -1   3  533.60    6.54
   0  -1   3  543.31    6.89
   0   1  -3  555.05    6.51
   0   1  -3  485.87    6.16
   0   1  -3  471.61    6.65
   0  -1   2    5.96    0.79
   0  -1   2    7.67    0.76
   0  -1   2    7.38    0.87
   0  -1   2    6.21    0.79
   0  -1   2    7.28    0.89
   0   1  -2    8.28    0.87
   0   1  -2    8.61    0.95
   0   1  -2    5.79    0.78
   0   1  -2    4.68    0.70
   0  -1   1 2077.54   25.69
   0  -1   1 2211.56   24.58
   0  -1   1 2161.30   23.64
   0  -1   1 2251.31   17.23
   0  -1   1 2306.46   25.46
   0   1  -1 2206.09   21.23
   0   1  -1 2208.65   20.01
   0   1  -1 2373.28   27.75
   0  -1   0   64.10    1.51
   0  -1   0   67.96    1.53
   0  -1   0   74.96    1.92
   0  -1   0   70.04    1.46
   0  -1   0   70.54    1.42
   0  -1   0   76.58    2.01
   0   1   0   64.74    1.52
   0   1   0   71.34    1.56
   0   1   0   70.75    1.86
   0   1   0   72.97    1.97
   0  -1  -1 1445.84   13.28
   0  -1  -1 1335.75   16.85
   0  -1  -1 1455.32   23.01
   0  -1  -1 1272.50   10.70
   0   1   1 1178.35   13.58
   0   1   1 1494.19   12.47
   0   1   1 1300.61   13.30
   0   1   1 1320.63   20.49
   0   1   1 1271.46   14.19
   0  -1  -2    5.64    0.72
   0  -1  -2    7.10    0.83
   0  -1  -2    7.47    0.82
   0  -1  -2    7.71    0.71
   0  -1  -2    7.17    0.87
   0   1   2    7.66    0.89
   0   1   2    8.11    0.87
   0   1   2    6.96    0.75
   0   1   2    7.27    0.75
   0   1   2    6.19    0.73
   0  -1  -3 1152.91   10.49
   0  -1  -3 1146.34   10.24
   0  -1  -3  897.33    8.42
   0   1   3 1171.92   10.40
   0   1   3 1381.13   10.85
   0   1   3 1148.06    9.81
   0   1   3 1324.94   10.18
   0   1   3 1179.20   10.12
   0  -1  -4  136.78    3.91
   0  -1  -4  137.72    3.49
   0  -1  -4  140.91    3.71
   0  -1  -4  139.71    3.52
   0   1   4  139.16    3.40
   0   1   4  154.45    3.73
   0  -1  -5 1868.91   16.33
   0  -1  -5 1811.10   14.63
   0  -1  -5 2009.07   16.15
   0  -1  -5 1838.51   14.63
   0   1   5 2046.93   16.31
   0   1   5 1866.08   14.04
   0   1   5 2089.86   15.34
   0  -1  -6  287.49    6.90
   0  -1  -6  312.53    6.89
   0  -1  -6  302.16    6.05
   0   1   6  321.95    6.85
   0   1   6  294.12    5.69
   0   1   6  338.64    6.40
   0  -1  -7  887.12   13.16
   0  -1  -7  937.97   13.01
   0  -1  -7  911.46   11.31
   0   1   7 1000.30   13.07
   0   1   7  916.31   10.71
   0   1   7 1060.73   12.14
   0  -1  -8  674.11   12.37
   0  -1  -8  718.93   12.32
   0  -1  -8  708.88   10.57
   0   1   8  767.21   12.29
   0   1   8  711.41    9.98
   0  -1  -9  134.11    6.02
   0  -1  -9  138.69    5.92
   0  -1  -9  152.81    5.28
   0   1   9  159.32    6.08
   0   1   9  144.45    5.01
   0   1   9  142.72    4.83
   0  -1 -10  152.75    6.83
   0  -1 -10  156.61    6.70
   0  -1 -10  170.18    5.88
   0   1  10  189.13    7.03
   0   1  10  169.86    5.68
   0   1  10  167.72    5.49
   0  -1 -11  132.38    6.81
   0  -1 -11  132.50    6.59
   0  -1 -11  142.56    5.64
   0   1  11  154.66    6.77
   0   1  11  151.32    5.60
   0  -1 -12   42.92    4.25
   0  -1 -12   45.92    4.27
   0  -1 -12   44.78    3.53
   0   1  12   56.58    4.58
   0   1  12   52.85    3.56
   0  -1 -13   40.27    4.50
   0  -1 -13   42.61    4.48
   0   1  13   42.09    4.29
   0  -1 -14    3.33    2.10
   0  -1 -14    3.62    2.07
   0   1  14    3.86    2.20
   0  -1 -15  175.87    9.55
   0   1  15  195.96    9.33
   0  -1 -16    8.66    3.10
   0   2 -15   38.31    5.12
   0   2 -14   42.45    4.94
   0   2 -13    1.11    1.55
   0  -2  12  184.88    7.24
   0   2 -12  158.15    8.19
   0   2 -12  179.46    7.29
   0  -2  11    1.02    1.32
   0   2 -11    0.93    1.30
   0   2 -11   -0.29    0.95
   0  -2  10 1060.70   15.39
   0  -2  10 1163.89   14.73
   0   2 -10 1003.09   18.11
   0   2 -10 1055.16   16.14
   0  -2   9  161.89    5.79
   0  -2   9  179.77    5.67
   0   2  -9  150.04    6.69
   0   2  -9  171.64    6.35
   0  -2   8  435.67    8.76
   0  -2   8  466.02    8.67
   0   2  -8  393.57   10.01
   0   2  -8  410.76    9.30
   0  -2   7  109.83    4.14
   0  -2   7  123.38    4.34
   0   2  -7  106.80    4.01
   0   2  -7  104.01    4.89
   0   2  -7  111.21    4.71
   0  -2   6  471.16    7.76
   0  -2   6  517.17    8.41
   0   2  -6  483.75    8.09
   0   2  -6  456.63    9.32
   0   2  -6  479.00    9.24
   0  -2   5   28.03    1.87
   0  -2   5   33.18    2.17
   0  -2   5   32.57    2.44
   0   2  -5   30.34    2.11
   0   2  -5   28.99    2.35
   0   2  -5    0.19    0.38
   0  -2   4 1039.20    9.88
   0  -2   4 1185.46   11.93
   0  -2   4 1264.10   13.22
   0   2  -4 1187.86   11.18
   0   2  -4 1183.42   12.19
   0   2  -4 1061.74   11.94
   0   2  -4 1200.01   13.50
   0  -2   3 1402.10   11.03
   0  -2   3 1540.11   13.41
   0  -2   3 1624.37   14.37
   0   2  -3 1447.22   11.17
   0   2  -3 1603.38   14.13
   0   2  -3 1399.77   12.47
   0   2  -3 1581.95   14.94
   0  -2   2  103.91    2.56
   0  -2   2  110.85    2.66
   0  -2   2  120.12    3.47
   0  -2   2  117.74    3.13
   0  -2   2  129.53    3.96
   0   2  -2  115.39    2.75
   0   2  -2  112.29    3.51
   0   2  -2  115.15    3.04
   0   2  -2  126.63    3.99
   0  -2   1   94.22    2.39
   0  -2   1  103.06    2.52
   0  -2   1  112.21    3.31
   0  -2   1  107.39    2.50
   0  -2   1  119.06    3.63
   0   2  -1   94.94    2.41
   0   2  -1  105.02    2.55
   0   2  -1  110.60    3.38
   0   2  -1  101.84    2.42
   0  -2   0 1609.75   11.95
   0  -2   0 1676.99   11.96
   0  -2   0 1729.84   13.84
   0  -2   0 1736.50   19.28
   0  -2   0 1747.33   16.66
   0  -2   0 1786.60   13.99
   0   2   0 1626.68   11.94
   0   2   0 1779.12   11.66
   0   2   0 1729.34   13.63
   0   2   0 1726.94   14.21
   0  -2  -1   18.39    1.25
   0  -2  -1   18.93    1.35
   0  -2  -1   15.92    1.53
   0  -2  -1   19.12    0.91
   0  -2  -1   20.16    1.75
   0   2   1   16.79    1.29
   0   2   1   17.96    1.22
   0   2   1   19.30    1.39
   0   2   1   20.10    1.66
   0   2   1   19.33    0.70
   0   2   1   20.54    1.74
   0  -2  -2    5.00    0.84
   0  -2  -2    7.87    1.04
   0  -2  -2    7.97    1.15
   0  -2  -2    7.78    0.78
   0  -2  -2    7.23    1.16
   0   2   2    6.64    0.96
   0   2   2    7.89    1.06
   0   2   2    7.07    1.12
   0   2   2    9.47    1.10
   0   2   2    8.66    1.19
   0  -2  -3  243.21    5.04
   0  -2  -3  233.88    5.12
   0  -2  -3  249.02    3.95
   0  -2  -3  237.10    5.19
   0   2   3  223.85    4.92
   0   2   3  240.37    5.05
   0   2   3  249.03    4.08
   0   2   3  218.93    4.81
   0  -2  -4  407.24    7.14
   0  -2  -4  424.36    7.19
   0  -2  -4  396.02    6.94
   0  -2  -4  440.10    6.18
   0   2   4  419.37    6.92
   0   2   4  458.26    6.43
   0   2   4  405.61    7.01
   0   2   4  390.04    6.66
   0  -2  -5   15.71    1.79
   0  -2  -5   13.05    1.56
   0  -2  -5    4.36    0.85
   0   2   5   15.78    1.61
   0   2   5   14.82    1.64
   0   2   5   14.23    1.53
   0  -2  -6 1072.60   13.61
   0  -2  -6 1074.57   12.77
   0  -2  -6 1156.30   12.78
   0   2   6 1106.34   12.32
   0   2   6 1043.90   12.08
   0   2   6 1204.13   13.23
   0  -2  -7   57.14    3.56
   0  -2  -7   49.04    2.97
   0  -2  -7   51.50    3.08
   0   2   7   56.21    3.40
   0   2   7   50.90    2.91
   0   2   7   47.99    2.83
   0   2   7   56.92    3.19
   0  -2  -8  389.83    9.48
   0  -2  -8  405.12    8.58
   0  -2  -8  409.22    9.02
   0   2   8  431.84    9.60
   0   2   8  411.54    8.21
   0   2   8  384.10    8.04
   0  -2  -9   10.94    2.08
   0  -2  -9   13.54    2.12
   0   2   9   12.78    2.11
   0   2   9   12.96    1.87
   0   2   9   10.49    1.80
   0  -2 -10  691.62   14.34
   0  -2 -10  730.49   13.93
   0   2  10  780.69   14.49
   0   2  10  730.40   11.87
   0   2  10  691.38   11.84
   0  -2 -11   12.18    2.44
   0  -2 -11   15.06    2.55
   0   2  11   18.17    2.83
   0   2  11   14.52    2.18
   0  -2 -12  414.48   12.51
   0  -2 -12  456.35   12.52
   0   2  12  467.29   12.49
   0   2  12  459.51   10.53
   0   2  12  423.00   10.05
   0  -2 -13   12.19    2.87
   0  -2 -13   12.05    2.72
   0   2  13   11.84    2.75
   0  -2 -14  278.66   11.55
   0  -2 -14  284.82   11.12
   0   2  14  311.96   11.36
   0  -2 -15   17.81    3.78
   0  -2 -15   18.37    3.56
   0   2  15   23.83    3.92
   0  -2 -16  191.07   10.23
   0   2  16  226.93   10.83
   0   3 -14    0.01    1.56
   0   3 -13   13.00    3.09
   0   3 -12    9.40    2.67
   0   3 -12    9.18    2.32
   0  -3  11  160.98    6.21
   0   3 -11  146.81    7.64
   0   3 -11  159.09    7.05
   0  -3  10    4.36    1.48
   0  -3  10    5.26    1.56
   0   3 -10    2.25    1.48
   0   3 -10    4.11    1.63
   0  -3   9  116.41    4.79
   0  -3   9  123.95    5.06
   0   3  -9  127.91    5.11
   0   3  -9  116.56    6.09
   0   3  -9  130.95    6.03
   0  -3   8    0.34    0.90
   0  -3   8    2.90    1.31
   0   3  -8    0.16    0.91
   0   3  -8   -0.08    0.92
   0   3  -8    2.46    1.40
   0  -3   7  260.24    6.17
   0  -3   7  289.94    7.20
   0   3  -7  284.52    7.29
   0   3  -7  257.10    7.85
   0  -3   6    1.17    0.99
   0   3  -6    0.52    0.86
   0   3  -6    0.42    0.88
   0   3  -6    0.93    1.08
   0  -3   5 1556.87   13.53
   0  -3   5 1676.98   16.46
   0   3  -5 1738.32   17.55
   0   3  -5 1512.57   16.35
   0   3  -5 1720.11   19.38
   0  -3   4  148.75    3.84
   0  -3   4  160.88    4.03
   0  -3   4  171.01    5.10
   0   3  -4  171.26    5.52
   0   3  -4  161.78    4.91
   0   3  -4  178.78    6.03
   0  -3   3  890.84    9.24
   0  -3   3  940.29    9.50
   0  -3   3  988.58   11.97
   0   3  -3  975.29    9.79
   0   3  -3 1104.12   13.53
   0   3  -3  943.33   10.69
   0   3  -3 1061.55   14.03
   0  -3   2  257.41    4.77
   0  -3   2  268.44    4.86
   0  -3   2  290.97    6.36
   0  -3   2  312.86    7.09
   0   3  -2  288.45    5.10
   0   3  -2  303.02    6.86
   0   3  -2  270.92    5.03
   0   3  -2  300.60    7.16
   0  -3   1 2032.58   14.52
   0  -3   1 2149.62   14.91
   0  -3   1 2190.96   17.88
   0  -3   1 2279.76   13.80
   0  -3   1 2361.13   19.18
   0   3  -1 2043.02   14.53
   0   3  -1 2227.08   14.62
   0   3  -1 2303.69   18.70
   0   3  -1 2181.81   17.84
   0   3  -1 2294.63   19.58
   0  -3   0  208.26    4.46
   0  -3   0  220.62    4.60
   0  -3   0  221.35    5.53
   0  -3   0  219.91    3.29
   0  -3   0  231.39    3.33
   0  -3   0  244.42    6.13
   0   3   0  209.81    4.47
   0   3   0  235.31    5.83
   0   3   0  232.72    6.00
   0  -3  -1 1272.73   11.07
   0  -3  -1 1324.37   12.05
   0  -3  -1 1263.00   14.12
   0  -3  -1 1355.85   12.84
   0  -3  -1 1409.70   14.68
   0   3   1 1313.75   11.99
   0   3   1 1372.65   10.88
   0   3   1 1405.14   14.16
   0   3   1 1310.95   14.07
   0  -3  -2   88.33    3.06
   0  -3  -2   97.55    3.43
   0  -3  -2   96.84    3.83
   0  -3  -2  101.17    1.99
   0  -3  -2  105.25    4.16
   0   3   2   93.88    3.34
   0   3   2   98.10    3.05
   0   3   2  103.41    3.93
   0   3   2  101.02    1.87
   0   3   2  100.57    3.92
   0  -3  -3 1496.69   14.31
   0  -3  -3 1837.64   15.85
   0  -3  -3 1741.41   16.63
   0  -3  -3 1920.99   13.81
   0  -3  -3 1756.21   16.92
   0   3   3 1903.04   16.88
   0   3   3 1612.56   12.38
   0   3   3 1739.54   16.34
   0  -3  -4    0.01    0.33
   0  -3  -4   13.24    1.62
   0  -3  -4   14.61    1.77
   0  -3  -4   14.60    1.19
   0  -3  -4   12.58    1.77
   0   3   4   14.15    1.77
   0   3   4   14.91    1.47
   0   3   4   14.84    1.80
   0  -3  -5 2083.23   19.02
   0  -3  -5 2316.16   19.92
   0  -3  -5 2027.27   19.11
   0  -3  -5 2333.41   16.28
   0   3   5 2281.78   19.35
   0   3   5 2059.94   18.44
   0  -3  -6  762.97   11.98
   0  -3  -6  840.85   12.57
   0  -3  -6  753.81   11.93
   0  -3  -6  847.39   10.43
   0   3   6  839.13   12.02
   0   3   6  754.32   11.30
   0  -3  -7  178.90    6.24
   0  -3  -7  174.06    6.02
   0  -3  -7  180.73    5.36
   0   3   7  187.51    5.97
   0   3   7  168.74    5.56
   0  -3  -8   42.82    3.45
   0  -3  -8   45.00    3.35
   0   3   8   50.21    3.68
   0   3   8   44.10    3.27
   0   3   8   40.98    3.07
   0  -3  -9  368.14   10.04
   0  -3  -9  378.07    9.45
   0  -3  -9  393.27    9.27
   0   3   9  400.50   10.27
   0   3   9  362.62    8.72
   0  -3 -10  212.97    8.11
   0  -3 -10  227.76    7.58
   0  -3 -10  238.79    7.81
   0   3  10  235.50    8.33
   0   3  10  223.15    7.18
   0  -3 -11  663.50   15.03
   0  -3 -11  699.23   14.15
   0   3  11  724.90   15.20
   0   3  11  662.75   12.60
   0  -3 -12   23.43    3.35
   0  -3 -12   29.18    3.35
   0   3  12   25.63    3.43
   0   3  12   23.34    2.88
   0  -3 -13  286.35   11.06
   0  -3 -13  294.33   10.49
   0   3  13  336.33   11.53
   0  -3 -14   -0.04    1.57
   0  -3 -14   -0.58    1.32
   0   3  14    1.18    1.83
   0  -3 -15  233.13   11.11
   0  -3 -15  238.45   10.63
   0   3  15  258.14   11.18
   0  -3 -16   18.06    4.05
   0  -3 -16   14.56    3.57
   0   3  16   13.88    3.63
   0   4 -14  164.13    9.81
   0   4 -13  118.58    7.96
   0   4 -12  337.68   12.46
   0   4 -12  368.02   11.69
   0   4 -11    3.98    1.98
   0   4 -11    7.42    2.19
   0  -4  10  514.90   11.11
   0   4 -10  413.30   12.34
   0   4 -10  458.19   12.43
   0  -4   9   92.61    4.26
   0  -4   9   93.77    4.29
   0  -4   9  101.08    5.04
   0   4  -9   89.07    5.54
   0   4  -9    0.13    0.78
   0  -4   8   97.80    4.16
   0  -4   8  100.73    4.24
   0  -4   8  110.66    5.13
   0   4  -8   96.37    5.40
   0   4  -8  112.76    6.04
   0  -4   7  116.96    4.26
   0  -4   7  128.36    4.52
   0  -4   7  137.48    5.56
   0   4  -7  141.30    5.88
   0   4  -7  119.84    5.67
   0   4  -7  146.29    6.74
   0  -4   6  825.66   10.72
   0  -4   6  865.32   11.00
   0  -4   6  925.27   13.78
   0   4  -6  957.66   14.88
   0   4  -6  862.18   13.85
   0   4  -6  936.33   16.37
   0  -4   5  159.75    4.56
   0  -4   5  167.83    4.72
   0  -4   5  179.51    6.06
   0   4  -5  183.67    6.61
   0   4  -5  175.73    5.87
   0   4  -5  185.68    7.19
   0  -4   4 1360.24   13.04
   0  -4   4 1414.72   13.34
   0  -4   4 1483.92   16.90
   0   4  -4 1684.78   19.69
   0   4  -4 1393.76   15.11
   0   4  -4 1571.94   20.04
   0  -4   3   46.57    2.41
   0  -4   3   48.94    2.53
   0  -4   3   47.54    3.21
   0   4  -3   60.42    3.82
   0   4  -3   45.59    2.59
   0   4  -3   47.51    3.56
   0  -4   2  696.62    9.08
   0  -4   2  732.16    9.34
   0  -4   2  748.68   11.72
   0   4  -2  709.85    9.27
   0   4  -2  827.59   13.07
   0   4  -2  755.97    9.10
   0   4  -2  820.42   13.55
   0  -4   1  152.51    4.31
   0  -4   1  161.74    4.46
   0  -4   1  161.24    5.48
   0  -4   1  154.57    3.57
   0  -4   1  168.20    3.78
   0   4  -1  152.65    4.33
   0   4  -1  178.00    6.02
   0   4  -1  171.24    6.13
   0  -4   0 1441.09   13.72
   0  -4   0 1122.16   11.64
   0  -4   0 1525.34   14.16
   0  -4   0 1520.89   16.79
   0  -4   0 1547.76   11.33
   0  -4   0 1599.98   10.87
   0   4   0 1445.74   13.74
   0   4   0 1620.73   17.70
   0   4   0 1564.58   17.96
   0  -4  -1    0.72    0.89
   0  -4  -1    1.22    0.78
   0  -4  -1    0.72    0.93
   0  -4  -1    0.91    0.35
   0  -4  -1    2.50    0.56
   0   4   1    1.01    0.74
   0   4   1    1.00    1.00
   0   4   1    0.61    1.06
   0  -4  -2 2127.57   16.89
   0  -4  -2 2428.85   19.36
   0  -4  -2 2276.67   21.17
   0   4   2 2337.43   18.87
   0   4   2 2570.89   22.22
   0   4   2 2461.68   22.20
   0  -4  -3  152.86    4.82
   0  -4  -3  166.57    5.24
   0  -4  -3  168.30    5.85
   0  -4  -3  176.07    2.78
   0   4   3  164.21    5.20
   0   4   3  186.76    6.10
   0   4   3  181.09    2.81
   0   4   3  167.92    5.79
   0  -4  -4 1412.04   16.01
   0  -4  -4 1637.86   17.20
   0  -4  -4 1528.34   18.00
   0  -4  -4 1710.44   12.28
   0   4   4 1618.62   17.04
   0   4   4 1746.25   18.61
   0   4   4 1398.06   11.29
   0   4   4 1568.82   17.69
   0  -4  -5   31.41    2.74
   0  -4  -5   39.49    2.95
   0  -4  -5   35.88    3.01
   0  -4  -5   40.00    1.94
   0   4   5   42.82    3.25
   0   4   5   36.11    2.40
   0   4   5   38.26    3.07
   0  -4  -6  975.66   14.54
   0  -4  -6  912.32   14.66
   0  -4  -6 1018.65   10.90
   0   4   6  910.71   13.81
   0  -4  -7    8.97    1.82
   0  -4  -7    1.01    1.09
   0  -4  -7    1.33    1.26
   0  -4  -7    1.38    0.85
   0   4   7    0.89    1.23
   0  -4  -8  254.85    8.14
   0  -4  -8  253.58    8.29
   0  -4  -8  267.35    6.81
   0   4   8  245.05    7.57
   0  -4  -9    0.87    1.30
   0  -4  -9    0.70    1.17
   0  -4  -9    0.88    1.01
   0   4   9    0.06    1.23
   0  -4 -10  589.04   13.65
   0  -4 -10  590.80   13.24
   0  -4 -10  607.40   11.97
   0   4  10  635.94   14.20
   0   4  10  568.30   12.05
   0  -4 -11    2.24    1.61
   0  -4 -11    3.61    1.71
   0  -4 -11    1.21    1.27
   0   4  11    1.06    1.51
   0   4  11    1.68    1.49
   0  -4 -12   23.39    3.46
   0  -4 -12    1.50    1.06
   0   4  12   21.94    3.40
   0   4  12   20.09    2.83
   0  -4 -13    3.21    2.02
   0  -4 -13    1.90    1.70
   0   4  13    2.34    2.02
   0  -4 -14    2.76    2.05
   0  -4 -14    2.06    1.79
   0   4  14    3.12    2.22
   0  -4 -15   16.66    3.72
   0  -4 -15   15.02    3.26
   0   4  15   18.52    3.76
   0   5 -13  289.81   12.50
   0   5 -12    5.11    2.51
   0   5 -11  315.65   11.75
   0   5 -11  320.18   11.48
   0   5 -10   52.91    4.75
   0   5 -10   13.36    2.71
   0  -5   9  391.50   10.32
   0   5  -9  356.12   11.17
   0   5  -9  378.11   12.04
   0  -5   8   60.52    3.46
   0  -5   8   69.82    3.71
   0  -5   8   68.12    4.51
   0   5  -8   65.97    4.73
   0   5  -8   68.66    5.27
   0  -5   7  676.09   10.62
   0  -5   7  684.18   10.69
   0  -5   7  702.41   13.38
   0   5  -7  675.51   13.61
   0   5  -7  719.02   16.05
   0  -5   6    3.31    1.18
   0  -5   6    4.18    1.30
   0  -5   6    4.20    1.62
   0   5  -6    2.93    1.45
   0   5  -6    2.93    1.75
   0  -5   5 1418.62   14.80
   0  -5   5 1475.68   15.14
   0  -5   5 1524.23   19.20
   0   5  -5 1472.64   17.55
   0   5  -5 1594.52   23.08
   0  -5   4   14.37    1.79
   0  -5   4   13.24    1.72
   0  -5   4   12.11    2.20
   0   5  -4   15.22    1.91
   0   5  -4   19.49    2.96
   0  -5   3    4.35    1.17
   0  -5   3    5.70    1.27
   0  -5   3    7.15    1.77
   0  -5   3    4.73    1.12
   0   5  -3    4.29    1.12
   0   5  -3    4.52    1.87
   0  -5   2   96.02    3.86
   0  -5   2  101.08    4.01
   0  -5   2  106.26    5.08
   0  -5   2  101.56    3.56
   0   5  -2   97.39    3.93
   0   5  -2  101.71    5.58
   0  -5   1  324.71    7.07
   0  -5   1  354.82    7.44
   0  -5   1  352.94    9.06
   0  -5   1  353.46    5.82
   0   5  -1  338.48    7.27
   0   5  -1  368.15   10.01
   0  -5   0  105.49    4.07
   0  -5   0  108.60    4.28
   0  -5   0  108.37    5.14
   0  -5   0  112.39    2.84
   0  -5   0  116.22    2.93
   0   5   0  103.14    4.16
   0   5   0  113.31    5.63
   0  -5  -1  477.62    8.41
   0  -5  -1  485.86    9.12
   0  -5  -1  474.64   10.59
   0  -5  -1  501.82    5.57
   0  -5  -1  530.01    5.34
   0   5   1  505.96    9.31
   0   5   1  548.58   11.79
   0  -5  -2  393.48    7.80
   0  -5  -2  413.11    8.69
   0  -5  -2  422.83   10.12
   0   5   2  423.17    8.81
   0   5   2  443.96   10.51
   0  -5  -3  259.77    6.71
   0  -5  -3  298.60    7.70
   0  -5  -3  286.43    8.50
   0   5   3  298.08    7.69
   0   5   3  307.93    8.76
   0  -5  -4   10.56    1.83
   0  -5  -4   14.77    2.12
   0  -5  -4   15.16    2.35
   0  -5  -4   13.77    0.88
   0   5   4   14.35    2.10
   0   5   4   14.63    1.00
   0   5   4   12.31    2.22
   0  -5  -5  324.84    8.64
   0  -5  -5  343.27    8.89
   0  -5  -5  338.46    9.65
   0  -5  -5  367.26    5.11
   0   5   5  349.79    8.98
   0   5   5  351.16    5.47
   0   5   5  350.20    9.39
   0  -5  -6   13.57    2.30
   0  -5  -6   10.46    2.09
   0  -5  -6    9.37    2.09
   0  -5  -6   11.89    1.32
   0   5   6   10.29    2.07
   0   5   6   12.10    2.22
   0  -5  -7  131.12    5.95
   0  -5  -7  215.57    7.72
   0  -5  -7  218.18    8.24
   0  -5  -7  233.01    5.43
   0   5   7  207.13    7.50
   0  -5  -8  259.66    9.21
   0  -5  -8  280.77    6.62
   0   5   8  272.94    8.72
   0  -5  -9  590.85   13.46
   0  -5  -9  600.54   14.36
   0  -5  -9  649.49   10.99
   0   5   9  605.70   13.07
   0  -5 -10   77.47    5.33
   0  -5 -10   73.50    5.35
   0  -5 -10   80.82    4.40
   0   5  10   76.15    5.01
   0  -5 -11  330.42   11.10
   0  -5 -11  328.04   11.00
   0  -5 -11  356.44    9.56
   0   5  11  348.71   11.56
   0   5  11  315.07    9.89
   0  -5 -12    7.03    2.38
   0  -5 -12   10.76    2.61
   0  -5 -12    8.65    2.17
   0   5  12    7.48    2.54
   0   5  12   10.82    2.50
   0  -5 -13   22.74    3.71
   0  -5 -13   25.91    3.39
   0   5  13   24.39    3.82
   0  -5 -14    1.27    1.67
   0  -5 -14    0.70    1.76
   0   5  14    1.52    2.01
   0  -5 -15   79.57    6.89
   0   5  15   98.32    7.59
   0  -6  12   25.80    4.25
   0   6 -12   31.07    4.48
   0  -6  11   44.58    4.90
   0   6 -11   41.28    4.80
   0   6 -11   40.42    4.70
   0  -6  10   54.23    4.97
   0   6 -10   56.65    5.17
   0   6 -10   53.69    5.32
   0  -6   9    8.72    2.45
   0   6  -9    6.07    2.24
   0   6  -9    9.24    2.81
   0  -6   8  148.33    6.94
   0  -6   8  123.12    6.54
   0   6  -8  137.73    6.90
   0   6  -8  150.18    8.19
   0  -6   7  123.99    5.04
   0  -6   7  124.77    6.32
   0  -6   7  111.09    5.85
   0   6  -7  122.74    6.15
   0   6  -7  120.36    7.35
   0  -6   6  524.69    9.85
   0  -6   6  528.72    9.90
   0  -6   6  564.90   12.96
   0  -6   6  496.52   11.34
   0   6  -6  523.87   11.67
   0   6  -6  551.92   15.23
   0  -6   5  112.01    4.62
   0  -6   5  107.39    4.59
   0  -6   5  102.21    5.68
   0  -6   5   96.96    4.80
   0   6  -5  107.09    5.06
   0   6  -5  112.99    6.92
   0  -6   4  398.86    8.51
   0  -6   4  420.98    8.78
   0  -6   4  414.82   10.98
   0  -6   4  406.08    8.90
   0   6  -4  448.32   13.16
   0  -6   3   19.10    2.14
   0  -6   3   18.81    2.26
   0  -6   3   17.49    2.68
   0  -6   3   18.89    2.03
   0   6  -3   20.15    3.20
   0  -6   2  249.59    6.85
   0  -6   2  244.84    7.18
   0  -6   2  270.60    7.16
   0  -6   2  263.19    8.69
   0  -6   2  265.17    6.02
   0   6  -2  263.62    7.12
   0   6  -2  293.73   10.19
   0  -6   1   82.97    4.10
   0  -6   1   90.00    4.31
   0  -6   1   75.18    4.83
   0  -6   1   88.06    3.15
   0   6  -1   84.65    4.17
   0   6  -1   85.02    5.52
   0  -6   0  929.46   13.15
   0  -6   0  965.79   13.85
   0  -6   0  889.97   15.93
   0  -6   0  983.25    9.29
   0  -6   0 1036.55    9.42
   0   6   0  950.08   13.79
   0   6   0 1003.63   17.93
   0  -6  -1   22.78    2.56
   0  -6  -1   24.97    2.61
   0  -6  -1   25.56    3.16
   0  -6  -1   22.54    1.44
   0  -6  -1   26.72    1.31
   0   6   1   24.76    2.50
   0   6   1   23.85    3.15
   0  -6  -2  136.41    5.18
   0  -6  -2  149.38    5.85
   0  -6  -2  142.44    6.60
   0   6   2  157.48    5.97
   0   6   2  158.20    7.08
   0  -6  -3    2.70    1.32
   0  -6  -3    4.78    1.54
   0  -6  -3    4.47    1.82
   0   6   3    4.69    1.57
   0   6   3    3.12    1.76
   0  -6  -4  102.71    5.05
   0  -6  -4  113.98    5.43
   0  -6  -4  106.99    5.95
   0   6   4  116.86    5.50
   0   6   4  122.98    6.26
   0  -6  -5  304.90    8.93
   0  -6  -5  331.55    9.45
   0  -6  -5  311.46   10.16
   0   6   5  342.43    9.61
   0   6   5  351.23   10.40
   0  -6  -6  243.51    8.38
   0  -6  -6  252.08    8.55
   0  -6  -6  249.16    9.32
   0  -6  -6  273.66    4.42
   0   6   6  263.74    8.77
   0   6   6  267.90    9.18
   0  -6  -7   44.66    4.10
   0  -6  -7   47.68    4.04
   0  -6  -7   44.22    4.29
   0  -6  -7   48.02    2.34
   0   6   7   44.86    4.07
   0  -6  -8  254.85    8.99
   0  -6  -8  262.41    9.35
   0  -6  -8  267.37   10.18
   0  -6  -8  283.88    6.14
   0   6   8  277.97    9.52
   0  -6  -9    8.80    2.23
   0  -6  -9   12.80    2.91
   0  -6  -9   12.64    1.73
   0   6   9    9.76    2.42
   0  -6 -10    0.86    1.03
   0  -6 -10  586.23   15.74
   0   6  10  618.99   14.51
   0  -6 -11   30.60    3.82
   0  -6 -11   27.15    3.99
   0   6  11   31.50    4.13
   0   6  11   29.49    3.70
   0  -6 -12  119.08    7.27
   0  -6 -12  112.40    7.26
   0   6  12  122.24    7.66
   0   6  12  114.67    6.75
   0  -6 -13    0.63    1.69
   0  -6 -13    0.98    1.86
   0   6  13   -1.03    1.49
   0  -6 -14  219.60   10.63
   0   6  14  222.89   11.01
   0  -7  11   82.52    6.65
   0   7 -11   88.46    7.30
   0  -7  10   33.75    4.34
   0   7 -10   35.94    4.92
   0  -7   9   94.80    6.36
   0   7  -9  106.98    7.69
   0  -7   8   80.54    5.71
   0  -7   8   64.71    5.02
   0   7  -8   79.89    6.67
   0  -7   7  124.46    6.89
   0  -7   7   73.40    4.96
   0   7  -7  123.93    8.06
   0  -7   6   73.49    4.21
   0  -7   6   69.57    5.26
   0  -7   6   64.36    4.43
   0   7  -6   72.97    6.30
   0  -7   5  257.63    7.50
   0  -7   5  261.58    7.58
   0  -7   5  249.55    9.37
   0  -7   5  245.05    7.80
   0   7  -5  261.16   11.31
   0  -7   4   65.10    3.96
   0  -7   4   75.02    4.27
   0  -7   4   66.35    5.08
   0  -7   4   68.76    3.97
   0   7  -4   75.31    6.07
   0  -7   3  134.40    5.53
   0  -7   3  129.61    6.01
   0  -7   3  141.48    5.67
   0  -7   3  134.69    6.91
   0  -7   3  146.78    5.22
   0   7  -3  139.35    7.96
   0  -7   2    3.57    1.44
   0  -7   2   10.65    2.00
   0  -7   2   12.57    2.59
   0  -7   2   11.12    1.58
   0   7  -2   13.25    2.22
   0   7  -2    8.32    2.56
   0  -7   1 1253.02   17.05
   0  -7   1 1276.06   17.15
   0  -7   1 1257.31   20.62
   0  -7   1 1341.46   12.80
   0   7  -1 1317.98   17.55
   0   7  -1 1341.41   23.09
   0  -7   0    0.50    1.36
   0  -7   0    0.24    1.15
   0  -7   0    0.69    1.46
   0  -7   0    0.30    0.74
   0   7   0   -0.22    1.01
   0   7   0    3.44    2.12
   0  -7  -1 1088.09   15.53
   0  -7  -1 1094.46   16.48
   0  -7  -1 1088.04   19.39
   0   7   1 1129.47   16.80
   0   7   1 1168.86   20.87
   0  -7  -2   12.91    2.31
   0  -7  -2   14.51    2.40
   0  -7  -2   16.35    2.91
   0   7   2   16.02    2.59
   0   7   2   12.19    2.88
   0  -7  -3  495.00   10.87
   0  -7  -3  544.18   12.24
   0  -7  -3  519.89   13.74
   0   7   3  581.07   12.67
   0   7   3  564.73   14.31
   0  -7  -4   25.48    3.16
   0  -7  -4   31.85    3.31
   0  -7  -4   19.81    3.20
   0   7   4   31.71    3.92
   0  -7  -5  482.62   11.73
   0  -7  -5  514.64   12.57
   0  -7  -5  493.05   13.85
   0   7   5  554.11   14.10
   0  -7  -6   22.67    3.15
   0  -7  -6   23.26    3.12
   0  -7  -6   23.67    3.56
   0   7   6   21.87    3.29
   0  -7  -7  462.44   12.35
   0  -7  -7  449.20   12.50
   0  -7  -7  463.39   14.04
   0   7   7  460.39   13.00
   0  -7  -8    1.82    1.72
   0  -7  -8    3.62    1.87
   0  -7  -8    4.74    2.22
   0   7   8    3.16    1.92
   0  -7  -9  180.34    8.25
   0  -7  -9  177.23    9.24
   0   7   9  187.01    8.65
   0  -7 -10  135.19    7.36
   0  -7 -10  127.25    8.21
   0   7  10  134.77    7.48
   0  -7 -11  165.56    8.38
   0  -7 -11  152.35    8.99
   0   7  11  174.77    8.58
   0  -7 -12   20.08    3.62
   0  -7 -12   23.53    4.20
   0   7  12   22.82    4.00
   0   7  12   30.19    4.14
   0  -7 -13    0.64    1.38
   0   7  13   60.06    6.00
   0  -8   9    6.39    2.53
   0   8  -9    8.48    3.39
   0   8  -8  257.14   12.39
   0  -8   7   30.81    4.18
   0  -8   7   26.25    3.45
   0   8  -7   30.24    4.82
   0  -8   6  202.86    9.32
   0  -8   6  201.65    7.85
   0   8  -6  209.07   11.10
   0  -8   5   72.25    5.34
   0  -8   5   84.20    6.22
   0  -8   5   83.60    4.86
   0   8  -5  103.24    7.88
   0  -8   4  240.31    8.97
   0  -8   4  261.01    8.27
   0  -8   4  259.36   10.38
   0  -8   4  254.35    7.64
   0   8  -4  262.51   11.94
   0  -8   3    2.11    1.64
   0  -8   3    3.06    1.60
   0  -8   3    4.15    2.10
   0   8  -3    3.73    2.27
   0  -8   2  232.48    7.95
   0  -8   2  224.64    9.58
   0   8  -2  245.55   11.09
   0  -8   1   70.12    4.75
   0  -8   1   73.45    4.69
   0  -8   1   75.79    5.75
   0   8  -1   70.99    4.71
   0   8  -1   71.74    6.16
   0  -8   0  512.61   11.72
   0  -8   0  543.18   12.38
   0  -8   0  534.91   14.75
   0   8   0  561.63   12.68
   0   8   0  548.27   15.80
   0  -8  -1   80.71    4.95
   0  -8  -1   69.54    4.72
   0  -8  -1   69.91    5.59
   0   8   1   84.76    6.37
   0  -8  -2   54.30    4.10
   0  -8  -2   61.15    4.54
   0  -8  -2   50.58    4.87
   0   8   2   60.42    5.41
   0  -8  -3    2.03    1.61
   0  -8  -3    3.62    1.78
   0  -8  -3    2.58    1.88
   0   8   3    1.73    1.86
   0  -8  -4  519.83   12.40
   0  -8  -4  569.91   13.84
   0  -8  -4  547.22   15.46
   0   8   4  603.52   16.03
   0  -8  -5    3.52    1.90
   0  -8  -5    3.74    1.82
   0  -8  -5    1.86    1.86
   0   8   5    2.58    2.09
   0  -8  -6  562.47   13.89
   0  -8  -6  532.06   14.07
   0  -8  -6  563.07   16.24
   0   8   6  587.72   15.76
   0  -8  -7  166.69    7.94
   0  -8  -7  164.10    8.15
   0  -8  -7  150.80    8.74
   0   8   7  170.07    8.76
   0  -8  -8   84.55    6.03
   0  -8  -8   82.04    6.03
   0  -8  -8   86.82    6.92
   0   8   8   86.90    6.39
   0  -8  -9    0.65    1.68
   0  -8  -9    3.17    2.51
   0   8   9   -0.43    1.81
   0  -8 -10  163.71    8.36
   0  -8 -10  174.92   10.15
   0   8  10  176.11    9.05
   0  -8 -11   -0.60    1.85
   0   8  11   -0.67    1.76
   0   8  12   48.29    5.58
   0   8  12   51.82    5.51
   0  -9   7   91.34    6.84
   0   9  -7  113.11    9.02
   0  -9   6    1.25    1.91
   0  -9   6   -1.48    1.74
   0   9  -6    0.31    1.98
   0  -9   5  248.82   10.12
   0  -9   5  268.64   11.44
   0   9  -5  293.86   13.98
   0  -9   4   23.35    3.56
   0  -9   4   29.10    4.28
   0   9  -4   28.18    4.83
   0  -9   3   -0.01    1.06
   0  -9   3  198.07    7.90
   0  -9   3  195.92    9.71
   0   9  -3  205.03   11.16
   0  -9   2   83.61    5.79
   0  -9   2   77.16    5.15
   0  -9   2   77.92    6.39
   0   9  -2   94.37    7.65
   0  -9   1  163.10    7.51
   0  -9   1  163.43    7.36
   0  -9   1  154.22    8.66
   0   9  -1  158.09    9.48
   0  -9   0   30.43    3.78
   0  -9   0   27.05    3.41
   0  -9   0   26.91    4.09
   0   9   0   31.88    4.62
   0  -9  -1   18.41    3.01
   0  -9  -1   21.57    3.16
   0  -9  -1   19.45    3.65
   0   9   1   22.33    4.01
   0  -9  -2    1.79    1.54
   0  -9  -2    0.99    1.52
   0  -9  -2   -0.17    1.59
   0   9   2    0.07    1.68
   0  -9  -3   72.01    5.05
   0  -9  -3   73.57    5.41
   0  -9  -3   81.67    6.61
   0   9   3   77.84    6.53
   0  -9  -4    4.31    1.96
   0  -9  -4    5.09    2.14
   0  -9  -4    5.00    2.54
   0   9   4    4.11    2.33
   0  -9  -5  127.38    6.96
   0  -9  -5  132.16    7.48
   0  -9  -5  120.88    8.16
   0   9   5  134.02    8.33
   0  -9  -6    0.18    1.35
   0  -9  -6    0.50    1.84
   0   9   6    0.93    2.04
   0  -9  -7   24.37    3.79
   0  -9  -7   24.43    4.36
   0   9   7   29.95    4.55
   0  -9  -8   14.74    3.32
   0  -9  -8   13.63    3.78
   0   9   8   13.15    3.33
   0   9   9   85.45    6.86
   0   9  10   -2.15    1.81
   0   9  11  237.48   11.37
   0 -10   5    4.76    2.94
   0  10  -5    6.95    3.49
   0 -10   4    1.29    1.62
   0  10  -4  231.88   13.08
   0 -10   3  120.01    7.46
   0  10  -3  130.72    9.68
   0 -10   2   73.23    5.76
   0 -10   2   87.19    5.88
   0  10  -2   80.62    7.58
   0 -10   1    8.74    2.54
   0  10  -1    8.58    3.31
   0 -10   0  184.38    8.51
   0  10   0  202.22   11.27
   0 -10  -1    4.59    2.25
   0  10   1    5.41    2.60
   0 -10  -2  170.73    8.48
   0  10   2  185.74   10.60
   0 -10  -3   46.07    4.81
   0  10   3   47.12    5.75
   0 -10  -4  270.84   10.98
   0  10   4  317.68   13.61
   0 -10  -5   15.49    3.36
   0  10   5   20.85    4.22
   0 -10  -6  137.71    8.34
   0  10   6  152.27    9.60
   0 -10  -7   34.48    4.67
   0  10   7   40.05    5.51
   0 -10  -8    6.57    2.75
   0  10   8    2.89    2.65
   0  10   9   40.63    5.65
   0 -11   0   41.59    4.83
   0 -11  -1  179.95    9.16
   0 -11  -2   26.61    4.19
   0 -11  -3  282.25   11.74
   0  11   3  281.08   13.78
   0 -11  -4    0.64    2.10
   0 -11  -5  255.44   11.67
   1 -11  -4  178.59    9.66
   1 -11  -3   47.39    5.31
   1 -11  -2  134.49    8.07
   1 -11  -1   49.42    5.23
  -1  10   8    9.02    3.24
  -1  10   7  117.37    8.25
  -1  10   6   29.58    4.77
  -1  10   5  401.52   14.95
   1 -10  -5  367.92   13.17
  -1  10   4   18.80    4.06
   1 -10  -4   13.93    3.32
   1 -10  -4   19.78    3.61
  -1  10   3  244.62   11.84
   1 -10  -3  212.34    9.71
   1 -10  -3  237.37   10.08
  -1  10   2    5.93    2.97
   1 -10  -2    1.62    2.06
   1 -10  -2    5.70    2.35
  -1  10   1  386.90   15.14
   1 -10  -1  297.29   11.06
   1 -10  -1  401.03   12.41
  -1  10   0   10.55    3.53
   1 -10   0    0.88    1.51
   1 -10   0    7.05    2.47
  -1  10  -1  377.98   15.43
   1 -10   1  338.46   12.14
   1 -10   1  350.51   11.07
  -1  10  -2   37.72    5.53
   1 -10   2   33.70    4.68
  -1  10  -3  174.00   11.04
   1 -10   3  143.65    8.34
  -1  10  -4   25.55    5.11
   1 -10   4   21.37    4.02
   1 -10   5  145.19    8.79
  -1   9  10  132.45    8.78
  -1   9  10  132.41    8.36
   1  -9 -10  109.69    7.82
  -1   9   9   13.01    3.39
   1  -9  -9   12.16    3.43
  -1   9   8   63.22    5.82
   1  -9  -8   65.48    6.03
   1  -9  -8   64.88    6.71
  -1   9   7    3.70    2.34
   1  -9  -7    0.71    2.03
   1  -9  -7    1.08    2.24
  -1   9   6  293.53   11.84
   1  -9  -6  240.85   10.44
   1  -9  -6  258.22   12.15
  -1   9   5   13.37    3.24
   1  -9  -5   10.00    2.79
   1  -9  -5   12.01    2.83
   1  -9  -5   13.45    3.51
  -1   9   4   45.10    5.09
   1  -9  -4   40.58    4.38
   1  -9  -4   44.32    4.50
   1  -9  -4   40.40    5.19
  -1   9   3   17.43    3.53
   1  -9  -3    7.60    2.31
   1  -9  -3   10.03    2.54
   1  -9  -3    8.41    3.02
  -1   9   2   37.85    4.71
   1  -9  -2    0.02    0.88
   1  -9  -2   36.30    3.89
   1  -9  -2   36.11    4.83
  -1   9   1    1.34    1.82
   1  -9  -1    0.84    1.68
   1  -9  -1    0.12    1.36
   1  -9  -1   -0.70    1.48
  -1   9   0  327.11   13.10
   1  -9   0  280.82   10.17
   1  -9   0  306.03    9.84
   1  -9   0  309.05   12.61
  -1   9  -1   50.91    5.52
   1  -9   1   51.24    5.01
   1  -9   1   49.30    4.19
   1  -9   1   43.61    5.09
  -1   9  -2  237.41   11.67
   1  -9   2  201.83    8.82
   1  -9   2  224.68    8.11
   1  -9   2  216.53   10.63
  -1   9  -3  117.07    8.44
   1  -9   3  111.41    6.94
   1  -9   3  110.62    7.79
  -1   9  -4  258.02   12.62
   1  -9   4  233.76    9.91
   1  -9   4  244.51   11.27
  -1   9  -5    0.38    2.00
   1  -9   5    0.44    1.86
   1  -9   5    0.87    2.21
  -1   9  -6   63.24    6.87
   1  -9   6   39.26    4.87
   1  -9   6   54.45    5.91
  -1   9  -7   60.39    6.95
   1  -9   7   56.97    5.73
  -1   9  -8  104.89    9.04
   1  -9   8   97.98    7.47
  -1   8  12    2.34    2.25
   1  -8 -12    7.24    3.19
  -1   8  11  154.29    9.21
   1  -8 -11  148.66    9.14
   1  -8 -11  147.72    9.27
  -1   8  10    2.13    2.01
  -1   8  10    2.52    2.11
   1  -8 -10    0.07    1.87
   1  -8 -10   -0.43    1.95
  -1   8   9  142.96    8.34
  -1   8   9  160.64    8.33
   1  -8  -9  142.01    8.34
   1  -8  -9  143.56    8.97
  -1   8   8  307.57   11.28
   1  -8  -8  264.86   10.84
   1  -8  -8  273.33   12.12
  -1   8   7  340.72   11.80
   1  -8  -7  324.54   12.90
  -1   8   6    1.02    1.69
   1  -8  -6    0.63    1.08
   1  -8  -6   -0.05    1.62
  -1   8   5  170.68    8.52
   1  -8  -5    0.77    1.11
   1  -8  -5  156.16    7.58
   1  -8  -5  149.63    8.57
  -1   8   4   24.83    3.76
   1  -8  -4    0.59    0.98
   1  -8  -4   30.46    3.55
   1  -8  -4   29.20    4.14
  -1   8   3    3.61    2.02
   1  -8  -3    0.94    1.33
   1  -8  -3    4.26    1.82
   1  -8  -3    4.05    2.22
  -1   8   2    1.10    1.59
   1  -8  -2   -0.43    1.26
   1  -8  -2   -0.39    1.09
   1  -8  -2    0.34    1.45
  -1   8   1  279.63    9.05
  -1   8   1  290.20   11.28
   1  -8  -1  249.66    8.89
   1  -8  -1  265.33    8.74
   1  -8  -1  257.00   10.69
  -1   8   0   -1.29    1.00
  -1   8   0   -0.44    1.40
   1  -8   0    1.45    1.80
   1  -8   0   -0.44    1.16
   1  -8   0   -0.23    1.45
  -1   8  -1  242.84    8.00
  -1   8  -1  234.10   10.52
   1  -8   1  222.85    8.53
   1  -8   1  233.06    7.80
   1  -8   1  229.69   10.08
  -1   8  -2    1.98    1.49
  -1   8  -2    3.71    2.13
   1  -8   2    1.28    1.62
   1  -8   2    3.83    1.59
   1  -8   2    3.11    2.12
   1  -8   2    1.86    1.19
  -1   8  -3   30.04    4.46
   1  -8   3   29.42    3.62
   1  -8   3   30.43    3.00
   1  -8   3   29.42    4.07
   1  -8   3   32.27    2.92
  -1   8  -4  115.48    8.02
   1  -8   4  108.94    6.45
   1  -8   4  108.70    7.19
   1  -8   4  113.16    5.39
  -1   8  -5  261.70   12.14
   1  -8   5  216.89    9.18
   1  -8   5  234.57   10.30
   1  -8   5  236.69    8.13
  -1   8  -6    3.37    2.39
   1  -8   6    0.11    1.51
   1  -8   6    1.48    2.07
   1  -8   6    2.73    1.67
  -1   8  -7  423.05   16.22
   1  -8   7  396.65   13.54
   1  -8   7  373.64   11.34
  -1   8  -8   80.92    7.61
   1  -8   8   71.56    6.25
   1  -8   8   50.19    4.64
  -1   8  -9  330.47   14.71
   1  -8   9  309.93   11.51
  -1   7  13    3.39    2.58
   1  -7 -13    3.68    2.76
  -1   7  12   13.33    3.45
   1  -7 -12   11.38    3.46
  -1   7  11   41.25    4.80
   1  -7 -11   35.13    4.74
   1  -7 -11   35.05    4.66
  -1   7  10  132.68    7.89
  -1   7  10  149.31    7.48
   1  -7 -10  125.40    7.87
   1  -7 -10  137.23    8.20
  -1   7   9   10.75    2.76
  -1   7   9   10.70    2.63
   1  -7  -9   12.33    2.91
   1  -7  -9   12.50    3.05
  -1   7   8  354.38   11.17
   1  -7  -8  304.35   11.20
   1  -7  -8  343.16   12.61
  -1   7   7   25.95    3.58
   1  -7  -7   21.88    3.47
   1  -7  -7   22.93    3.76
  -1   7   6  549.93   13.70
   1  -7  -6  482.62   13.25
   1  -7  -6  520.98   14.80
  -1   7   5   14.77    2.76
   1  -7  -5   11.61    2.58
   1  -7  -5    9.95    2.31
   1  -7  -5   13.59    2.99
  -1   7   4  425.51   12.18
   1  -7  -4  348.32   10.40
   1  -7  -4  381.77   10.63
   1  -7  -4  405.49   12.67
  -1   7   3   11.99    2.37
  -1   7   3    8.50    2.39
   1  -7  -3    7.27    2.04
   1  -7  -3   10.38    2.25
   1  -7  -3   10.64    2.68
   1  -7  -3    9.51    1.36
  -1   7   2  751.75   13.91
  -1   7   2  748.81   16.33
   1  -7  -2  667.32   13.49
   1  -7  -2  685.86   13.32
   1  -7  -2  696.35   16.21
   1  -7  -2  652.05    9.20
  -1   7   1   12.28    2.31
  -1   7   1   13.57    2.82
   1  -7  -1   10.44    2.37
   1  -7  -1   12.07    2.16
   1  -7  -1   14.46    2.89
   1  -7  -1   12.80    1.69
  -1   7   0 1463.56   18.23
  -1   7   0 1494.96   23.69
   1  -7   0 1282.52   18.41
   1  -7   0 1391.99   17.80
   1  -7   0 1424.19   22.91
   1  -7   0 1429.56   13.96
  -1   7  -1    5.81    1.61
  -1   7  -1    9.37    2.60
   1  -7   1    7.41    2.13
   1  -7   1    8.15    1.74
   1  -7   1    8.33    2.42
   1  -7   1    5.52    1.39
  -1   7  -2  114.46    4.92
  -1   7  -2  111.12    6.91
   1  -7   2  108.38    5.63
   1  -7   2  107.43    4.77
   1  -7   2  112.71    6.65
   1  -7   2  114.03    4.54
  -1   7  -3  141.70    5.36
  -1   7  -3  150.67    8.16
   1  -7   3  132.38    6.33
   1  -7   3  148.33    5.42
   1  -7   3  134.29    7.26
   1  -7   3  135.81    5.25
  -1   7  -4  656.62   17.20
   1  -7   4  610.74   13.76
   1  -7   4  670.95   11.04
   1  -7   4  667.92   15.85
   1  -7   4  621.63   11.78
  -1   7  -5  212.63   10.18
   1  -7   5  167.61    7.54
   1  -7   5  192.56    5.83
   1  -7   5  198.50    8.84
   1  -7   5  190.15    7.04
  -1   7  -6  250.85   11.32
   1  -7   6  252.49   10.08
  -1   7  -7    1.38    1.84
   1  -7   7   -0.39    1.46
   1  -7   7    1.01    1.38
  -1   7  -8  267.32   12.24
   1  -7   8  283.25   10.88
   1  -7   8  255.42    9.58
  -1   7  -9   57.70    6.03
   1  -7   9   64.58    5.67
   1  -7   9   62.14    5.16
  -1   7 -10  169.55   10.15
   1  -7  10  152.11    8.31
  -1   7 -11   19.28    4.21
   1  -7  11   17.62    3.61
  -1   6  14    4.73    2.71
   1  -6 -14    3.74    2.73
  -1   6  13   72.83    6.61
   1  -6 -13   75.01    6.94
  -1   6  12   13.06    3.24
   1  -6 -12   18.69    3.87
  -1   6  11  484.70   14.75
   1  -6 -11  483.83   15.34
   1  -6 -11  456.25   13.50
  -1   6  10   39.58    4.45
  -1   6  10   40.19    3.99
   1  -6 -10   31.17    4.19
   1  -6 -10   32.90    4.02
   1  -6 -10   36.01    3.30
  -1   6   9  219.79    9.22
  -1   6   9  244.65    8.61
   1  -6  -9  233.08    9.88
   1  -6  -9  231.10    9.57
   1  -6  -9  240.69    7.29
  -1   6   8    1.54    1.52
  -1   6   8    2.41    1.76
   1  -6  -8    1.84    1.69
   1  -6  -8    1.67    1.71
   1  -6  -8    2.57    1.18
  -1   6   7  338.20    9.92
   1  -6  -7  272.19    9.83
   1  -6  -7  311.15   10.80
   1  -6  -7  347.63    7.60
  -1   6   6  625.60   13.36
   1  -6  -6  521.77   13.14
   1  -6  -6  567.14   14.21
   1  -6  -6  636.77    9.57
  -1   6   5  423.06   10.99
   1  -6  -5  349.98   10.35
   1  -6  -5  408.47   10.71
   1  -6  -5  398.61   11.72
   1  -6  -5  439.63    7.50
  -1   6   4   17.86    2.55
  -1   6   4   19.18    2.86
   1  -6  -4   13.23    2.45
   1  -6  -4   17.00    2.54
   1  -6  -4   13.60    2.66
   1  -6  -4   16.38    1.81
  -1   6   3  744.68   13.27
  -1   6   3  802.79    8.54
  -1   6   3  775.00   14.98
   1  -6  -3  632.49   12.58
   1  -6  -3  740.98   13.28
   1  -6  -3  689.25   14.94
   1  -6  -3  765.37   10.07
  -1   6   2   42.68    3.25
  -1   6   2   43.09    2.18
  -1   6   2   48.09    4.07
   1  -6  -2   41.12    3.51
   1  -6  -2   37.33    3.07
   1  -6  -2   40.95    3.96
   1  -6  -2   36.16    2.50
  -1   6   1 1389.75   16.80
  -1   6   1 1394.89   20.52
   1  -6  -1 1228.61   16.61
   1  -6  -1 1342.14   16.56
   1  -6  -1 1339.38   20.45
   1  -6  -1 1244.03   12.19
  -1   6   0    0.41    0.93
  -1   6   0   -0.09    1.31
   1  -6   0    0.31    1.25
   1  -6   0    0.28    0.94
   1  -6   0    1.19    1.39
   1  -6   0    0.92    0.93
  -1   6  -1  648.72   10.67
  -1   6  -1  701.94   15.14
   1  -6   1  607.04   11.75
   1  -6   1  668.23   10.87
   1  -6   1  629.05   14.01
   1  -6   1  649.63    9.40
  -1   6  -2   11.75    1.74
  -1   6  -2    8.60    2.31
   1  -6   2    5.85    1.78
   1  -6   2   10.26    1.66
   1  -6   2   10.02    2.36
   1  -6   2    8.88    1.49
  -1   6  -3  426.56    8.20
  -1   6  -3  460.61   12.96
   1  -6   3  394.68    9.97
   1  -6   3  423.26    8.09
   1  -6   3  419.78   11.59
   1  -6   3  426.05    8.72
  -1   6  -4   13.08    2.81
   1  -6   4   10.47    1.60
   1  -6   4   13.60    2.64
   1  -6   4   10.04    1.80
  -1   6  -5  815.02   18.15
   1  -6   5  822.73   10.69
   1  -6   5  822.11   16.41
  -1   6  -6   39.15    4.47
   1  -6   6   33.92    2.35
   1  -6   6   33.36    3.80
   1  -6   6   31.63    3.17
  -1   6  -7  315.79   12.14
   1  -6   7  306.42   10.35
   1  -6   7  286.81    9.24
  -1   6  -8   13.70    3.18
   1  -6   8   12.64    2.75
   1  -6   8    9.21    2.22
  -1   6  -9   26.43    4.12
   1  -6   9   33.19    4.02
   1  -6   9   26.79    3.55
  -1   6 -10   66.59    6.12
   1  -6  10   77.02    5.75
   1  -6  10   65.81    5.34
  -1   6 -11   35.54    4.78
   1  -6  11   34.26    4.35
  -1   6 -12   39.70    5.21
   1  -6  12   35.43    4.72
  -1   5  14   90.39    7.35
   1  -5 -14   89.90    7.54
   1  -5 -14    1.63    1.63
  -1   5  13    1.74    2.03
   1  -5 -13    3.53    2.24
   1  -5 -13    3.81    2.04
  -1   5  12  389.53   13.33
   1  -5 -12  382.02   13.78
   1  -5 -12  384.38   11.48
  -1   5  11    8.34    2.65
   1  -5 -11   12.18    3.06
   1  -5 -11    7.90    2.24
   1  -5 -11   12.56    2.44
  -1   5  10  561.73   14.61
  -1   5  10  594.02   12.27
   1  -5 -10  557.40   15.37
   1  -5 -10  540.34   13.27
   1  -5 -10  589.84   12.59
  -1   5   9   65.38    4.96
  -1   5   9   65.23    4.26
   1  -5  -9   59.29    5.09
   1  -5  -9   69.00    4.93
   1  -5  -9   72.05    4.29
  -1   5   8  306.74    9.94
  -1   5   8  315.06    8.79
   1  -5  -8  267.41    9.76
   1  -5  -8  289.34    9.68
   1  -5  -8  311.57    8.06
  -1   5   7    0.49    1.24
   1  -5  -7   -0.09    1.42
   1  -5  -7    0.03    1.15
   1  -5  -7    0.08    0.89
  -1   5   6  520.65   11.01
   1  -5  -6  440.72   11.55
   1  -5  -6  472.58   11.83
   1  -5  -6  530.67    9.18
  -1   5   5   25.28    2.78
   1  -5  -5   20.08    2.74
   1  -5  -5   24.59    2.95
   1  -5  -5   24.84    2.23
  -1   5   4  262.19    7.87
   1  -5  -4  214.20    7.34
   1  -5  -4  250.60    7.52
   1  -5  -4  246.22    8.32
   1  -5  -4  267.58    5.97
  -1   5   3   92.76    3.10
  -1   5   3   87.98    4.70
   1  -5  -3   72.87    4.21
   1  -5  -3   88.45    4.34
   1  -5  -3   73.77    4.63
   1  -5  -3   84.47    3.56
  -1   5   2  132.07    5.01
  -1   5   2  147.40    3.66
  -1   5   2  145.86    5.98
   1  -5  -2  121.91    5.09
   1  -5  -2  134.49    5.07
   1  -5  -2  133.09    6.01
   1  -5  -2  109.08    3.70
  -1   5   1  148.91    5.04
  -1   5   1  156.76    3.82
  -1   5   1  153.23    6.24
   1  -5  -1  131.18    5.15
   1  -5  -1  148.29    5.04
   1  -5  -1  135.81    6.02
   1  -5  -1  137.76    3.91
  -1   5   0  389.00    7.71
  -1   5   0  417.99   10.34
   1  -5   0  392.61    8.60
   1  -5   0  395.46    7.82
   1  -5   0  394.85   10.09
   1  -5   0  397.56    6.57
  -1   5  -1   55.86    2.89
  -1   5  -1   63.54    4.34
   1  -5   1   56.28    3.44
   1  -5   1   55.49    2.90
   1  -5   1   57.58    4.13
   1  -5   1   56.13    2.71
  -1   5  -2   11.46    1.44
  -1   5  -2    8.59    2.03
   1  -5   2    9.46    1.73
   1  -5   2   22.60    1.95
   1  -5   2    7.18    1.86
   1  -5   2    8.86    1.33
  -1   5  -3  164.57    4.50
  -1   5  -3  176.82    7.38
   1  -5   3  174.35    4.60
   1  -5   3  173.92    6.90
   1  -5   3  168.16    5.25
  -1   5  -4 1372.46   20.94
   1  -5   4 1295.13   12.27
   1  -5   4 1294.70   18.76
  -1   5  -5   92.29    5.87
   1  -5   5   83.39    3.03
   1  -5   5   87.69    3.17
   1  -5   5   86.03    5.12
   1  -5   5   82.78    4.33
  -1   5  -6  353.81   11.45
   1  -5   6  347.58    6.00
   1  -5   6  354.58    6.07
   1  -5   6  351.61   10.15
   1  -5   6  329.52    8.95
  -1   5  -7   80.26    5.86
   1  -5   7   67.92    2.72
   1  -5   7   75.53    2.93
   1  -5   7   74.62    5.03
   1  -5   7   67.27    4.48
  -1   5  -8  189.07    8.89
   1  -5   8  186.09    7.76
   1  -5   8  164.45    7.14
  -1   5  -9    1.82    1.63
   1  -5   9    0.84    1.52
   1  -5   9    2.00    1.44
  -1   5 -10  432.57   13.89
   1  -5  10  471.68   12.65
   1  -5  10  405.09   12.47
  -1   5 -11   18.09    3.40
   1  -5  11   16.20    3.10
  -1   5 -12  168.88    9.17
   1  -5  12  142.11    8.31
  -1   5 -13    8.32    2.99
   1  -5  13    9.17    2.99
  -1   4  15   42.80    5.50
   1  -4 -15   39.67    5.46
   1  -4 -15   47.12    5.34
  -1   4  14   18.66    3.77
   1  -4 -14   19.43    4.02
   1  -4 -14   20.18    3.63
  -1   4  13   53.03    5.33
   1  -4 -13   47.69    5.31
   1  -4 -13   50.64    4.82
  -1   4  12    7.50    2.61
   1  -4 -12   10.65    2.96
   1  -4 -12    9.38    2.42
  -1   4  11  256.63   10.02
   1  -4 -11  254.07   10.49
   1  -4 -11  249.69    8.27
   1  -4 -11  252.52    9.00
  -1   4  10    0.64    1.41
  -1   4  10    2.60    1.41
   1  -4 -10    2.30    1.66
   1  -4 -10    2.84    1.47
   1  -4 -10    0.47    0.88
  -1   4   9   68.44    4.86
  -1   4   9   75.54    4.16
   1  -4  -9   65.68    5.09
   1  -4  -9   64.51    4.24
   1  -4  -9   60.64    4.05
  -1   4   8   99.14    5.53
  -1   4   8  105.45    4.73
   1  -4  -8   98.30    5.90
   1  -4  -8   98.34    5.14
   1  -4  -8   99.90    4.84
  -1   4   7  295.67    8.89
  -1   4   7  292.29    7.49
   1  -4  -7  278.62    9.21
   1  -4  -7  262.36    8.14
   1  -4  -7  303.99    7.68
  -1   4   6   83.19    4.59
  -1   4   6   90.58    4.60
  -1   4   6   77.31    3.99
   1  -4  -6   70.98    4.64
   1  -4  -6   81.67    4.58
   1  -4  -6   84.61    3.90
  -1   4   5 1875.54   19.39
  -1   4   5 1754.07   17.91
   1  -4  -5 1461.95   19.13
   1  -4  -5 1691.64   19.71
   1  -4  -5 1798.51   16.63
  -1   4   4  433.34    9.27
  -1   4   4  421.43    8.70
   1  -4  -4  347.63    8.79
   1  -4  -4  396.01    9.35
   1  -4  -4  423.74    7.65
  -1   4   3  970.25   13.77
  -1   4   3  935.84    9.92
  -1   4   3  938.62   13.04
   1  -4  -3  774.16   12.19
   1  -4  -3  896.53   12.46
   1  -4  -3  931.98   14.12
   1  -4  -3  890.35   11.11
  -1   4   2   21.26    2.38
  -1   4   2   18.36    1.54
  -1   4   2   19.80    2.24
   1  -4  -2   14.84    1.93
   1  -4  -2   14.78    1.81
   1  -4  -2   16.37    2.14
   1  -4  -2   12.89    1.57
  -1   4   1  683.43   11.69
  -1   4   1  655.96    7.46
  -1   4   1  651.07   11.17
   1  -4  -1  575.34    9.56
   1  -4  -1  609.33    9.16
   1  -4  -1  617.50   11.30
   1  -4  -1  560.31    7.38
  -1   4   0  155.82    4.36
  -1   4   0  182.26    6.20
  -1   4   0  168.61    3.93
  -1   4   0  175.26    6.01
   1  -4   0  157.95    5.03
   1  -4   0  164.01    4.50
   1  -4   0  175.85    6.13
   1  -4   0  162.12    3.96
  -1   4  -1  375.61    6.34
  -1   4  -1  421.32    9.55
  -1   4  -1  419.61    9.48
   1  -4   1  370.06    7.62
   1  -4   1  394.30    6.55
   1  -4   1  387.81    9.03
   1  -4   1  384.51    6.39
  -1   4  -2    1.83    0.65
  -1   4  -2    1.10    1.01
  -1   4  -2    2.72    1.26
   1  -4   2    1.26    0.89
   1  -4   2    1.37    0.67
   1  -4   2    0.59    0.98
   1  -4   2    1.23    0.73
  -1   4  -3  641.35    7.66
  -1   4  -3  698.66    7.92
  -1   4  -3  806.92   13.97
  -1   4  -3  707.21   13.16
   1  -4   3  685.80    7.85
   1  -4   3  710.91   12.50
  -1   4  -4   60.22    2.40
  -1   4  -4   67.08    4.37
   1  -4   4   55.40    2.15
   1  -4   4   63.28    2.34
   1  -4   4   58.80    3.90
   1  -4   4   56.56    3.20
  -1   4  -5  719.43    8.29
  -1   4  -5  751.55   14.62
   1  -4   5  676.81    7.48
   1  -4   5  705.99    7.63
   1  -4   5  719.86   13.05
   1  -4   5  661.63   11.32
  -1   4  -6  156.04    4.22
  -1   4  -6  129.42    5.43
  -1   4  -6  140.85    6.74
   1  -4   6  124.55    3.16
   1  -4   6  133.24    3.31
   1  -4   6  139.82    5.99
   1  -4   6  128.55    5.43
  -1   4  -7  224.02    7.56
  -1   4  -7  244.62    9.10
   1  -4   7  217.29    4.29
   1  -4   7  236.19    4.50
   1  -4   7  237.34    7.94
   1  -4   7  215.16    7.40
  -1   4  -8   17.94    2.60
  -1   4  -8   24.84    3.34
   1  -4   8   15.70    1.43
   1  -4   8   19.55    1.63
   1  -4   8   16.87    2.63
   1  -4   8   15.25    2.44
  -1   4  -9  972.39   17.60
  -1   4  -9  979.35   18.87
   1  -4   9 1048.28   17.28
   1  -4   9  907.24   16.98
  -1   4 -10   32.19    3.76
  -1   4 -10   30.41    3.79
   1  -4  10   34.46    3.55
   1  -4  10   24.16    3.30
  -1   4 -11  612.77   15.60
  -1   4 -11  641.95   16.09
   1  -4  11  702.37   14.84
   1  -4  11  598.73   15.41
  -1   4 -12   35.15    4.26
  -1   4 -12   37.88    4.43
   1  -4  12   34.13    4.17
  -1   4 -13  221.71   10.52
  -1   4 -13    0.50    1.36
   1  -4  13  200.70    9.99
  -1   4 -14   58.25    5.92
   1  -4  14   57.11    5.85
  -1   3  15    2.84    2.50
   1  -3 -15    1.26    2.18
   1  -3 -15    2.64    2.26
  -1   3  14   84.00    6.63
   1  -3 -14   74.51    6.67
   1  -3 -14   78.72    6.32
  -1   3  13   23.55    3.80
   1  -3 -13   23.53    4.03
   1  -3 -13   28.73    3.83
  -1   3  12  325.78   11.51
   1  -3 -12  296.30   11.57
   1  -3 -12  330.49   11.15
  -1   3  11   92.86    5.99
   1  -3 -11   77.38    5.81
   1  -3 -11   95.24    5.80
  -1   3  10  127.30    6.68
  -1   3  10  111.04    4.57
   1  -3 -10  107.98    6.50
   1  -3 -10  119.16    5.09
   1  -3 -10  119.82    6.03
  -1   3   9   19.74    2.86
  -1   3   9   18.84    2.34
  -1   3   9   18.65    2.25
   1  -3  -9   17.16    2.84
   1  -3  -9   18.04    2.25
   1  -3  -9   17.47    2.47
  -1   3   8  130.78    6.03
  -1   3   8  146.98    5.28
  -1   3   8  131.15    4.63
   1  -3  -8  120.55    6.21
   1  -3  -8  125.95    5.06
   1  -3  -8  133.03    5.67
  -1   3   7   22.53    2.63
  -1   3   7   22.78    2.35
  -1   3   7   24.45    2.32
  -1   3   7   25.03    2.23
   1  -3  -7   26.46    3.15
   1  -3  -7   19.70    2.19
   1  -3  -7   25.27    2.56
  -1   3   6 2079.61   21.23
  -1   3   6 2161.07   18.72
  -1   3   6 1938.17   17.17
  -1   3   6 2018.60   17.24
   1  -3  -6 1815.02   21.44
   1  -3  -6 1904.92   18.89
  -1   3   5   31.78    2.65
  -1   3   5   32.94    2.53
  -1   3   5   35.66    2.39
   1  -3  -5   32.49    3.07
   1  -3  -5   31.92    2.56
   1  -3  -5   31.09    2.42
   1  -3  -5   30.42    2.34
  -1   3   4  820.61   11.08
  -1   3   4  809.95   10.41
   1  -3  -4  668.14   11.68
   1  -3  -4  757.79   11.32
   1  -3  -4  795.95   10.57
   1  -3  -4  737.67   10.67
  -1   3   3    9.63    1.46
  -1   3   3    9.73    1.38
  -1   3   3    9.18    1.36
   1  -3  -3    8.62    1.54
   1  -3  -3    9.86    1.54
   1  -3  -3   12.19    1.54
   1  -3  -3    9.46    1.53
  -1   3   2 1982.41   17.32
  -1   3   2 1902.69   13.64
  -1   3   2 1982.81   16.86
   1  -3  -2 1575.97   15.38
   1  -3  -2 1928.91   16.07
   1  -3  -2 1919.99   17.81
   1  -3  -2 1456.55   13.41
   1  -3  -2 2041.42   17.88
  -1   3   1  502.23    8.72
  -1   3   1  492.66    6.23
  -1   3   1  504.32    8.48
   1  -3  -1  427.63    7.44
   1  -3  -1  479.80    7.28
   1  -3  -1  493.30    8.85
   1  -3  -1  413.47    6.05
   1  -3  -1  527.42    9.06
  -1   3   0 4984.74   40.30
  -1   3   0 4977.83   36.60
  -1   3   0 4870.45   29.00
   1  -3   0 4223.54   43.25
   1  -3   0 4693.25   29.05
   1  -3   0 4736.41   48.27
   1  -3   0 4432.24   34.61
   1  -3   0 5042.12   38.58
  -1   3  -1  242.92    4.33
  -1   3  -1  266.75    4.53
  -1   3  -1  276.37    6.84
  -1   3  -1  271.24    4.96
  -1   3  -1  273.94    6.73
   1  -3   1  236.98    5.47
   1  -3   1  255.11    4.46
   1  -3   1  261.37    6.60
   1  -3   1  246.59    4.75
   1  -3   1  285.93    6.97
  -1   3  -2 2798.45   19.97
  -1   3  -2 3113.22   22.38
  -1   3  -2 3329.52   24.76
   1  -3   2 3007.49   21.21
   1  -3   2 1865.12   14.68
  -1   3  -3   94.91    2.36
  -1   3  -3  105.68    4.61
  -1   3  -3   96.27    4.44
   1  -3   3   92.01    2.29
   1  -3   3   93.07    4.20
   1  -3   3   92.80    3.49
  -1   3  -4 1450.72   10.63
  -1   3  -4 1689.92   18.75
  -1   3  -4 1579.48   18.47
   1  -3   4 1394.09   10.99
   1  -3   4 1484.89   11.00
   1  -3   4 1542.45   17.17
   1  -3   4 1402.72   14.60
  -1   3  -5  704.32    7.53
  -1   3  -5  703.15   12.41
  -1   3  -5  587.46   10.14
  -1   3  -5  648.86   12.36
   1  -3   5  558.95    6.03
   1  -3   5  607.60    6.23
   1  -3   5  661.63   11.52
   1  -3   5  601.03   10.26
  -1   3  -6  360.51    5.37
  -1   3  -6  327.94    8.64
  -1   3  -6  296.39    7.77
  -1   3  -6  332.21    9.27
   1  -3   6  281.52    4.30
   1  -3   6  306.88    4.50
   1  -3   6  329.03    8.41
   1  -3   6  296.01    7.78
  -1   3  -7   82.62    2.80
  -1   3  -7   67.16    4.09
  -1   3  -7   72.10    4.63
   1  -3   7   64.86    2.27
   1  -3   7   72.79    2.45
   1  -3   7   75.03    4.34
  -1   3  -8  291.07    8.80
  -1   3  -8  317.66    9.75
   1  -3   8  308.58    5.38
   1  -3   8  337.69    9.09
  -1   3  -9   10.36    2.24
  -1   3  -9   12.96    2.44
   1  -3   9   12.77    1.54
   1  -3   9   16.09    2.48
  -1   3 -10  674.97   15.01
  -1   3 -10  706.88   15.37
   1  -3  10  781.30   14.54
  -1   3 -11    6.06    2.19
  -1   3 -11    8.37    2.32
   1  -3  11    8.71    2.13
  -1   3 -12   78.16    5.85
  -1   3 -12    0.15    0.99
   1  -3  12   68.28    5.49
  -1   3 -13    9.65    2.85
  -1   3 -13    8.18    2.59
   1  -3  13    8.48    2.68
  -1   3 -14   80.98    6.69
   1  -3  14   74.78    6.53
  -1   3 -15   -0.19    1.68
   1  -3  15   -1.43    1.57
  -1   2  15  378.95   13.95
   1  -2 -15  330.26   13.97
   1  -2 -15  365.13   14.04
  -1   2  14   51.03    5.39
   1  -2 -14   47.16    5.44
   1  -2 -14   47.29    5.18
  -1   2  13  627.54   16.29
   1  -2 -13  547.48   16.22
   1  -2 -13  589.43   15.96
  -1   2  12    6.17    2.30
   1  -2 -12    5.08    2.24
   1  -2 -12    4.30    2.00
  -1   2  11  487.60   13.09
   1  -2 -11  417.73   12.81
   1  -2 -11  432.56   12.24
  -1   2  10  215.03    8.35
  -1   2  10  183.01    5.31
   1  -2 -10  180.09    8.05
   1  -2 -10  185.42    7.62
  -1   2   9  660.99   13.70
  -1   2   9  669.77    9.88
  -1   2   9  576.63    8.87
  -1   2   9  699.65    9.74
   1  -2  -9  571.13   13.45
   1  -2  -9  629.91   13.11
  -1   2   8   12.42    2.19
  -1   2   8   16.79    1.94
  -1   2   8   16.57    1.77
  -1   2   8   17.86    1.88
   1  -2  -8   14.53    2.48
   1  -2  -8   16.01    1.77
   1  -2  -8   13.65    2.15
  -1   2   7  932.15   14.45
  -1   2   7  931.19   10.88
  -1   2   7  843.60    9.87
  -1   2   7  977.02   10.62
   1  -2  -7  835.98   14.61
   1  -2  -7  853.82   10.96
   1  -2  -7  916.90   13.88
  -1   2   6   75.68    4.03
  -1   2   6   74.50    3.07
  -1   2   6   68.37    2.73
  -1   2   6   73.02    2.89
   1  -2  -6   65.60    4.03
   1  -2  -6   67.51    3.05
   1  -2  -6   75.05    3.81
  -1   2   5 1548.31   16.48
  -1   2   5 1585.06   13.56
  -1   2   5 1457.68   12.36
  -1   2   5 1467.62   12.50
   1  -2  -5 1347.73   16.75
   1  -2  -5 1400.60   13.55
   1  -2  -5 1518.62   15.69
  -1   2   4   64.35    3.19
  -1   2   4   63.67    2.67
  -1   2   4   57.71    2.34
   1  -2  -4   70.84    3.78
   1  -2  -4   59.09    2.70
   1  -2  -4   68.34    3.22
   1  -2  -4   57.23    2.40
  -1   2   3   68.49    3.03
  -1   2   3   72.41    2.80
  -1   2   3   69.61    2.52
   1  -2  -3   63.51    3.34
   1  -2  -3   71.52    2.91
   1  -2  -3    1.51    0.58
   1  -2  -3   67.57    2.69
  -1   2   2 1046.82   10.77
  -1   2   2 1052.16   10.60
  -1   2   2  876.97    9.61
  -1   2   2 1081.36   10.32
   1  -2  -2  867.87   10.65
   1  -2  -2 1068.93   11.27
   1  -2  -2  479.98    7.49
   1  -2  -2 1090.42   10.74
  -1   2   1 2012.19   13.67
  -1   2   1 1950.06   15.10
  -1   2   1 1823.00   12.60
  -1   2   1 1944.32   14.86
   1  -2  -1 1657.73   13.78
   1  -2  -1 1945.73   15.78
   1  -2  -1 1386.46   11.60
   1  -2  -1 2017.61   15.18
  -1   2   0   28.58    1.84
  -1   2   0   29.18    1.56
  -1   2   0   27.59    2.00
  -1   2   0   27.12    1.55
  -1   2   0   24.67    1.93
   1  -2   0   24.60    1.74
   1  -2   0   28.19    2.09
   1  -2   0    2.90    0.55
   1  -2   0   31.97    2.18
  -1   2  -1 1805.40   15.73
  -1   2  -1 1858.27   15.62
  -1   2  -1 1801.67   12.33
  -1   2  -1 1868.18   15.59
   1  -2   1 1681.80   13.32
   1  -2   1 1775.78   16.85
   1  -2   1 1789.23   15.54
   1  -2   1 1654.56   12.33
   1  -2   1 1979.77   15.86
  -1   2  -2  685.35    7.29
  -1   2  -2  745.32    6.74
  -1   2  -2  818.01   10.61
  -1   2  -2  790.85   10.42
   1  -2   2  751.62    7.32
   1  -2   2  767.49   10.20
   1  -2   2  688.01    8.05
   1  -2   2  830.27   10.59
  -1   2  -3 1478.25   15.98
  -1   2  -3 1673.16   15.95
  -1   2  -3 1627.68   15.98
   1  -2   3 1561.81   18.06
   1  -2   3 1634.40   15.62
   1  -2   3 1516.71   13.30
   1  -2   3 1745.11   16.21
  -1   2  -4   24.07    1.00
  -1   2  -4   20.68    2.14
  -1   2  -4   17.18    1.71
  -1   2  -4   23.10    2.19
   1  -2   4   18.27    0.77
   1  -2   4   18.87    0.81
   1  -2   4   20.61    1.97
   1  -2   4   19.82    1.83
  -1   2  -5 1086.59    8.73
  -1   2  -5 1070.37   13.63
  -1   2  -5  961.12   12.36
  -1   2  -5 1061.33   14.28
   1  -2   5  959.57    8.36
   1  -2   5 1054.31   13.37
   1  -2   5  949.31   12.29
  -1   2  -6  434.40    8.92
  -1   2  -6  396.21    8.56
  -1   2  -6  435.22    9.63
   1  -2   6  412.86    5.34
   1  -2   6  440.51    8.98
  -1   2  -7  410.07    9.40
  -1   2  -7  420.27    9.92
   1  -2   7  408.38    6.02
   1  -2   7  451.06    9.46
  -1   2  -8  323.77    8.22
  -1   2  -8  316.75    8.83
  -1   2  -8  331.06    9.20
   1  -2   8  313.97    5.90
   1  -2   8  355.46    8.75
  -1   2  -9  712.20   14.06
  -1   2  -9  726.94   14.12
   1  -2   9  758.29   10.09
   1  -2   9  808.07   13.67
  -1   2 -10    0.31    1.10
  -1   2 -10   -0.15    1.03
   1  -2  10   -0.31    0.80
   1  -2  10    1.52    1.31
  -1   2 -11   61.38    4.82
  -1   2 -11   -0.31    0.69
   1  -2  11   65.96    4.36
  -1   2 -12    0.24    1.26
  -1   2 -12    2.27    1.64
   1  -2  12    0.35    1.23
  -1   2 -13    2.26    1.85
  -1   2 -13    2.43    1.81
  -1   2 -14    6.42    2.63
  -1   2 -15  163.12    9.50
   1  -2  15  150.76    9.18
  -1   1  15    0.73    2.01
   1  -1 -15    0.19    1.86
   1  -1 -15   -0.11    1.73
  -1   1  14   56.50    5.46
   1  -1 -14   35.78    4.81
   1  -1 -14   48.73    5.23
  -1   1  13   -0.15    1.62
   1  -1 -13   -0.15    1.35
   1  -1 -13    0.97    1.59
  -1   1  12  295.65   10.62
   1  -1 -12  241.96   10.25
   1  -1 -12  275.97   10.60
  -1   1  11   58.00    4.71
   1  -1 -11   51.87    4.72
   1  -1 -11   52.31    4.53
  -1   1  10  607.92   13.65
  -1   1  10  626.52    8.97
  -1   1  10  564.96    8.78
   1  -1 -10  544.81   13.71
   1  -1 -10  590.98   13.76
  -1   1   9  296.68    9.10
  -1   1   9  288.45    5.84
  -1   1   9  278.19    5.57
  -1   1   9  255.47    5.60
  -1   1   9  313.40    6.19
   1  -1  -9  255.86    8.95
   1  -1  -9  271.22    8.84
  -1   1   8  648.30   12.59
  -1   1   8  609.85    7.86
  -1   1   8  562.23    7.78
  -1   1   8  679.48    8.49
   1  -1  -8  573.40   12.50
   1  -1  -8  618.01   12.44
  -1   1   7  210.56    6.83
  -1   1   7  197.06    4.23
  -1   1   7  179.09    4.05
  -1   1   7  223.67    4.51
   1  -1  -7  175.97    6.56
   1  -1  -7  199.21    6.64
  -1   1   6 1699.01   18.05
  -1   1   6 1600.46   12.27
  -1   1   6 1467.47   11.85
  -1   1   6 1767.39   12.68
   1  -1  -6 1488.76   17.73
   1  -1  -6 1485.85   12.41
   1  -1  -6 1604.29   17.52
  -1   1   5   76.74    3.64
  -1   1   5   76.23    2.37
  -1   1   5   69.39    2.11
  -1   1   5   79.86    2.26
   1  -1  -5   68.47    3.67
   1  -1  -5   66.91    2.28
   1  -1  -5   74.29    3.58
  -1   1   4   36.33    2.45
  -1   1   4   36.85    1.60
  -1   1   4   31.38    1.33
  -1   1   4   35.65    1.42
   1  -1  -4   31.28    2.43
   1  -1  -4   31.29    1.52
   1  -1  -4   34.17    2.35
  -1   1   3   32.04    2.13
  -1   1   3   30.61    1.42
  -1   1   3   32.23    1.26
   1  -1  -3   28.01    2.20
   1  -1  -3   29.94    1.48
   1  -1  -3   31.91    2.19
  -1   1   2  263.39    5.09
  -1   1   2  283.83    4.27
  -1   1   2  241.48    5.37
  -1   1   2  279.05    3.93
   1  -1  -2  227.50    5.24
   1  -1  -2  271.38    5.11
   1  -1  -2  269.16    4.34
   1  -1  -2  243.89    5.39
   1  -1  -2  265.34    3.92
  -1   1   1  584.64    7.19
  -1   1   1  688.89    7.48
  -1   1   1  713.45    7.45
  -1   1   1  559.27    6.91
  -1   1   1  727.31    7.45
   1  -1  -1  533.05    6.98
   1  -1  -1  712.21    7.41
   1  -1  -1  706.26    7.72
   1  -1  -1  499.76    6.73
   1  -1  -1  737.17    7.39
  -1   1   0 2134.05   21.00
  -1   1   0 2436.77   23.71
  -1   1   0 2490.60   26.00
   1  -1   0 2006.32   21.00
   1  -1   0 2430.31   19.47
   1  -1   0 2345.22   20.67
   1  -1   0 1981.43   22.39
   1  -1   0 2548.92   25.50
  -1   1  -1   93.00    1.92
  -1   1  -1   92.45    2.86
  -1   1  -1   84.03    2.35
   1  -1   1   81.36    2.39
   1  -1   1   86.42    1.71
   1  -1   1   88.35    2.81
   1  -1   1   76.90    2.26
   1  -1   1   93.81    2.83
  -1   1  -2  198.85    4.50
   1  -1   2  198.20    4.47
   1  -1   2  182.03    3.79
  -1   1  -3    5.72    1.03
  -1   1  -3    3.95    0.94
   1  -1   3    6.00    1.11
   1  -1   3    4.49    0.86
   1  -1   3    5.89    1.08
  -1   1  -4  161.31    4.57
  -1   1  -4  144.72    4.16
  -1   1  -4  166.91    4.82
   1  -1   4  167.64    2.80
   1  -1   4  163.13    2.48
   1  -1   4  163.72    4.61
   1  -1   4  155.18    4.29
   1  -1   4  180.21    4.96
  -1   1  -5  307.30    6.55
  -1   1  -5  303.88    6.58
  -1   1  -5  322.22    7.20
   1  -1   5  340.19    4.78
   1  -1   5  344.23    4.36
   1  -1   5  336.52    6.98
   1  -1   5  356.75    7.43
  -1   1  -6  497.92    9.16
  -1   1  -6  522.50    9.77
   1  -1   6  548.98    7.01
   1  -1   6  564.33    6.47
   1  -1   6  535.41    9.33
  -1   1  -7  388.92    8.75
  -1   1  -7  419.15    9.25
   1  -1   7  450.01    7.06
   1  -1   7  451.78    6.49
   1  -1   7  418.61    8.67
  -1   1  -8  897.84   14.29
  -1   1  -8  972.90   14.76
   1  -1   8 1046.53   11.99
   1  -1   8 1011.80   14.17
  -1   1  -9   26.69    2.92
  -1   1  -9   33.00    3.12
   1  -1   9   31.87    2.52
   1  -1   9   35.19    2.98
  -1   1 -10  755.49   14.92
  -1   1 -10    1.25    0.86
   1  -1  10  869.25   12.74
   1  -1  10  861.92   14.22
  -1   1 -11    3.26    1.64
  -1   1 -11    3.75    1.65
   1  -1  11    3.81    1.41
   1  -1  11    4.40    1.56
  -1   1 -12  186.51    8.40
  -1   1 -12  201.16    8.11
   1  -1  12  213.81    7.16
   1  -1  12  213.67    7.68
  -1   1 -13    0.04    1.27
  -1   1 -13    0.51    1.50
  -1   1 -14  493.75   15.15
  -1   1 -14  502.23   13.57
  -1   1 -15   13.63    3.38
  -1   1 -16  165.77    9.87
   1  -1  16  163.74    9.79
  -1   0  15   67.21    5.98
   1   0 -15   61.05    6.20
  -1   0  14    5.04    2.39
   1   0 -14    7.55    2.90
   1   0 -14    5.16    2.49
  -1   0  13   26.32    3.68
   1   0 -13   17.93    3.44
   1   0 -13   21.28    3.69
  -1   0  12    8.11    2.34
   1   0 -12    2.57    1.87
   1   0 -12    3.26    1.98
  -1   0  11   95.50    5.82
   1   0 -11   78.31    5.63
   1   0 -11   85.27    5.84
  -1   0  10   29.92    3.39
  -1   0  10   28.42    1.88
   1   0 -10   22.88    3.15
   1   0 -10   27.04    3.30
   1   0 -10   27.76    2.24
  -1   0   9  234.17    8.06
  -1   0   9  216.35    4.33
  -1   0   9  258.21    4.91
  -1   0   9  260.84    5.80
   1   0  -9  208.03    8.01
   1   0  -9  215.40    8.05
   1   0  -9  230.13    5.43
  -1   0   8  196.63    7.01
  -1   0   8  181.58    3.73
  -1   0   8  204.22    4.11
  -1   0   8  214.83    4.90
   1   0  -8  167.49    6.76
   1   0  -8  182.38    6.99
   1   0  -8  184.07    4.54
  -1   0   7  721.48   12.46
  -1   0   7  650.61    6.83
  -1   0   7  731.58    7.73
  -1   0   7  761.90    8.48
   1   0  -7  618.42   12.01
   1   0  -7  654.79   12.19
   1   0  -7  668.38    8.06
  -1   0   6   97.07    4.37
  -1   0   6   89.57    2.18
  -1   0   6  103.16    2.45
  -1   0   6  109.00    2.90
   1   0  -6   91.68    4.42
   1   0  -6   95.26    4.42
   1   0  -6   94.38    2.72
  -1   0   5 1073.87   13.38
  -1   0   5  929.71    9.12
  -1   0   5 1056.18   10.72
  -1   0   5 1120.33    9.30
   1   0  -5  915.84   12.57
   1   0  -5 1012.01   13.13
   1   0  -5  982.91    9.00
  -1   0   4  953.29   11.73
  -1   0   4  932.95   13.42
  -1   0   4  877.29   12.28
  -1   0   4  991.35    9.23
   1   0  -4  823.69   10.94
   1   0  -4  885.76   11.34
   1   0  -4  884.13    8.96
  -1   0   3 1115.94   11.82
  -1   0   3 1148.21   18.15
   1   0  -3  966.70   10.85
   1   0  -3 1024.53   11.33
   1   0  -3 1015.05   16.80
  -1   0   2   95.23    3.17
  -1   0   2   88.42    3.26
   1   0  -2   83.80    2.93
   1   0  -2  102.79    3.31
   1   0  -2   87.36    3.18
  -1   0   1 3355.71   32.46
  -1   0   1 4389.92   40.46
  -1   0   1 4244.50   53.86
  -1   0   1 3324.63   25.14
  -1   0   1 3683.56   58.09
   1   0  -1 3391.91   34.15
   1   0  -1 4448.57   56.93
   1   0  -1 4200.84   62.58
  -1   0   0   25.87    1.18
  -1   0   0   27.57    1.30
  -1   0   0   26.59    1.16
  -1   0   0   25.52    1.35
  -1   0   0   28.55    1.15
   1   0   0   25.07    1.18
   1   0   0   27.09    1.30
   1   0   0   26.75    1.16
   1   0   0   22.94    1.28
   1   0   0   28.90    1.15
  -1   0  -1 1084.09    9.56
  -1   0  -1 1241.12   10.41
  -1   0  -1 1335.19   11.15
   1   0   1 1254.28   10.32
   1   0   1 1249.20   11.52
   1   0   1 1228.58   10.65
   1   0   1 1275.12   12.95
   1   0   1 1347.90   10.67
  -1   0  -2   71.40    1.62
  -1   0  -2   76.04    1.67
  -1   0  -2   79.22    2.25
  -1   0  -2   81.53    2.62
   1   0   2   72.23    1.62
   1   0   2   79.07    1.67
   1   0   2   74.83    2.21
   1   0   2   80.19    2.59
  -1   0  -3 2381.04   23.58
  -1   0  -3 2338.48   16.93
   1   0   3 2325.31   22.78
   1   0   3 2470.36   22.33
   1   0   3 2153.38   15.97
   1   0   3 2337.21   20.03
   1   0   3 2508.72   15.06
   1   0   3 2482.49   16.73
  -1   0  -4 1207.87    9.69
  -1   0  -4 1134.84   11.04
  -1   0  -4 1146.77   12.15
   1   0   4 1213.86    9.08
   1   0   4 1074.97   11.43
   1   0   4 1149.66   11.12
   1   0   4 1228.62   12.27
  -1   0  -5 2361.26   17.85
  -1   0  -5 2359.16   19.07
   1   0   5 2570.79   14.97
   1   0   5 2158.97   17.74
   1   0   5 2582.22   19.31
  -1   0  -6   13.51    1.66
  -1   0  -6   12.88    1.72
   1   0   6   12.89    1.30
   1   0   6   16.07    1.45
   1   0   6   11.27    1.48
   1   0   6   14.54    1.64
  -1   0  -7  747.57   11.65
  -1   0  -7  763.32   11.94
   1   0   7  831.73   10.07
   1   0   7  769.02   11.56
   1   0   7  760.59   10.98
  -1   0  -8  141.46    5.53
  -1   0  -8  149.72    5.63
   1   0   8  165.82    4.94
   1   0   8  149.95    5.42
   1   0   8  155.99    5.32
  -1   0  -9  283.95    8.34
   1   0   9  330.31    7.52
   1   0   9  312.14    8.18
   1   0   9  311.48    7.82
  -1   0 -10  332.76    9.62
   1   0  10  382.21    8.71
   1   0  10  341.79    8.97
  -1   0 -11  566.16   13.34
  -1   0 -11  569.03   12.54
   1   0  11  646.58   12.08
   1   0  11  609.15   12.39
  -1   0 -12    1.70    1.37
  -1   0 -12    3.51    1.66
   1   0  12    2.93    1.49
   1   0  12    3.12    1.48
  -1   0 -13  364.63   12.05
  -1   0 -13  365.23   10.90
   1   0  13  396.92   10.72
   1   0  13  413.23   10.93
  -1   0 -14    4.32    2.29
  -1   0 -14    5.71    2.17
  -1   0 -15  558.55   16.55
  -1   0 -16    5.01    2.48
   1   0  16    4.06    2.38
   1   1 -15    4.58    2.52
  -1  -1  14   84.44    6.29
   1   1 -14   76.74    6.69
  -1  -1  13   17.23    3.19
   1   1 -13   18.39    3.52
  -1  -1  12  421.53   12.15
   1   1 -12  373.22   12.80
   1   1 -12  396.84   13.14
  -1  -1  11    0.86    1.45
   1   1 -11    2.16    1.59
   1   1 -11    4.11    1.89
  -1  -1  10  922.53   16.37
   1   1 -10  814.83   16.78
   1   1 -10  872.56   17.33
   1   1 -10  920.46   12.32
  -1  -1   9   -0.13    1.13
  -1  -1   9    0.02    0.66
  -1  -1   9    0.61    0.66
   1   1  -9    0.82    1.18
   1   1  -9    0.02    1.07
   1   1  -9    1.04    0.88
  -1  -1   8  234.78    7.55
  -1  -1   8  219.85    4.00
  -1  -1   8  248.92    4.46
  -1  -1   8  265.74    5.98
   1   1  -8  213.71    7.65
   1   1  -8  220.59    7.79
   1   1  -8  232.19    5.58
  -1  -1   7  607.17   11.39
  -1  -1   7  587.41    6.39
  -1  -1   7  668.06    7.28
  -1  -1   7  683.71    8.94
   1   1  -7  561.81   11.50
   1   1  -7  604.05   11.96
   1   1  -7  618.62    8.56
  -1  -1   6  725.78   11.73
  -1  -1   6  700.90    6.92
  -1  -1   6  774.42    7.78
  -1  -1   6  832.08    9.24
   1   1  -6  683.13   11.76
   1   1  -6  712.19   12.11
   1   1  -6  730.01    8.78
  -1  -1   5  349.49    7.65
  -1  -1   5  352.64    4.60
  -1  -1   5  379.04    5.75
   1   1  -5  312.22    7.33
   1   1  -5  331.04    7.66
   1   1  -5  350.54    5.64
  -1  -1   4 1848.44   16.70
  -1  -1   4 1938.81   20.93
  -1  -1   4 2069.10   14.02
   1   1  -4 1699.15   15.74
   1   1  -4 1745.35   17.06
   1   1  -4 1788.59   16.55
   1   1  -4 1925.02   14.49
  -1  -1   3   44.83    2.52
  -1  -1   3   49.65    1.34
  -1  -1   3   49.99    1.88
   1   1  -3   46.07    2.41
   1   1  -3   52.71    1.44
   1   1  -3   50.34    2.61
   1   1  -3   57.93    2.09
  -1  -1   2 1649.55   12.32
  -1  -1   2 1654.66   13.55
  -1  -1   2 1531.92   18.79
  -1  -1   2 1700.71   13.54
  -1  -1   2 1769.63   12.98
   1   1  -2 1791.18   13.85
   1   1  -2 1859.51   21.80
   1   1  -2 1663.14   13.66
   1   1  -2 1921.21   18.01
  -1  -1   1   34.30    1.61
  -1  -1   1   30.99    1.72
  -1  -1   1   28.87    1.20
  -1  -1   1   32.04    1.98
  -1  -1   1   31.19    1.52
   1   1  -1   30.10    1.46
   1   1  -1   32.20    1.77
   1   1  -1   28.85    1.27
   1   1  -1   28.94    1.79
   1   1  -1   33.05    1.66
  -1  -1   0 3288.32   32.43
  -1  -1   0 3653.71   35.39
  -1  -1   0 3512.64   37.93
  -1  -1   0 2799.73   24.30
  -1  -1   0 3193.56   29.93
   1   1   0 3545.98   38.06
   1   1   0 3990.58   35.35
   1   1   0 2970.28   26.95
  -1  -1  -1  232.55    3.84
  -1  -1  -1  224.17    3.99
  -1  -1  -1  236.17    3.35
   1   1   1  224.96    3.77
   1   1   1  226.28    5.69
   1   1   1  231.31    3.78
   1   1   1  218.96    3.94
   1   1   1  232.57    3.46
   1   1   1  234.51    4.26
  -1  -1  -2 1079.22    9.26
  -1  -1  -2 1140.44    9.40
  -1  -1  -2 1204.57    8.92
  -1  -1  -2 1081.64   10.52
   1   1   2 1081.95    9.21
   1   1   2 1147.62   11.07
   1   1   2 1207.31    9.28
   1   1   2 1054.25    9.85
   1   1   2 1186.98    9.48
   1   1   2 1095.01   10.34
  -1  -1  -3   28.61    1.38
  -1  -1  -3   27.69    1.51
  -1  -1  -3   26.96    1.80
  -1  -1  -3   27.74    1.95
   1   1   3   27.37    1.47
   1   1   3   27.16    1.42
   1   1   3   30.20    1.63
   1   1   3   27.10    1.84
   1   1   3   29.87    1.56
   1   1   3   30.00    1.52
   1   1   3   30.78    2.08
  -1  -1  -4 4584.28   41.89
  -1  -1  -4 5760.24   50.51
  -1  -1  -4 4618.84   42.28
   1   1   4 5433.16   46.50
   1   1   4 5225.65   41.93
   1   1   4 6065.46   41.42
   1   1   4 4738.31   46.99
   1   1   4 5844.19   46.78
   1   1   4 5008.41   26.78
  -1  -1  -5    1.19    0.67
  -1  -1  -5    0.10    0.29
  -1  -1  -5    1.30    0.71
  -1  -1  -5    0.45    0.79
   1   1   5    0.44    0.59
   1   1   5    1.52    0.82
  -1  -1  -6 1016.88   11.87
  -1  -1  -6  970.14   10.83
  -1  -1  -6 1085.37   12.36
  -1  -1  -6 1043.57   13.12
   1   1   6 1047.48   12.42
  -1  -1  -7   30.89    2.44
  -1  -1  -7   32.72    2.48
  -1  -1  -7   33.84    2.65
   1   1   7   31.30    2.43
  -1  -1  -8  451.90    9.45
  -1  -1  -8  483.69    9.75
  -1  -1  -8  468.26    9.78
   1   1   8  499.83    8.98
   1   1   8  461.17    9.14
  -1  -1  -9  135.83    5.66
  -1  -1  -9  137.84    5.68
   1   1   9  148.20    5.32
   1   1   9  132.71    5.46
   1   1   9  144.43    5.50
  -1  -1 -10  408.07   10.43
  -1  -1 -10  419.56   10.48
   1   1  10  468.01   10.00
   1   1  10  429.53   10.15
  -1  -1 -11   17.85    2.67
  -1  -1 -11   14.09    2.43
   1   1  11   15.43    2.34
   1   1  11   14.23    2.30
  -1  -1 -12   27.70    3.44
  -1  -1 -12   30.30    3.31
   1   1  12   34.30    3.34
   1   1  12   31.79    3.22
  -1  -1 -13    1.56    1.48
  -1  -1 -13    3.86    1.98
   1   1  13    6.62    2.06
   1   1  13    5.22    1.88
  -1  -1 -14  149.79    8.10
  -1  -1 -14  147.60    7.27
   1   1  14  152.17    7.31
  -1  -1 -15   28.20    4.11
  -1  -1 -16   21.31    3.96
   1   2 -14    3.42    2.35
  -1  -2  13  280.17   10.24
   1   2 -13  263.91   11.60
  -1  -2  12    2.63    1.95
   1   2 -12    3.22    1.97
  -1  -2  11  999.34   17.62
   1   2 -11  920.90   19.22
  -1  -2  10    0.66    1.29
   1   2 -10    1.47    1.47
   1   2 -10    1.02    1.10
  -1  -2   9  347.98    9.58
  -1  -2   9  376.60    6.23
   1   2  -9  338.03   10.43
   1   2  -9  350.66    8.01
  -1  -2   8   10.13    2.05
  -1  -2   8   12.80    1.51
   1   2  -8   12.16    2.22
   1   2  -8    9.23    2.10
   1   2  -8    9.55    1.57
  -1  -2   7 1213.42   16.11
  -1  -2   7 1304.15   11.56
  -1  -2   7 1358.79   14.40
   1   2  -7 1122.58   16.53
   1   2  -7 1145.26   16.84
   1   2  -7 1237.99   14.04
  -1  -2   6  114.35    4.77
  -1  -2   6  121.25    3.26
  -1  -2   6  127.53    4.33
   1   2  -6  105.63    4.79
   1   2  -6  116.56    3.19
   1   2  -6  117.69    5.16
   1   2  -6  118.93    4.23
  -1  -2   5 1561.34   16.17
  -1  -2   5 1691.43   13.13
  -1  -2   5 1783.22   15.17
   1   2  -5 1477.25   16.29
   1   2  -5 1645.46   12.92
   1   2  -5 1534.06   16.92
   1   2  -5 1721.44   15.82
  -1  -2   4  122.93    4.26
  -1  -2   4  127.37    3.15
  -1  -2   4  138.43    4.13
   1   2  -4  133.82    3.45
   1   2  -4  125.35    4.48
   1   2  -4  142.52    4.38
  -1  -2   3  571.60    8.45
  -1  -2   3  610.40    7.08
  -1  -2   3  645.70    8.40
   1   2  -3  578.83    8.34
   1   2  -3  654.48    7.96
   1   2  -3  614.29    8.94
   1   2  -3  671.01    9.24
  -1  -2   2  106.36    3.17
  -1  -2   2  106.20    3.43
  -1  -2   2  102.70    2.84
  -1  -2   2  116.05    3.57
   1   2  -2  101.37    3.09
   1   2  -2  116.44    3.26
   1   2  -2  105.06    3.33
   1   2  -2  113.08    3.70
  -1  -2   1  144.25    3.75
  -1  -2   1  169.47    3.38
  -1  -2   1  154.51    3.90
  -1  -2   1  153.20    3.58
  -1  -2   1  166.92    3.90
  -1  -2   1  169.50    4.27
   1   2  -1  169.02    3.95
   1   2  -1  164.60    3.67
   1   2  -1  171.66    4.47
  -1  -2   0 1137.49   10.56
  -1  -2   0 1256.13    9.48
  -1  -2   0 1185.23   10.77
  -1  -2   0 1143.46   10.67
  -1  -2   0 1198.06   10.51
  -1  -2   0 1188.76   11.45
   1   2   0 1160.18   10.63
   1   2   0 1254.44   10.85
   1   2   0 1202.90   11.11
   1   2   0 1232.31   10.33
   1   2   0 1153.77   11.85
  -1  -2  -1   14.66    0.68
  -1  -2  -1   12.39    1.29
  -1  -2  -1   12.54    1.37
  -1  -2  -1   20.94    1.13
  -1  -2  -1   11.73    1.43
   1   2   1   14.75    1.39
   1   2   1   12.34    1.42
   1   2   1   11.01    1.18
   1   2   1   10.34    1.46
  -1  -2  -2 1023.62   10.08
  -1  -2  -2 1026.85   13.21
  -1  -2  -2 1082.39   10.37
  -1  -2  -2  993.19   10.73
  -1  -2  -2 1125.12   10.38
  -1  -2  -2 1006.43   11.17
   1   2   2 1020.35   10.02
   1   2   2 1043.11   11.25
   1   2   2 1013.67   10.78
   1   2   2 1097.16    9.66
   1   2   2  941.82   10.92
  -1  -2  -3 1497.20   12.78
  -1  -2  -3 1572.02   11.88
  -1  -2  -3 1598.52   13.25
   1   2   3 1591.30   13.17
   1   2   3 1503.89   11.37
   1   2   3 1513.75   13.86
   1   2   3 1687.44   12.06
   1   2   3 1718.39   11.24
   1   2   3 1383.77   13.82
   1   2   3 1503.29   14.41
  -1  -2  -4  232.76    4.23
  -1  -2  -4  236.78    5.21
  -1  -2  -4  217.42    5.53
  -1  -2  -4  248.69    4.32
   1   2   4  225.36    5.06
   1   2   4  237.42    4.55
   1   2   4  227.88    5.60
   1   2   4  247.75    4.31
   1   2   4  249.89    4.33
   1   2   4  218.11    5.63
   1   2   4  237.95    6.07
  -1  -2  -5 1041.19   10.56
  -1  -2  -5 1104.38   12.05
  -1  -2  -5  993.99   12.56
  -1  -2  -5 1121.23   10.75
   1   2   5 1065.41   11.75
   1   2   5 1054.37   12.60
  -1  -2  -6    4.00    0.88
  -1  -2  -6   25.38    2.12
  -1  -2  -6   25.68    2.28
  -1  -2  -6    4.95    0.93
  -1  -2  -6   25.22    2.40
   1   2   6   26.54    2.29
  -1  -2  -7  352.72    7.51
  -1  -2  -7  366.65    7.77
  -1  -2  -7  339.71    8.16
  -1  -2  -7  355.10    7.35
  -1  -2  -7  341.28    8.14
   1   2   7  360.38    8.08
  -1  -2  -8   65.20    3.62
  -1  -2  -8   62.84    3.48
  -1  -2  -8   66.20    3.95
   1   2   8   69.35    3.92
  -1  -2  -9  315.59    8.42
  -1  -2  -9  330.34    8.41
  -1  -2  -9  312.68    8.53
  -1  -2 -10   42.26    3.55
  -1  -2 -10   44.66    3.52
  -1  -2 -10   -0.26    0.55
   1   2  10   50.02    3.67
  -1  -2 -11  659.62   13.93
  -1  -2 -11  681.36   13.82
  -1  -2 -11  677.75   13.61
   1   2  11  700.53   13.55
  -1  -2 -12  241.91    9.02
  -1  -2 -12  256.72    9.12
   1   2  12  285.50    9.19
   1   2  12  256.18    8.77
  -1  -2 -13   73.95    5.42
  -1  -2 -13   77.58    5.45
   1   2  13   88.73    5.62
   1   2  13   86.16    5.39
  -1  -2 -14   20.50    3.41
   1   2  14   20.81    3.33
   1   2  14   16.31    2.85
  -1  -2 -15   72.12    6.01
   1   2  15   74.90    5.87
  -1  -2 -16   10.38    3.13
   1   3 -14   83.37    7.23
   1   3 -13   29.64    4.47
  -1  -3  12  173.48    7.84
   1   3 -12  168.18    8.97
  -1  -3  11    4.88    2.04
   1   3 -11    4.35    2.01
  -1  -3  10  131.85    6.26
   1   3 -10  128.86    7.06
   1   3 -10  147.08    6.02
  -1  -3   9    3.39    1.63
  -1  -3   9    3.10    1.14
   1   3  -9    5.21    1.89
   1   3  -9    3.61    1.39
  -1  -3   8   38.02    3.26
  -1  -3   8   37.62    2.53
   1   3  -8   41.86    2.54
   1   3  -8   34.84    3.57
   1   3  -8   39.86    3.17
  -1  -3   7    6.06    1.54
  -1  -3   7    6.11    1.30
   1   3  -7    5.45    1.17
   1   3  -7    4.91    1.69
   1   3  -7    5.37    1.49
  -1  -3   6 1061.00   14.15
  -1  -3   6 1160.07   12.14
   1   3  -6 1172.95   12.66
   1   3  -6 1080.30   15.68
   1   3  -6 1164.78   15.33
  -1  -3   5  447.40    8.70
  -1  -3   5  481.97    7.64
   1   3  -5  503.59    8.36
   1   3  -5  452.92    9.44
   1   3  -5  505.03    9.92
  -1  -3   4 1330.29   14.35
  -1  -3   4 1412.90   13.29
   1   3  -4 1531.54   15.06
   1   3  -4 1374.78   15.18
   1   3  -4 1568.70   17.45
  -1  -3   3  373.45    7.20
  -1  -3   3  393.32    7.41
  -1  -3   3  397.21    6.88
  -1  -3   3  457.04    8.50
   1   3  -3  466.38    8.25
   1   3  -3  399.27    7.40
   1   3  -3  249.91    6.74
  -1  -3   2  634.93    9.05
  -1  -3   2  666.66    9.28
  -1  -3   2  689.87    9.17
  -1  -3   2  746.55   10.66
   1   3  -2  757.38   10.36
   1   3  -2  694.60    8.81
   1   3  -2  762.22   11.51
  -1  -3   1   71.93    3.01
  -1  -3   1   82.52    2.69
  -1  -3   1   73.03    3.05
  -1  -3   1   80.68    3.25
  -1  -3   1   83.03    2.90
  -1  -3   1   87.08    3.75
   1   3  -1   81.99    3.49
   1   3  -1   81.91    2.67
   1   3  -1   87.87    3.98
  -1  -3   0  654.21    8.85
  -1  -3   0  685.69    9.08
  -1  -3   0  668.46    9.36
  -1  -3   0  720.57    7.64
  -1  -3   0  718.29   10.49
   1   3   0  752.92   10.31
   1   3   0  732.97    7.14
   1   3   0  730.08   10.96
  -1  -3  -1  461.91    5.24
  -1  -3  -1  446.30    7.34
  -1  -3  -1  430.94    7.71
  -1  -3  -1  426.95    4.89
  -1  -3  -1  454.76    8.48
   1   3   1  427.46    7.17
   1   3   1  459.49    8.14
   1   3   1  467.87    5.25
   1   3   1  443.49    8.52
  -1  -3  -2  106.97    3.71
  -1  -3  -2  104.88    2.50
  -1  -3  -2  113.04    3.82
  -1  -3  -2  113.64    4.14
  -1  -3  -2  121.11    4.57
   1   3   2  120.34    2.31
   1   3   2  113.51    4.22
   1   3   2  106.41    4.28
  -1  -3  -3    5.57    1.11
  -1  -3  -3    9.02    1.03
  -1  -3  -3    6.80    1.20
  -1  -3  -3    4.26    1.12
   1   3   3    6.47    1.19
   1   3   3    5.49    0.73
   1   3   3    9.21    1.48
   1   3   3    6.18    0.62
   1   3   3    7.01    0.65
   1   3   3    6.29    1.37
  -1  -3  -4 1175.62   10.55
  -1  -3  -4 1217.93   13.41
  -1  -3  -4 1116.75   13.95
   1   3   4 1193.82   13.22
   1   3   4 1120.84   10.43
   1   3   4 1144.55   13.91
   1   3   4 1281.65    9.50
   1   3   4 1263.03    9.90
   1   3   4 1051.97   13.75
  -1  -3  -5  142.42    3.92
  -1  -3  -5  142.02    4.81
  -1  -3  -5  132.15    5.04
  -1  -3  -5  150.29    3.54
   1   3   5  137.77    4.70
   1   3   5  142.70    5.16
   1   3   5  157.51    3.71
   1   3   5  155.43    3.60
   1   3   5  138.88    5.18
  -1  -3  -6   79.36    3.32
  -1  -3  -6   72.99    3.68
  -1  -3  -6   69.32    3.87
  -1  -3  -6   80.88    3.03
   1   3   6   77.94    3.75
   1   3   6   71.78    3.88
   1   3   6   66.42    3.77
  -1  -3  -7   27.86    2.34
  -1  -3  -7   27.98    2.53
  -1  -3  -7   26.98    2.71
  -1  -3  -7   25.43    2.02
   1   3   7   24.01    2.31
   1   3   7   23.32    2.48
  -1  -3  -8  371.07    8.93
  -1  -3  -8  360.33    9.43
  -1  -3  -8  381.97    7.97
   1   3   8  381.98    9.02
   1   3   8  349.79    9.07
  -1  -3  -9   22.92    2.53
  -1  -3  -9   22.63    2.72
  -1  -3  -9   18.47    2.15
   1   3   9   21.37    2.69
  -1  -3 -10 1365.16   18.62
  -1  -3 -10 1123.49   16.03
   1   3  10 1285.49   18.58
  -1  -3 -11   13.28    2.38
  -1  -3 -11   16.91    2.50
   1   3  11   17.90    2.69
   1   3  11   16.15    2.59
  -1  -3 -12  190.25    8.00
  -1  -3 -12  190.19    7.68
   1   3  12  207.51    8.25
   1   3  12  177.67    7.51
  -1  -3 -13    4.24    1.85
  -1  -3 -13    2.70    1.75
   1   3  13    4.01    1.93
   1   3  13    2.09    1.72
  -1  -3 -14  304.18   11.30
  -1  -3 -14  314.15   11.05
   1   3  14  326.56   11.32
   1   3  14  286.04   10.09
  -1  -3 -15   21.08    3.60
   1   3  15   15.00    3.29
  -1  -3 -16  259.32   11.30
   1   3  16  283.17   11.60
   1   3  16  269.33   11.40
   1   4 -13  126.82    8.52
   1   4 -12   -0.04    1.39
   1   4 -11  145.09    8.15
  -1  -4  10   19.48    2.79
   1   4 -10   23.30    3.41
   1   4 -10   20.43    2.81
  -1  -4   9    7.48    1.91
   1   4  -9    6.56    2.09
   1   4  -9    9.19    2.10
  -1  -4   8    0.68    1.16
  -1  -4   8    2.49    1.23
   1   4  -8    0.75    1.23
   1   4  -8    2.54    1.46
  -1  -4   7  404.67    9.39
  -1  -4   7  435.51    8.57
   1   4  -7  456.51    9.22
   1   4  -7  414.24   10.71
   1   4  -7  431.50   10.71
  -1  -4   6    0.27    1.01
  -1  -4   6    0.53    1.07
  -1  -4   6    0.39    1.02
   1   4  -6    1.52    1.02
   1   4  -6    1.04    1.13
   1   4  -6    0.61    1.16
  -1  -4   5  776.65   11.94
  -1  -4   5  813.60   12.25
  -1  -4   5  820.21   11.63
   1   4  -5  926.63   13.46
   1   4  -5  833.91   13.19
  -1  -4   4   53.33    3.13
  -1  -4   4   56.09    3.25
  -1  -4   4   52.76    3.10
   1   4  -4   59.51    3.68
   1   4  -4   54.27    3.26
   1   4  -4   60.03    4.14
  -1  -4   3  265.64    6.55
  -1  -4   3  279.14    6.75
  -1  -4   3  282.39    6.80
   1   4  -3  332.07    8.25
   1   4  -3  284.86    6.52
   1   4  -3  320.82    8.81
  -1  -4   2   17.06    1.83
  -1  -4   2   19.14    1.98
  -1  -4   2   25.70    2.30
   1   4  -2   20.22    2.24
   1   4  -2   20.70    1.78
   1   4  -2   20.99    2.61
  -1  -4   1 1752.97   16.39
  -1  -4   1 1842.02   16.86
  -1  -4   1 1848.70   17.84
  -1  -4   1 1994.08   14.72
   1   4  -1 2091.20   20.12
   1   4  -1 1968.38   14.27
   1   4  -1 2040.10   21.46
  -1  -4   0   76.92    3.46
  -1  -4   0   80.85    3.56
  -1  -4   0   80.00    3.85
  -1  -4   0   84.87    2.73
   1   4   0   78.63    3.50
   1   4   0   86.27    4.26
   1   4   0   82.97    2.31
   1   4   0   92.88    4.69
  -1  -4  -1 2363.15   19.28
  -1  -4  -1 2512.49   20.98
  -1  -4  -1 2575.78   20.25
  -1  -4  -1 2366.15   20.94
  -1  -4  -1 2083.99   18.39
   1   4   1 2494.46   19.82
   1   4   1 2626.46   22.55
   1   4   1 2690.15   25.87
   1   4   1 2525.35   23.49
  -1  -4  -2  538.61    9.25
  -1  -4  -2  531.94    6.75
  -1  -4  -2  561.11    9.45
  -1  -4  -2  530.25   10.02
   1   4   2  532.38    9.20
   1   4   2  579.66   10.67
   1   4   2  551.15   10.87
  -1  -4  -3 2102.09   16.19
  -1  -4  -3 2339.01   20.06
  -1  -4  -3 2185.48   21.10
   1   4   3 2318.27   19.88
   1   4   3 2532.32   14.95
   1   4   3 2344.58   21.81
   1   4   3 2236.45   22.14
  -1  -4  -4   58.31    2.66
  -1  -4  -4   60.80    3.46
  -1  -4  -4   51.87    3.46
   1   4   4   52.95    3.18
   1   4   4   60.91    2.55
   1   4   4   57.97    3.69
   1   4   4   60.45    1.60
   1   4   4   59.96    1.47
   1   4   4   55.02    3.75
  -1  -4  -5  757.47    9.70
  -1  -4  -5  763.87   12.15
  -1  -4  -5  720.94   12.82
   1   4   5  770.31   12.17
   1   4   5  826.45    7.82
   1   4   5  808.01    7.65
   1   4   5  693.49   12.59
  -1  -4  -6  219.83    5.63
  -1  -4  -6  216.46    6.76
  -1  -4  -6  198.70    7.03
  -1  -4  -6  236.14    4.66
   1   4   6  217.50    6.77
   1   4   6  232.00    4.62
   1   4   6  205.41    7.10
  -1  -4  -7  429.16    8.46
  -1  -4  -7  430.81    9.93
  -1  -4  -7  391.22   10.16
  -1  -4  -7  448.00    7.33
   1   4   7  435.72    9.92
   1   4   7  393.68    9.96
  -1  -4  -8   27.86    2.57
  -1  -4  -8   25.42    2.87
  -1  -4  -8   29.34    3.15
  -1  -4  -8   28.52    2.30
   1   4   8   28.51    2.95
   1   4   8   24.44    2.97
  -1  -4  -9  832.30   13.63
  -1  -4  -9  837.24   14.99
  -1  -4  -9  793.78   15.60
  -1  -4  -9  893.59   12.69
   1   4   9  874.94   15.29
   1   4   9  781.39   14.80
  -1  -4 -10  138.89    6.90
  -1  -4 -10  152.41    5.79
   1   4  10  133.84    6.47
  -1  -4 -11  235.98    8.32
  -1  -4 -11  213.91    8.71
  -1  -4 -11  238.76    7.72
   1   4  11  220.21    8.41
  -1  -4 -12    5.05    1.85
  -1  -4 -12    5.21    1.80
   1   4  12    5.18    2.08
   1   4  12    6.62    2.17
  -1  -4 -13  120.74    6.83
   1   4  13  127.19    7.16
   1   4  13  109.75    6.47
  -1  -4 -14   67.31    5.53
  -1  -4 -14   48.85    4.44
   1   4  14   64.56    5.49
   1   4  14   64.12    5.28
  -1  -4 -15  193.39    9.60
  -1  -4 -15  187.01    8.91
   1   4  15  196.44    9.64
   1   4  15  189.39    8.92
  -1  -4 -16    7.89    2.86
   1   4  16   11.71    3.39
   1   4  16   12.67    3.10
   1   5 -12  270.16   11.86
   1   5 -11   46.62    4.93
   1   5 -10  345.45   12.02
   1   5 -10  388.12   11.70
  -1  -5   9   12.89    2.36
   1   5  -9    8.15    2.38
   1   5  -9   12.45    2.63
  -1  -5   8  387.68    9.85
  -1  -5   8  398.76    9.95
  -1  -5   8  394.59    9.24
   1   5  -8  385.49   11.31
   1   5  -8  412.74   11.77
  -1  -5   7   20.77    2.54
  -1  -5   7   24.08    2.74
  -1  -5   7   25.47    2.64
   1   5  -7   21.98    2.87
   1   5  -7    0.46    0.88
  -1  -5   6  946.60   14.34
  -1  -5   6  957.37   14.44
  -1  -5   6  983.46   14.45
   1   5  -6  961.38   15.70
   1   5  -6 1023.42   18.11
  -1  -5   5   55.64    3.56
  -1  -5   5   61.16    3.75
  -1  -5   5   65.01    3.98
   1   5  -5   61.74    3.89
   1   5  -5   64.88    4.75
  -1  -5   4  162.19    5.72
  -1  -5   4  171.67    5.89
  -1  -5   4  172.98    6.14
   1   5  -4  170.55    5.75
   1   5  -4  192.00    7.93
  -1  -5   3  116.61    4.78
  -1  -5   3  110.84    4.66
  -1  -5   3  117.77    5.14
   1   5  -3  114.08    4.35
   1   5  -3  135.96    6.58
  -1  -5   2  757.77   11.84
  -1  -5   2  783.04   12.04
  -1  -5   2  774.10   12.83
   1   5  -2  804.89   10.21
   1   5  -2  843.31   15.70
  -1  -5   1  361.63    8.14
  -1  -5   1  392.55    8.54
  -1  -5   1  380.27    9.07
   1   5  -1  394.71    8.58
   1   5  -1  406.00    6.36
   1   5  -1  404.53   10.72
  -1  -5   0  954.01   13.27
  -1  -5   0 1021.94   11.20
  -1  -5   0 1000.79   13.62
  -1  -5   0  968.12   14.60
  -1  -5   0 1062.27    9.99
   1   5   0 1011.50   13.72
   1   5   0 1048.88    9.08
   1   5   0 1043.64   16.87
  -1  -5  -1   10.63    1.74
  -1  -5  -1   12.98    1.58
  -1  -5  -1   11.34    1.76
  -1  -5  -1   11.03    1.93
  -1  -5  -1   11.59    0.67
   1   5   1   12.25    1.82
   1   5   1    8.44    2.00
  -1  -5  -2  531.17   10.17
  -1  -5  -2  538.37    7.77
  -1  -5  -2  565.21   10.50
  -1  -5  -2  516.77   11.04
   1   5   2  540.68   10.27
   1   5   2  556.41   12.15
  -1  -5  -3   38.59    2.43
  -1  -5  -3   38.94    3.07
  -1  -5  -3   37.41    3.26
   1   5   3   39.37    3.00
   1   5   3   39.50    3.55
  -1  -5  -4  757.39   10.73
  -1  -5  -4  752.65   12.73
  -1  -5  -4  657.32   13.05
   1   5   4  724.30   12.48
   1   5   4  730.31   14.04
  -1  -5  -5    1.21    0.92
  -1  -5  -5   -0.30    0.87
  -1  -5  -5   -0.71    0.85
   1   5   5    2.14    1.30
   1   5   5    0.12    1.19
  -1  -5  -6  970.46   12.57
  -1  -5  -6  966.52   15.36
  -1  -5  -6  924.92   16.39
   1   5   6  997.32   15.60
   1   5   6 1000.46    9.43
   1   5   6 1050.97    9.00
   1   5   6  918.52   16.12
  -1  -5  -7  336.02    7.82
  -1  -5  -7  318.80    9.19
  -1  -5  -7  302.65    9.73
   1   5   7  354.49    9.72
   1   5   7  358.49    5.93
   1   5   7  306.72    9.59
  -1  -5  -8  401.06    9.08
  -1  -5  -8  416.48   10.86
  -1  -5  -8  398.25   11.52
  -1  -5  -8  437.88    7.50
   1   5   8  420.33   10.93
   1   5   8  441.88    7.52
   1   5   8  387.94   10.93
  -1  -5  -9   13.89    2.18
  -1  -5  -9   15.05    2.57
  -1  -5  -9   12.87    2.62
  -1  -5  -9   15.16    1.83
   1   5   9   15.48    1.85
   1   5   9   13.63    2.63
  -1  -5 -10  477.19   11.21
  -1  -5 -10  487.68   12.71
  -1  -5 -10  473.75   13.42
  -1  -5 -10  506.07    9.86
   1   5  10  430.49   12.02
  -1  -5 -11    1.98    1.40
  -1  -5 -11    2.11    1.80
  -1  -5 -11    2.03    1.27
   1   5  11    1.91    1.63
  -1  -5 -12    2.82    1.68
  -1  -5 -12    4.22    2.09
  -1  -5 -12    3.11    1.59
   1   5  12    3.52    1.99
  -1  -5 -13    0.12    0.99
  -1  -5 -13    0.69    1.43
   1   5  13   -1.17    1.24
   1   5  13   -0.83    1.04
   1   5  13   -0.95    1.50
  -1  -5 -14   93.24    6.45
   1   5  14  103.05    7.05
   1   5  14   95.49    6.55
  -1  -5 -15   -0.57    1.83
   1   5  15    0.77    1.99
   1   6 -11  214.01   10.34
   1   6 -10    0.51    1.48
   1   6 -10    0.14    1.56
   1   6  -9  392.21   12.43
   1   6  -9  400.80   12.78
  -1  -6   8   73.30    4.70
   1   6  -8   70.74    5.19
   1   6  -8   21.46    3.30
  -1  -6   7  362.19    9.68
  -1  -6   7  388.78    9.98
  -1  -6   7  373.60    9.96
   1   6  -7  370.13   10.75
   1   6  -7  399.04   12.54
  -1  -6   6    0.65    1.26
  -1  -6   6   -0.90    0.95
  -1  -6   6    0.41    1.22
   1   6  -6    0.72    1.10
   1   6  -6   -0.08    1.26
  -1  -6   5  368.99    9.30
  -1  -6   5  379.03    9.45
  -1  -6   5  381.52   10.01
   1   6  -5  383.80    9.56
   1   6  -5  391.45   12.34
  -1  -6   4    2.03    1.35
  -1  -6   4    2.11    1.39
  -1  -6   4    1.54    1.35
   1   6  -4    1.60    1.12
   1   6  -4    2.58    1.90
  -1  -6   3  166.64    6.17
  -1  -6   3  173.99    6.33
  -1  -6   3  171.40    6.84
   1   6  -3  171.94    5.48
   1   6  -3  178.64    8.31
  -1  -6   2   98.45    4.79
  -1  -6   2   99.90    4.85
  -1  -6   2  100.31    5.30
   1   6  -2  105.41    3.94
   1   6  -2  116.02    6.73
  -1  -6   1  864.08   13.76
  -1  -6   1  898.09   12.30
  -1  -6   1  925.14   14.27
  -1  -6   1  885.26   15.34
   1   6  -1  912.06   14.27
   1   6  -1  942.02   10.15
   1   6  -1  965.26   18.22
  -1  -6   0    0.09    1.03
  -1  -6   0    0.58    0.94
  -1  -6   0    0.69    1.12
  -1  -6   0    0.19    1.14
  -1  -6   0    0.82    0.54
  -1  -6   0    2.13    0.98
   1   6   0    1.30    1.18
   1   6   0    0.61    1.47
  -1  -6  -1   90.21    4.62
  -1  -6  -1  100.28    3.96
  -1  -6  -1   98.10    4.89
  -1  -6  -1   93.18    5.22
   1   6   1   98.30    4.87
   1   6   1   99.05    5.93
  -1  -6  -2    0.17    1.04
  -1  -6  -2    2.04    1.08
  -1  -6  -2    1.11    1.15
  -1  -6  -2    0.93    1.22
   1   6   2    2.44    1.32
   1   6   2    1.33    1.64
  -1  -6  -3   81.24    3.74
  -1  -6  -3   92.42    4.86
  -1  -6  -3   82.26    5.10
   1   6   3   88.42    4.76
   1   6   3   92.76    5.70
  -1  -6  -4   95.55    4.35
  -1  -6  -4   88.95    4.95
  -1  -6  -4   92.67    5.51
   1   6   4   93.95    5.03
   1   6   4   93.76    5.74
  -1  -6  -5  198.26    6.17
  -1  -6  -5  186.84    7.15
  -1  -6  -5  181.61    7.77
   1   6   5  192.60    7.29
   1   6   5  183.54    7.91
  -1  -6  -6  118.05    4.88
  -1  -6  -6  104.64    5.62
  -1  -6  -6  107.89    6.23
   1   6   6  113.08    5.81
   1   6   6  103.14    6.08
  -1  -6  -7  118.86    5.02
  -1  -6  -7  105.13    5.77
  -1  -6  -7  104.61    6.30
   1   6   7  103.23    6.17
  -1  -6  -8   26.37    2.71
  -1  -6  -8   25.82    3.17
  -1  -6  -8   24.88    3.55
   1   6   8   31.32    3.78
  -1  -6  -9  390.58    9.76
  -1  -6  -9  369.85   11.30
  -1  -6  -9  369.26   12.33
   1   6   9  353.24   11.38
  -1  -6 -10    0.02    1.01
  -1  -6 -10    0.20    1.22
  -1  -6 -10    0.18    1.44
   1   6  10    1.47    1.62
  -1  -6 -11  117.41    6.10
  -1  -6 -11  110.15    7.40
   1   6  11  102.65    6.55
  -1  -6 -12   76.02    5.27
  -1  -6 -12   71.41    6.12
   1   6  12   69.88    5.66
  -1  -6 -13  295.92   10.62
  -1  -6 -13  290.61   12.15
   1   6  13  293.67   11.72
   1   6  13  260.23   10.69
  -1  -6 -14    6.67    2.53
   1   6  14    8.61    3.02
   1   6  15  190.11   10.24
   1   7 -10  113.60    7.52
   1   7  -9   30.77    4.00
   1   7  -9   31.33    4.34
   1   7  -8   20.73    3.27
   1   7  -8   22.34    3.83
  -1  -7   7   36.13    3.62
   1   7  -7   41.58    4.03
   1   7  -7   39.39    4.68
  -1  -7   6  162.91    6.83
  -1  -7   6  166.25    6.93
  -1  -7   6  160.84    7.31
   1   7  -6  169.67    7.12
   1   7  -6  169.26    8.94
  -1  -7   5    8.98    2.17
  -1  -7   5    9.11    2.14
  -1  -7   5    5.90    2.06
   1   7  -5    5.98    1.75
   1   7  -5    8.40    2.65
  -1  -7   4  145.47    6.30
  -1  -7   4  138.19    6.15
  -1  -7   4  139.45    6.79
   1   7  -4  143.38    5.67
   1   7  -4  144.31    8.30
  -1  -7   3  246.92    8.09
  -1  -7   3  240.95    7.98
  -1  -7   3  248.44    8.98
  -1  -7   3  237.85    6.59
   1   7  -3  243.78    6.73
   1   7  -3  251.19   10.72
  -1  -7   2  708.58   13.53
  -1  -7   2  700.08   12.45
  -1  -7   2  701.15   13.44
  -1  -7   2  697.21   14.91
  -1  -7   2  727.55   10.35
   1   7  -2  758.78   18.05
  -1  -7   1   26.01    2.86
  -1  -7   1   25.87    2.69
  -1  -7   1   25.55    2.96
  -1  -7   1   20.34    2.99
  -1  -7   1   24.87    1.90
   1   7  -1   22.70    3.62
  -1  -7   0  464.58   11.09
  -1  -7   0  508.51    9.84
  -1  -7   0  485.95   11.30
  -1  -7   0  462.78   12.30
  -1  -7   0  513.59    6.17
   1   7   0  486.77   11.44
   1   7   0  485.15   13.99
  -1  -7  -1    0.55    1.21
  -1  -7  -1   -0.28    1.41
  -1  -7  -1   -0.22    1.04
  -1  -7  -1   -0.09    1.26
   1   7   1   -0.30    1.14
   1   7   1    0.76    1.72
  -1  -7  -2  157.98    5.44
  -1  -7  -2  171.84    6.96
  -1  -7  -2  158.43    7.46
   1   7   2  174.49    7.05
   1   7   2  166.84    8.21
  -1  -7  -3    0.62    1.15
  -1  -7  -3    1.81    1.42
  -1  -7  -3    0.51    1.36
   1   7   3    0.72    1.72
  -1  -7  -4  589.79   11.08
  -1  -7  -4  608.29   13.44
  -1  -7  -4  557.91   14.26
   1   7   4  602.14   15.18
  -1  -7  -5    4.58    1.66
  -1  -7  -5    7.30    2.09
  -1  -7  -5    6.31    2.20
   1   7   5    9.32    2.63
  -1  -7  -6  570.35   11.15
  -1  -7  -6  511.07   12.93
  -1  -7  -6  511.41   14.28
   1   7   6  532.21   14.40
  -1  -7  -7   -0.33    0.97
  -1  -7  -7   -0.86    0.96
  -1  -7  -7    0.75    1.40
   1   7   7    1.31    1.70
  -1  -7  -8   28.62    2.96
  -1  -7  -8   28.67    3.64
  -1  -7  -8   18.34    3.36
   1   7   8   23.95    3.63
  -1  -7  -9  226.99    7.74
  -1  -7  -9  211.39    9.11
  -1  -7  -9  199.39    9.77
   1   7   9  217.07    9.69
  -1  -7 -10  205.74    7.75
  -1  -7 -10  195.75    9.09
  -1  -7 -10  197.52   10.01
   1   7  10  195.57    9.35
  -1  -7 -11   17.02    3.71
   1   7  11   11.36    3.08
  -1  -7 -12  150.35    9.35
   1   7  12  135.65    8.13
  -1  -7 -13    1.12    2.20
   1   7  13    0.76    2.10
   1   7  14  337.91   13.58
  -1  -8   9  106.44    7.08
   1   8  -9  114.80    7.33
   1   8  -9  113.69    8.24
  -1  -8   8    8.24    2.48
   1   8  -8    6.80    2.38
   1   8  -8    8.92    3.12
  -1  -8   7   74.50    5.35
   1   8  -7   68.73    5.18
   1   8  -7   67.86    6.32
  -1  -8   6  141.70    6.84
  -1  -8   6  120.61    6.98
  -1  -8   6  117.33    6.15
   1   8  -6  135.04    8.68
  -1  -8   5  172.88    7.42
  -1  -8   5  161.90    8.01
   1   8  -5  169.85    9.65
  -1  -8   4    0.29    1.46
  -1  -8   4    0.44    1.32
  -1  -8   4   -0.32    1.54
   1   8  -4    0.37    1.83
  -1  -8   3  258.21    8.90
  -1  -8   3  259.44    8.64
  -1  -8   3  257.89    8.91
  -1  -8   3  244.28    9.71
   1   8  -3  277.78   12.24
  -1  -8   2   11.71    2.52
  -1  -8   2    9.20    2.07
  -1  -8   2   10.13    2.28
  -1  -8   2    5.87    2.20
   1   8  -2   10.64    3.13
  -1  -8   1  469.74   11.99
  -1  -8   1  475.85   10.76
  -1  -8   1  453.94   11.72
  -1  -8   1  427.95   12.80
   1   8  -1  460.02   15.00
  -1  -8   0   94.90    5.57
  -1  -8   0   90.55    4.79
  -1  -8   0   91.31    5.51
  -1  -8   0   95.52    6.32
   1   8   0   90.72    6.80
  -1  -8  -1  158.90    6.05
  -1  -8  -1  158.94    7.17
  -1  -8  -1  152.30    7.90
   1   8   1  149.73    8.48
  -1  -8  -2    9.50    1.94
  -1  -8  -2    3.35    1.81
  -1  -8  -2    1.78    1.76
   1   8   2    2.73    2.03
  -1  -8  -3  821.08   13.59
  -1  -8  -3  856.07   16.84
  -1  -8  -3  770.61   17.80
   1   8   3  909.30   20.18
  -1  -8  -4    3.56    1.70
  -1  -8  -4    5.24    2.07
  -1  -8  -4    5.69    2.29
   1   8   4    8.72    2.81
  -1  -8  -5  812.92   17.05
  -1  -8  -5  796.89   18.71
   1   8   5  837.84   19.33
  -1  -8  -6   13.81    2.81
  -1  -8  -6   15.23    3.26
   1   8   6   21.14    3.70
  -1  -8  -7  166.95    8.23
  -1  -8  -7  162.63    8.97
   1   8   7  158.96    8.78
  -1  -8  -8   31.19    4.01
  -1  -8  -8   25.67    4.19
   1   8   8   26.21    4.18
  -1  -8  -9  247.57   10.47
  -1  -8  -9  235.74   11.35
   1   8   9  238.65   10.77
  -1  -8 -10   13.76    3.24
  -1  -8 -10   13.06    3.60
   1   8  10   19.07    3.74
  -1  -8 -11  132.05    8.21
   1   8  11  129.43    8.41
   1   8  12    4.87    2.89
   1   8  13   52.28    5.93
   1   9  -7   13.30    3.90
   1   9  -6  422.78   16.22
  -1  -9   5    2.34    1.96
  -1  -9   5    0.08    1.90
   1   9  -5    0.07    2.01
  -1  -9   4  315.58   10.59
  -1  -9   4  330.68   10.77
  -1  -9   4  313.71   11.89
   1   9  -4  341.98   14.60
  -1  -9   3    3.73    1.91
  -1  -9   3    3.17    1.91
  -1  -9   3    3.25    2.15
   1   9  -3    2.90    2.43
  -1  -9   2   97.29    5.70
  -1  -9   2   96.45    6.11
  -1  -9   2   93.56    6.66
   1   9  -2  106.61    8.18
  -1  -9   1  120.63    6.68
  -1  -9   1  123.01    7.60
   1   9  -1  134.64    8.93
  -1  -9   0   79.31    5.56
  -1  -9   0   74.57    6.07
   1   9   0   80.94    6.94
  -1  -9  -1   16.61    3.03
  -1  -9  -1   16.14    3.37
   1   9   1   16.74    3.79
  -1  -9  -2   72.55    5.37
  -1  -9  -2   69.36    6.05
   1   9   2   79.92    6.77
  -1  -9  -3    3.44    1.97
  -1  -9  -3    4.64    2.35
   1   9   3    3.72    2.47
  -1  -9  -4  319.45   11.30
  -1  -9  -4  319.59   12.64
   1   9   4  331.08   13.19
  -1  -9  -5    0.62    1.65
  -1  -9  -5    0.02    1.64
   1   9   5    0.26    1.91
  -1  -9  -6   94.84    6.50
  -1  -9  -6   97.11    7.39
   1   9   6  105.15    7.75
  -1  -9  -7    4.79    2.22
  -1  -9  -7    2.73    2.28
   1   9   7    5.49    2.80
  -1  -9  -8   82.34    6.41
   1   9   8   85.66    7.21
  -1  -9  -9    0.99    1.87
   1   9   9    1.24    2.24
  -1  -9 -10  222.22   10.81
   1   9  10  256.41   12.10
  -1  -9 -11   89.27    7.22
   1   9  11   82.17    7.33
   1  10  -4   44.23    6.24
  -1 -10   3  119.51    7.17
   1  10  -3  118.62    9.40
  -1 -10   2    3.74    2.19
   1  10  -2    5.65    3.18
  -1 -10   1  164.18    8.31
   1  10  -1  187.58   11.36
  -1 -10   0    1.74    1.83
   1  10   0    7.15    3.22
  -1 -10  -1   83.73    6.21
   1  10   1   84.04    7.52
  -1 -10  -2   79.02    6.08
   1  10   2   78.93    7.33
  -1 -10  -3   95.62    6.65
   1  10   3  100.66    8.02
  -1 -10  -4   21.50    3.67
   1  10   4   20.80    4.34
  -1 -10  -5   40.20    4.64
   1  10   5   35.87    5.24
  -1 -10  -6   11.22    3.07
   1  10   6   18.56    4.30
  -1 -10  -7   11.97    3.19
   1  10   7    9.00    3.54
  -1 -10  -8    0.18    1.78
   1  10   8    0.57    2.24
  -1 -10  -9  149.91    9.25
   1  10   9  160.36   10.16
  -1 -11   0  230.57   10.50
  -1 -11  -1   56.99    5.71
  -1 -11  -2  168.27    9.23
  -1 -11  -3    4.49    2.60
  -1 -11  -4  169.84    9.50
  -1 -11  -5    1.45    2.16
  -2  10   7   17.65    3.90
  -2  10   7   13.48    3.65
   2 -10  -7   12.76    3.79
  -2  10   6  376.60   13.86
  -2  10   6  405.04   14.84
   2 -10  -6  334.89   13.67
  -2  10   5   15.62    3.54
  -2  10   5   16.19    3.86
   2 -10  -5   15.16    3.76
  -2  10   4  130.55    8.75
   2 -10  -4  103.02    7.64
  -2  10   3    0.36    2.09
   2 -10  -3   -0.71    2.08
  -2  10   2  293.94   13.01
   2 -10  -2  232.49   10.67
  -2  10   1   18.23    4.02
   2 -10  -1   17.45    3.67
  -2  10   0  306.78   13.63
   2 -10   0  249.98   10.95
  -2  10  -1   17.34    4.21
   2 -10   1   11.32    3.53
  -2  10  -2  255.42   12.88
   2 -10   2  221.69   10.61
  -2  10  -3   48.27    6.03
   2 -10   3   48.27    5.84
   2 -10   4  151.40    9.17
   2 -10   5  102.10    7.86
  -2   9   9  112.62    8.07
   2  -9  -9  104.36    7.91
  -2   9   8    4.35    2.50
  -2   9   8    5.49    2.56
   2  -9  -8    4.45    2.72
  -2   9   7  207.71   10.13
  -2   9   7  224.42   10.30
   2  -9  -7  176.64    9.80
   2  -9  -7  183.56   10.72
  -2   9   6   94.74    6.75
  -2   9   6  106.03    7.31
   2  -9  -6   82.93    6.82
   2  -9  -6   98.29    7.95
  -2   9   5  232.66   10.53
   2  -9  -5  180.13    9.43
   2  -9  -5  214.58   11.32
  -2   9   4   16.35    3.44
   2  -9  -4    9.89    3.04
   2  -9  -4    8.76    3.20
  -2   9   3   75.65    6.39
   2  -9  -3   67.02    5.87
   2  -9  -3   73.09    6.71
  -2   9   2   11.47    3.18
   2  -9  -2    9.15    2.73
   2  -9  -2    7.82    3.03
  -2   9   1  707.23   18.89
   2  -9  -1  596.08   15.64
   2  -9  -1  647.89   18.82
  -2   9   0   52.56    5.50
   2  -9   0   45.28    4.88
   2  -9   0   56.14    5.99
  -2   9  -1  431.20   15.23
   2  -9   1  379.34   12.60
   2  -9   1  439.32   15.52
  -2   9  -2   23.18    4.18
   2  -9   2   23.33    3.92
   2  -9   2   23.68    4.25
  -2   9  -3  208.88   11.17
   2  -9   3  186.32    9.17
   2  -9   3  205.73   10.78
  -2   9  -4   23.57    4.35
   2  -9   4   25.77    4.10
  -2   9  -5  181.06   10.94
   2  -9   5  157.41    8.74
  -2   9  -6   24.81    4.88
   2  -9   6   21.59    4.04
  -2   9  -7  110.25    9.07
   2  -9   7  102.94    7.64
  -2   8  11    0.15    1.86
   2  -8 -11    0.42    2.11
  -2   8  10  162.43    9.55
   2  -8 -10  140.88    9.00
   2  -8 -10  142.20    8.83
  -2   8   9   65.60    6.00
   2  -8  -9   65.47    6.14
   2  -8  -9   60.81    5.95
  -2   8   8  293.46   11.76
  -2   8   8  329.68   11.36
   2  -8  -8  273.09   11.72
   2  -8  -8  287.71   12.25
  -2   8   7   -0.98    1.26
  -2   8   7    2.93    1.97
   2  -8  -7    0.19    1.71
   2  -8  -7    0.39    2.04
  -2   8   6  272.30   10.61
  -2   8   6  300.59   10.93
   2  -8  -6  242.52   10.63
   2  -8  -6  278.00   12.07
  -2   8   5    1.31    1.63
  -2   8   5    1.53    1.85
   2  -8  -5    2.15    1.92
   2  -8  -5    4.53    2.47
  -2   8   4    0.66    1.54
   2  -8  -4    0.18    1.57
   2  -8  -4    0.13    1.69
  -2   8   3    1.23    1.62
   2  -8  -3    0.82    1.86
   2  -8  -3    1.61    1.96
  -2   8   2  225.78    9.80
   2  -8  -2  191.20    8.49
   2  -8  -2  207.11   10.08
  -2   8   1    0.59    1.55
   2  -8  -1    0.41    1.56
   2  -8  -1    0.64    1.72
  -2   8   0   92.01    5.22
  -2   8   0   86.37    6.39
   2  -8   0   72.52    5.39
   2  -8   0   78.55    6.32
  -2   8  -1   21.97    2.77
  -2   8  -1   24.46    3.81
   2  -8   1   18.04    3.19
   2  -8   1   23.40    2.89
   2  -8   1   20.13    3.65
   2  -8   1   16.87    2.46
  -2   8  -2   32.84    4.44
   2  -8   2   27.16    3.73
   2  -8   2   30.35    3.03
   2  -8   2   32.58    4.43
   2  -8   2   28.85    3.02
  -2   8  -3   18.07    3.57
   2  -8   3   17.33    3.20
   2  -8   3   21.38    3.83
   2  -8   3   17.12    2.54
  -2   8  -4  298.93   12.58
   2  -8   4  276.70   10.45
   2  -8   4  298.09   12.06
   2  -8   4  292.76    9.02
  -2   8  -5   12.42    3.39
   2  -8   5    7.80    2.56
   2  -8   5   12.55    3.21
   2  -8   5   11.38    2.41
  -2   8  -6  213.26   11.32
   2  -8   6  188.38    9.12
   2  -8   6  220.85   10.68
   2  -8   6  210.08    8.41
  -2   8  -7  220.10   11.81
   2  -8   7  172.43    9.02
   2  -8   7  197.32   10.27
  -2   8  -8  213.21   12.06
   2  -8   8  166.04    9.14
   2  -8   8  208.02   10.60
   2  -8   8  194.33    8.91
  -2   8  -9    3.09    2.79
   2  -8   9    0.41    1.86
   2  -8   9    1.03    1.87
  -2   7  12   -0.01    1.83
   2  -7 -12   -0.90    1.98
  -2   7  11  111.76    7.89
   2  -7 -11   94.38    7.49
  -2   7  10   31.86    4.54
   2  -7 -10   23.67    4.10
   2  -7 -10   23.14    3.76
  -2   7   9  130.57    7.88
   2  -7  -9  115.67    7.73
   2  -7  -9  103.69    6.99
  -2   7   8  105.36    6.90
  -2   7   8  110.61    6.19
   2  -7  -8   95.99    6.92
   2  -7  -8   99.53    6.79
  -2   7   7  164.18    8.13
  -2   7   7  178.98    7.77
   2  -7  -7  144.36    8.07
   2  -7  -7  167.09    8.76
  -2   7   6    3.65    1.85
  -2   7   6    4.52    2.00
   2  -7  -6    3.11    2.04
   2  -7  -6    4.57    2.25
   2  -7  -6    5.37    1.60
  -2   7   5  391.22   11.55
  -2   7   5  409.32   11.70
   2  -7  -5  337.73   11.48
   2  -7  -5  407.34   13.32
   2  -7  -5  431.96    9.73
  -2   7   4  303.29   10.20
   2  -7  -4  240.74    9.44
   2  -7  -4  293.89   11.25
   2  -7  -4  286.80    7.98
  -2   7   3  439.02   11.31
  -2   7   3  445.19   12.41
   2  -7  -3  365.17   11.19
   2  -7  -3  424.75   13.30
   2  -7  -3  399.47    9.23
  -2   7   2   14.53    2.45
  -2   7   2   14.70    2.86
   2  -7  -2   11.99    2.63
   2  -7  -2   11.38    2.78
   2  -7  -2   13.20    2.11
  -2   7   1  521.19   11.34
  -2   7   1  533.27   13.94
   2  -7  -1  454.47   11.95
   2  -7  -1  509.53   14.41
   2  -7  -1  438.11    9.17
  -2   7   0   -0.07    1.10
  -2   7   0    1.20    1.47
   2  -7   0    0.93    1.56
   2  -7   0    0.21    1.47
   2  -7   0   -0.22    1.26
  -2   7  -1   26.40    2.71
  -2   7  -1   22.29    3.35
   2  -7   1   20.18    3.01
   2  -7   1   21.70    2.55
   2  -7   1   21.65    3.49
   2  -7   1   19.16    2.42
  -2   7  -2   36.27    2.85
  -2   7  -2   44.89    4.53
   2  -7   2   31.69    3.74
   2  -7   2   41.11    3.08
   2  -7   2   39.84    4.43
   2  -7   2   41.61    3.32
  -2   7  -3  238.15   10.22
   2  -7   3  206.53    8.31
   2  -7   3  233.42    6.46
   2  -7   3  235.84   10.00
   2  -7   3  209.10    7.02
  -2   7  -4   91.24    6.60
   2  -7   4   81.60    5.54
   2  -7   4   86.73    6.27
   2  -7   4   79.29    4.65
  -2   7  -5  360.23   13.23
   2  -7   5  318.24   10.73
   2  -7   5  363.26   12.54
   2  -7   5  234.35    8.10
  -2   7  -6   15.02    3.42
   2  -7   6   14.08    2.83
   2  -7   6   19.60    3.65
   2  -7   6   18.41    2.78
  -2   7  -7  281.94   12.46
   2  -7   7  238.55    9.96
   2  -7   7  271.82   11.15
   2  -7   7  256.65    9.36
  -2   7  -8  110.07    8.24
   2  -7   8  118.23    7.71
   2  -7   8   90.55    6.00
  -2   7  -9  316.03   14.10
   2  -7   9  325.61   12.53
   2  -7   9  266.75   10.49
  -2   7 -10    4.59    2.93
   2  -7  10    8.12    3.02
   2  -7  10    5.33    2.40
  -2   7 -11  281.97   13.82
   2  -7  11  269.55   11.53
  -2   6  13   -0.25    1.85
   2  -6 -13    0.81    2.17
  -2   6  12  229.39   11.21
   2  -6 -12  204.48   10.95
  -2   6  11    2.71    2.07
   2  -6 -11    4.74    2.56
   2  -6 -11    3.67    1.95
  -2   6  10   81.78    6.41
   2  -6 -10   69.22    6.12
   2  -6 -10   78.17    5.60
   2  -6 -10   87.89    5.61
  -2   6   9   -0.26    1.29
  -2   6   9    2.90    1.67
   2  -6  -9    1.43    1.78
   2  -6  -9   -0.03    1.32
   2  -6  -9    0.87    1.32
  -2   6   8   77.40    5.67
  -2   6   8   89.06    5.14
   2  -6  -8   69.56    5.74
   2  -6  -8   70.82    5.29
   2  -6  -8   86.53    5.05
  -2   6   7  174.82    7.99
  -2   6   7  186.00    7.16
   2  -6  -7  155.52    8.07
   2  -6  -7  169.23    8.07
   2  -6  -7  185.55    7.03
  -2   6   6  599.94   14.08
  -2   6   6  639.04   13.14
   2  -6  -6  489.15   13.61
   2  -6  -6  587.35   14.83
   2  -6  -6  639.56   12.39
  -2   6   5    2.51    1.51
  -2   6   5    1.67    1.52
   2  -6  -5    1.84    1.75
   2  -6  -5    3.61    1.94
   2  -6  -5    1.49    1.42
  -2   6   4  582.38   12.74
  -2   6   4  656.74   13.54
   2  -6  -4  502.07   12.77
   2  -6  -4  629.78   15.07
   2  -6  -4  576.35   11.27
  -2   6   3    2.60    1.65
   2  -6  -3    1.42    1.75
   2  -6  -3    3.00    1.91
   2  -6  -3    3.71    1.64
  -2   6   2 1346.59   19.82
   2  -6  -2 1129.95   17.86
   2  -6  -2 1310.56   21.32
   2  -6  -2 1022.30   14.04
  -2   6   1   22.62    2.50
  -2   6   1   24.13    3.12
   2  -6  -1   23.39    3.09
   2  -6  -1   27.38    3.53
   2  -6  -1   19.85    2.39
  -2   6   0 1086.98   14.40
  -2   6   0 1130.95   18.87
   2  -6   0  975.83   16.15
   2  -6   0 1114.06   19.60
   2  -6   0 1040.93   13.52
  -2   6  -1    9.10    1.63
  -2   6  -1    8.79    2.31
   2  -6   1    5.42    2.04
   2  -6   1    8.00    2.34
   2  -6   1    8.09    1.67
  -2   6  -2  692.80   10.35
  -2   6  -2  699.76   15.57
   2  -6   2  627.72   13.09
   2  -6   2  709.92   10.64
   2  -6   2  665.94   15.29
   2  -6   2  682.11   11.47
  -2   6  -3   58.05    2.94
  -2   6  -3   58.09    4.86
   2  -6   3   47.61    3.95
   2  -6   3   60.35    3.09
   2  -6   3   58.58    4.88
   2  -6   3   53.04    3.55
  -2   6  -4 1490.12   13.62
  -2   6  -4 1510.46   24.20
   2  -6   4 1357.59   20.03
   2  -6   4 1584.74   14.12
   2  -6   4 1556.42   23.76
  -2   6  -5   76.44    5.82
   2  -6   5   67.37    4.80
   2  -6   5   83.54    5.82
   2  -6   5   67.73    4.33
  -2   6  -6  120.67    7.45
   2  -6   6  120.29    6.99
   2  -6   6  103.85    5.54
  -2   6  -7   72.66    6.07
   2  -6   7   65.24    5.45
   2  -6   7   62.09    4.53
  -2   6  -8  140.55    8.59
   2  -6   8  143.24    7.90
   2  -6   8  114.96    6.38
  -2   6  -9  154.44    9.35
   2  -6   9  158.83    8.45
   2  -6   9  131.20    7.18
  -2   6 -10  232.21   11.63
   2  -6  10  240.94   10.42
   2  -6  10  209.30    9.44
  -2   6 -11    9.58    3.32
   2  -6  11   12.01    3.15
   2  -6  11    7.84    2.57
  -2   6 -12  143.05    9.51
   2  -6  12  118.65    7.94
  -2   5  14   16.08    4.08
   2  -5 -14   12.64    3.99
   2  -5 -14   19.53    3.85
  -2   5  13  450.01   15.80
   2  -5 -13  382.98   15.13
   2  -5 -13  441.20   14.26
  -2   5  12    0.67    1.93
   2  -5 -12    1.58    2.18
   2  -5 -12    0.90    1.61
  -2   5  11  589.18   16.54
   2  -5 -11  517.19   16.20
   2  -5 -11    1.39    1.17
  -2   5  10    8.62    2.64
   2  -5 -10    9.05    2.73
   2  -5 -10    9.15    2.19
   2  -5 -10   10.60    2.50
  -2   5   9  146.53    7.73
  -2   5   9  154.13    5.84
   2  -5  -9  117.05    7.30
   2  -5  -9  120.92    6.19
   2  -5  -9  136.56    6.71
  -2   5   8   45.37    4.28
  -2   5   8   55.72    3.77
   2  -5  -8   37.89    4.32
   2  -5  -8   41.95    3.83
   2  -5  -8   50.58    4.12
  -2   5   7  485.34   12.66
  -2   5   7  539.31   10.73
   2  -5  -7  421.67   12.52
   2  -5  -7  453.51   11.80
   2  -5  -7  523.78   11.83
  -2   5   6   91.21    5.41
  -2   5   6  103.70    4.98
   2  -5  -6   72.80    5.33
   2  -5  -6   88.46    5.40
   2  -5  -6   96.84    5.13
  -2   5   5  611.80   12.95
  -2   5   5  662.45   12.02
   2  -5  -5  525.77   13.09
   2  -5  -5  622.24   13.80
   2  -5  -5  627.55   12.32
  -2   5   4   29.30    3.05
  -2   5   4   31.39    2.99
   2  -5  -4   23.48    3.11
   2  -5  -4   35.25    3.69
   2  -5  -4   31.19    3.01
  -2   5   3  551.03   11.18
  -2   5   3  582.73   11.58
   2  -5  -3  454.89   11.13
   2  -5  -3  543.81   12.65
   2  -5  -3  460.87    9.84
  -2   5   2  434.81   10.17
   2  -5  -2  370.65    9.67
   2  -5  -2  431.62   11.21
   2  -5  -2  330.24    7.85
  -2   5   1  444.16   10.51
   2  -5  -1  377.31    9.47
   2  -5  -1  419.19   11.06
   2  -5  -1  367.63    7.85
  -2   5   0   51.04    3.87
   2  -5   0   41.10    3.42
   2  -5   0   54.40    4.32
   2  -5   0   46.39    3.04
  -2   5  -1  328.72    6.81
  -2   5  -1  356.41    9.90
   2  -5   1  300.50    8.35
   2  -5   1  332.84    9.94
   2  -5   1  319.60    7.29
  -2   5  -2  238.80    5.41
  -2   5  -2  258.96    8.73
   2  -5   2  222.94    7.34
   2  -5   2  230.19    8.38
   2  -5   2  231.04    6.38
  -2   5  -3 1456.13   12.65
  -2   5  -3 1580.80   22.10
   2  -5   3 1406.66   18.49
   2  -5   3 1540.96   21.67
   2  -5   3 1340.19   15.99
  -2   5  -4   46.91    2.11
  -2   5  -4   53.11    2.30
  -2   5  -4   49.77    4.32
   2  -5   4   46.99    3.72
   2  -5   4   43.64    4.04
   2  -5   4   43.95    3.25
  -2   5  -5  457.34   12.81
   2  -5   5  460.57   12.29
   2  -5   5  414.66    9.84
  -2   5  -6  178.97    8.37
   2  -5   6  183.49    8.00
   2  -5   6  174.41    6.80
  -2   5  -7  144.61    7.83
   2  -5   7  163.59    7.73
   2  -5   7  145.05    6.53
  -2   5  -8    7.35    2.58
   2  -5   8    9.91    2.52
   2  -5   8    8.53    2.17
  -2   5  -9  311.59   12.26
   2  -5   9  323.15   11.18
   2  -5   9  286.09   10.05
  -2   5 -10   24.69    4.04
   2  -5  10   23.95    3.59
   2  -5  10   21.13    3.26
  -2   5 -11  164.11    9.43
   2  -5  11  177.09    8.71
   2  -5  11  148.27    8.05
  -2   5 -12   21.74    4.17
   2  -5  12   27.07    4.08
  -2   5 -13    1.87    2.35
   2  -5  13   -0.20    1.53
  -2   4  14   88.14    7.44
   2  -4 -14   77.28    7.39
   2  -4 -14   77.41    6.73
  -2   4  13    7.41    3.01
   2  -4 -13    0.80    2.13
   2  -4 -13    2.75    2.23
  -2   4  12  411.98   14.07
   2  -4 -12  372.39   14.11
   2  -4 -12  411.66   13.37
  -2   4  11   10.86    2.91
   2  -4 -11    7.32    2.74
   2  -4 -11   12.82    2.79
  -2   4  10  204.54    9.23
   2  -4 -10  182.69    9.18
   2  -4 -10  147.35    5.94
   2  -4 -10  215.17    8.87
  -2   4   9   86.69    5.82
  -2   4   9   95.17    4.04
   2  -4  -9   76.19    5.83
   2  -4  -9   79.14    4.44
   2  -4  -9   88.54    5.58
  -2   4   8  319.81   10.42
  -2   4   8  336.65    7.35
   2  -4  -8  267.53   10.12
   2  -4  -8  279.47    8.22
   2  -4  -8  326.60    9.88
  -2   4   7   74.11    4.93
  -2   4   7   80.62    3.82
   2  -4  -7   55.60    4.68
   2  -4  -7   70.77    4.33
   2  -4  -7   56.41    4.13
  -2   4   6 1209.08   18.25
  -2   4   6 1346.31   16.74
  -2   4   6 1302.46   14.63
   2  -4  -6 1018.99   18.06
   2  -4  -6 1198.46   17.15
  -2   4   5  249.42    7.93
  -2   4   5  273.98    7.63
  -2   4   5  265.29    6.67
   2  -4  -5  213.40    8.15
   2  -4  -5  248.53    7.89
   2  -4  -5  256.40    7.97
  -2   4   4  220.45    7.08
  -2   4   4  245.70    7.26
  -2   4   4  239.06    6.46
   2  -4  -4  188.42    7.21
   2  -4  -4  231.54    7.55
   2  -4  -4  205.22    6.81
  -2   4   3   17.82    2.15
  -2   4   3   20.62    2.42
  -2   4   3   18.67    2.16
   2  -4  -3   16.49    2.36
   2  -4  -3   18.75    2.44
   2  -4  -3   12.38    2.01
  -2   4   2  108.08    4.49
  -2   4   2  121.36    5.23
  -2   4   2  107.14    4.60
   2  -4  -2   93.62    4.66
   2  -4  -2  114.11    5.31
   2  -4  -2   83.56    4.01
  -2   4   1   52.15    2.96
  -2   4   1   59.60    3.83
  -2   4   1   55.69    3.51
   2  -4  -1   51.92    3.47
   2  -4  -1   59.99    4.00
   2  -4  -1   44.57    2.89
  -2   4   0  582.31    8.95
  -2   4   0  613.33   11.33
   2  -4   0  567.10   10.54
   2  -4   0  619.92   12.21
   2  -4   0  522.87    8.77
  -2   4  -1  126.95    5.44
   2  -4   1  102.61    4.59
   2  -4   1  117.76    5.47
   2  -4   1    1.35    0.67
  -2   4  -2  220.04    4.54
  -2   4  -2  245.61    7.74
   2  -4   2  207.11    6.45
   2  -4   2  236.02    7.75
   2  -4   2  227.73    6.03
  -2   4  -3    4.91    0.78
  -2   4  -3    5.69    0.84
  -2   4  -3    5.30    1.68
   2  -4   3    5.70    1.48
   2  -4   3    4.73    1.62
   2  -4   3    6.11    1.33
  -2   4  -4  467.84    5.20
  -2   4  -4  503.07    5.65
  -2   4  -4  473.93   11.54
   2  -4   4  483.53   11.47
   2  -4   4  442.29    9.18
  -2   4  -5   21.25    2.88
   2  -4   5   17.57    2.70
   2  -4   5   19.02    2.32
  -2   4  -6   15.20    2.78
   2  -4   6   14.73    2.53
   2  -4   6   16.10    2.28
  -2   4  -7   14.52    2.74
   2  -4   7   17.23    2.76
   2  -4   7   15.39    2.40
  -2   4  -8  729.19   16.78
   2  -4   8  771.68   15.93
   2  -4   8  671.52   14.03
  -2   4  -9   80.70    6.02
   2  -4   9   83.13    5.58
   2  -4   9   66.51    4.82
  -2   4 -10  764.50   18.26
   2  -4  10  811.88   17.14
   2  -4  10  690.63   15.80
  -2   4 -11   67.52    5.77
   2  -4  11   76.64    5.67
   2  -4  11   61.12    5.15
  -2   4 -12  161.28    9.00
   2  -4  12  177.68    8.58
   2  -4  12  166.03    8.70
  -2   4 -13   33.53    4.72
   2  -4  13   24.93    3.99
  -2   4 -14  278.97   12.31
   2  -4  14  246.44   11.57
  -2   3  14   68.79    6.58
   2  -3 -14   53.94    6.20
   2  -3 -14   69.33    6.46
  -2   3  13   96.72    7.17
   2  -3 -13   76.01    6.82
   2  -3 -13   96.56    7.03
  -2   3  12   49.69    5.19
   2  -3 -12   37.81    4.88
   2  -3 -12   39.98    4.61
  -2   3  11   41.76    4.50
   2  -3 -11   41.26    4.71
   2  -3 -11   45.35    4.66
  -2   3  10   -0.73    1.21
   2  -3 -10    1.15    1.50
   2  -3 -10   -0.69    1.20
  -2   3   9   38.26    4.01
   2  -3  -9   38.06    4.23
   2  -3  -9   37.09    2.70
   2  -3  -9   40.55    4.00
  -2   3   8    3.12    1.76
  -2   3   8    3.25    1.23
  -2   3   8    2.32    0.97
   2  -3  -8    3.58    1.92
   2  -3  -8    2.03    1.00
   2  -3  -8    1.39    1.47
  -2   3   7  818.48   15.33
  -2   3   7  862.45   11.74
  -2   3   7  819.84    9.74
  -2   3   7  852.75    9.84
   2  -3  -7  656.92   14.61
   2  -3  -7  720.66   11.38
   2  -3  -7  810.90   15.02
  -2   3   6  102.14    5.28
  -2   3   6  111.95    4.34
  -2   3   6  107.86    3.61
   2  -3  -6   89.40    5.35
   2  -3  -6   94.93    4.31
   2  -3  -6  105.67    5.37
  -2   3   5  651.27   12.27
  -2   3   5  696.70   10.49
  -2   3   5  696.89    9.07
   2  -3  -5  562.41   12.39
   2  -3  -5  645.05   11.05
   2  -3  -5  637.31   12.46
   2  -3  -5  564.44    8.57
  -2   3   4  263.59    7.41
  -2   3   4  284.99    6.78
  -2   3   4  274.04    5.77
   2  -3  -4  214.57    7.38
   2  -3  -4  262.79    7.01
   2  -3  -4  252.80    7.51
   2  -3  -4  254.51    6.04
  -2   3   3  763.70   11.82
  -2   3   3  837.69   11.67
  -2   3   3  812.44   10.30
   2  -3  -3  630.62   11.77
   2  -3  -3  779.66   12.01
   2  -3  -3  623.70   11.15
   2  -3  -3  802.36   11.10
  -2   3   2   -0.44    0.61
  -2   3   2    0.85    0.84
  -2   3   2   -0.07    0.70
   2  -3  -2    0.98    1.09
   2  -3  -2    0.32    0.93
   2  -3  -2    0.40    1.00
   2  -3  -2    1.63    1.05
  -2   3   1 2357.89   18.56
  -2   3   1 2531.93   21.23
  -2   3   1 2476.59   19.79
   2  -3  -1 2002.22   18.89
   2  -3  -1 2420.66   21.77
   2  -3  -1 1866.12   16.80
   2  -3  -1 2679.61   21.58
  -2   3   0   11.37    1.39
  -2   3   0   10.72    1.72
  -2   3   0   12.29    1.69
   2  -3   0   12.12    1.76
   2  -3   0   11.47    1.78
   2  -3   0    7.60    1.41
  -2   3  -1 1347.02   11.89
  -2   3  -1 1352.98   11.27
  -2   3  -1 1435.66   16.79
  -2   3  -1 1339.58   15.54
   2  -3   1 1200.58   13.99
   2  -3   1 1317.25   16.32
   2  -3   1 1232.89   13.03
  -2   3  -2   81.21    2.52
  -2   3  -2   82.13    2.43
  -2   3  -2   81.45    4.29
  -2   3  -2   78.00    4.06
   2  -3   2   67.47    3.48
   2  -3   2   77.44    4.16
   2  -3   2   68.10    3.23
  -2   3  -3 1444.46   13.49
  -2   3  -3 1728.56   13.08
  -2   3  -3 1602.36   10.94
  -2   3  -3 1775.08   20.06
  -2   3  -3 1669.94   19.07
   2  -3   3 1422.81   15.81
   2  -3   3 1578.54   18.75
   2  -3   3 1472.33   15.22
  -2   3  -4  819.01   14.11
  -2   3  -4  787.11   13.65
   2  -3   4  735.36   13.08
   2  -3   4  692.66   10.93
  -2   3  -5  673.85   13.21
   2  -3   5  663.19   12.77
   2  -3   5  615.64   10.90
  -2   3  -6   36.13    3.49
   2  -3   6   37.60    3.35
   2  -3   6   34.59    2.91
  -2   3  -7  436.70   11.64
   2  -3   7  457.29   11.28
   2  -3   7  414.75   10.04
  -2   3  -8   33.61    3.64
   2  -3   8   33.21    3.42
   2  -3   8   34.76    3.30
  -2   3  -9  761.89   16.66
   2  -3   9  810.34   15.92
   2  -3   9  714.57   14.73
  -2   3 -10  164.06    8.06
   2  -3  10  157.77    7.35
   2  -3  10  145.74    7.09
  -2   3 -11  233.61    9.87
   2  -3  11  244.69    9.35
   2  -3  11  219.00    9.15
  -2   3 -12    2.90    1.94
   2  -3  12    5.96    2.24
   2  -3  12    5.04    2.16
  -2   3 -13  286.57   11.60
   2  -3  13  277.40   11.33
  -2   3 -14   17.21    3.63
   2  -3  14   13.06    3.28
  -2   3 -15  447.29   15.33
   2  -3  15  421.42   15.33
  -2   2  14   88.15    7.21
   2  -2 -14   81.32    7.41
   2  -2 -14   88.07    7.21
  -2   2  13   10.06    3.06
   2  -2 -13    9.13    3.26
   2  -2 -13    9.64    2.99
  -2   2  12  373.43   12.94
   2  -2 -12  337.90   13.14
   2  -2 -12  355.02   12.81
  -2   2  11   38.70    4.40
   2  -2 -11   36.84    4.44
   2  -2 -11   38.26    4.37
  -2   2  10  452.18   12.96
   2  -2 -10  400.42   12.95
   2  -2 -10  458.69   13.16
  -2   2   9    9.26    2.36
   2  -2  -9    9.01    2.45
   2  -2  -9    7.09    2.19
  -2   2   8  529.56   12.75
  -2   2   8  546.89    7.78
  -2   2   8  549.65    6.14
  -2   2   8  562.40    6.02
   2  -2  -8  452.43   12.48
   2  -2  -8  495.01    7.55
   2  -2  -8  496.45   12.39
  -2   2   7  189.69    7.31
  -2   2   7  208.05    4.82
  -2   2   7  212.03    3.61
  -2   2   7  211.27    3.56
   2  -2  -7  172.03    7.45
   2  -2  -7  179.30    4.59
   2  -2  -7  191.28    7.43
  -2   2   6  888.30   14.82
  -2   2   6  935.04   10.22
  -2   2   6  920.30    8.31
  -2   2   6  943.99    8.71
   2  -2  -6  763.22   14.57
   2  -2  -6  822.10   10.16
   2  -2  -6  850.73   14.80
  -2   2   5  397.20    9.38
  -2   2   5  423.51    6.85
  -2   2   5  384.21    5.24
  -2   2   5  422.77    5.46
   2  -2  -5  341.23    9.28
   2  -2  -5  374.82    6.99
   2  -2  -5  384.56    9.64
  -2   2   4  196.75    6.27
  -2   2   4  211.53    4.92
  -2   2   4  209.93    3.94
   2  -2  -4  169.68    6.31
   2  -2  -4  207.65    5.26
   2  -2  -4  193.97    6.67
   2  -2  -4  178.61    3.84
  -2   2   3   81.12    3.83
  -2   2   3   83.22    3.21
  -2   2   3   81.84    2.62
   2  -2  -3   64.09    3.79
   2  -2  -3   82.40    3.43
   2  -2  -3   68.47    3.87
   2  -2  -3   79.88    2.88
  -2   2   2 3016.72   21.95
  -2   2   2 3115.55   20.61
  -2   2   2 3024.47   28.40
   2  -2  -2 2300.03   20.31
   2  -2  -2 2989.31   21.63
   2  -2  -2 2156.43   19.64
   2  -2  -2 3095.70   19.84
  -2   2   1    7.51    1.24
  -2   2   1   11.45    1.48
  -2   2   1    9.22    1.17
   2  -2  -1    7.68    1.38
   2  -2  -1   10.55    1.51
   2  -2  -1    7.69    1.45
   2  -2  -1    9.61    1.30
  -2   2   0 2775.14   20.50
  -2   2   0 2642.00   19.03
   2  -2   0 2220.70   17.89
   2  -2   0 2588.63   20.66
   2  -2   0 2208.99   17.24
   2  -2   0 2846.40   20.03
  -2   2  -1  140.77    3.55
  -2   2  -1  146.51    4.87
  -2   2  -1  136.24    4.39
   2  -2   1  115.52    3.97
   2  -2   1  136.66    4.76
   2  -2   1  125.78    4.02
   2  -2   1  147.16    4.73
  -2   2  -2 2841.74   18.90
  -2   2  -2 2746.88   21.96
  -2   2  -2 2678.92   21.15
   2  -2   2 2300.24   18.03
   2  -2   2 2651.45   21.93
   2  -2   2 2445.07   18.25
   2  -2   2 2852.16   21.78
  -2   2  -3  361.15    4.58
  -2   2  -3  384.15    4.39
  -2   2  -3  398.56    8.67
  -2   2  -3  370.22    8.12
   2  -2   3  379.81    8.41
   2  -2   3  348.01    6.97
  -2   2  -4 2078.27   20.69
  -2   2  -4 1966.36   19.95
   2  -2   4 2005.10   20.17
   2  -2   4 1851.32   17.17
  -2   2  -5   14.07    2.16
  -2   2  -5   13.88    2.06
   2  -2   5   12.75    1.96
   2  -2   5   13.11    1.75
  -2   2  -6 1143.97   16.78
   2  -2   6 1189.94   16.61
   2  -2   6 1099.75   14.78
  -2   2  -7   61.48    4.30
   2  -2   7   55.30    3.86
   2  -2   7   53.99    3.62
  -2   2  -8  783.01   15.31
   2  -2   8  806.00   14.68
   2  -2   8  730.28   13.57
  -2   2  -9   53.33    4.43
   2  -2   9   48.88    1.69
   2  -2   9   50.46    4.07
   2  -2   9   49.40    3.92
  -2   2 -10  185.84    8.16
   2  -2  10  192.62    7.81
   2  -2  10  175.97    7.55
  -2   2 -11    3.06    1.64
   2  -2  11    2.08    1.54
   2  -2  11    1.45    1.35
  -2   2 -12    1.44    1.81
   2  -2  12    4.66    1.97
   2  -2  12    2.81    1.70
  -2   2 -13    1.19    1.70
   2  -2  13    4.17    2.03
   2  -2  13    2.62    1.95
  -2   2 -14  252.38   10.85
   2  -2  14  245.70   10.95
  -2   2 -15    0.36    1.96
   2  -2  15    0.18    1.65
   2  -1 -15   69.41    7.12
  -2   1  14    1.45    2.06
   2  -1 -14    0.68    1.84
   2  -1 -14   -0.38    1.61
  -2   1  13  303.25   12.04
   2  -1 -13  257.45   11.93
   2  -1 -13  275.73   12.02
  -2   1  12   72.40    5.88
   2  -1 -12   63.23    5.82
   2  -1 -12   68.52    5.91
  -2   1  11  579.19   15.28
   2  -1 -11  515.81   15.19
   2  -1 -11  546.98   15.25
  -2   1  10   81.16    5.64
   2  -1 -10   68.42    5.45
   2  -1 -10   78.45    5.73
  -2   1   9  924.55   17.51
   2  -1  -9  824.11   17.32
   2  -1  -9  916.42   17.81
  -2   1   8    4.21    1.81
  -2   1   8    2.40    0.55
   2  -1  -8   -0.39    1.14
   2  -1  -8    1.60    1.39
  -2   1   7 1100.43   17.27
  -2   1   7 1193.85   10.38
   2  -1  -7 1014.43   17.37
   2  -1  -7 1027.79   17.05
  -2   1   6  173.99    6.60
  -2   1   6  172.05    3.15
   2  -1  -6  139.13    6.18
   2  -1  -6  152.08    2.98
   2  -1  -6  161.05    6.60
  -2   1   5  919.43   14.17
  -2   1   5 1007.94    9.04
   2  -1  -5  836.40   14.01
   2  -1  -5  854.14    8.55
   2  -1  -5  900.35   14.60
  -2   1   4   60.46    3.55
  -2   1   4   62.19    2.08
   2  -1  -4   52.05    3.52
   2  -1  -4   57.31    2.15
   2  -1  -4   54.63    3.78
  -2   1   3  440.81    8.69
  -2   1   3  468.77    6.06
  -2   1   3  453.80    5.68
   2  -1  -3  376.65    8.36
   2  -1  -3  468.38    6.52
   2  -1  -3  391.95    8.81
   2  -1  -3  428.25    5.44
  -2   1   2    1.09    0.81
  -2   1   2    0.84    0.57
  -2   1   2    0.62    0.39
   2  -1  -2    0.44    0.83
   2  -1  -2    0.77    0.62
   2  -1  -2    1.33    1.03
   2  -1  -2    0.69    0.49
  -2   1   1 1334.60   13.45
  -2   1   1 1378.91   12.09
  -2   1   1 1331.70   11.11
   2  -1  -1 1055.78   12.02
   2  -1  -1 1321.21   12.40
   2  -1  -1  938.81   11.71
   2  -1  -1 1431.44   11.59
  -2   1   0  417.62    6.87
  -2   1   0  407.73    6.72
  -2   1   0  398.98    6.11
   2  -1   0  343.49    6.27
   2  -1   0  426.81    6.76
   2  -1   0  389.59    6.70
   2  -1   0  329.70    6.34
   2  -1   0  430.96    6.49
  -2   1  -1   30.59    1.78
  -2   1  -1   31.08    2.12
  -2   1  -1   29.85    1.93
   2  -1   1   27.88    1.94
   2  -1   1   34.51    1.85
   2  -1   1   28.07    2.05
   2  -1   1   26.88    1.95
   2  -1   1   30.63    2.04
  -2   1  -2   69.98    2.11
  -2   1  -2   71.03    3.27
  -2   1  -2   70.91    3.12
   2  -1   2   64.68    2.69
   2  -1   2   75.60    2.29
   2  -1   2   71.25    3.27
   2  -1   2   67.59    2.88
   2  -1   2   75.08    3.27
  -2   1  -3  661.54    6.85
  -2   1  -3  715.46    6.83
  -2   1  -3  762.89   10.97
  -2   1  -3  754.71   10.74
   2  -1   3  759.78    7.14
   2  -1   3  740.58   10.85
   2  -1   3  710.34    9.47
   2  -1   3  804.80   11.11
  -2   1  -4    4.26    0.49
  -2   1  -4    6.00    1.33
  -2   1  -4    3.74    1.15
   2  -1   4    4.29    0.49
   2  -1   4    3.95    1.18
   2  -1   4    4.08    1.03
  -2   1  -5 1864.27   18.84
   2  -1   5 1855.08   16.73
   2  -1   5 1916.54   19.46
   2  -1   5 1833.01   17.25
  -2   1  -6  783.87   13.17
   2  -1   6  728.99    7.14
   2  -1   6  834.83    7.77
   2  -1   6  795.85    6.82
   2  -1   6  788.11   12.95
   2  -1   6  744.09   11.62
  -2   1  -7  507.17   11.22
   2  -1   7  486.32    5.56
   2  -1   7  555.56    6.37
   2  -1   7  526.40    5.60
   2  -1   7  513.07   10.91
   2  -1   7  494.88   10.10
  -2   1  -8   17.46    2.55
   2  -1   8   16.56    1.24
   2  -1   8   16.71    1.44
   2  -1   8   18.33    1.37
   2  -1   8   14.93    2.26
   2  -1   8   17.05    2.29
  -2   1  -9  359.25   10.37
   2  -1   9  363.08    5.74
   2  -1   9  383.77    6.51
   2  -1   9  367.10   10.04
   2  -1   9  348.87    9.65
  -2   1 -10   21.20    3.00
   2  -1  10   24.47    1.81
   2  -1  10   24.61    2.08
   2  -1  10   25.24    3.06
   2  -1  10   24.26    2.96
  -2   1 -11  117.65    6.56
   2  -1  11  126.65    6.43
   2  -1  11  110.38    6.18
  -2   1 -12  128.98    7.10
   2  -1  12  143.07    7.06
   2  -1  12  132.22    7.10
  -2   1 -13  351.37   11.97
   2  -1  13  379.86   11.68
   2  -1  13  333.51   11.73
  -2   1 -14    3.83    2.33
   2  -1  14    1.24    1.67
  -2   1 -15   46.35    5.08
   2  -1  15   58.57    5.68
   2  -1  16    4.63    2.74
  -2   0  14    3.17    2.44
   2   0 -14    5.93    2.89
   2   0 -14    3.08    2.39
  -2   0  13    5.02    2.45
   2   0 -13    8.35    2.90
   2   0 -13    5.30    2.60
  -2   0  12  243.39   10.23
   2   0 -12  233.96   10.73
   2   0 -12  235.90   10.71
  -2   0  11   21.53    3.42
   2   0 -11   19.97    3.43
   2   0 -11   15.51    3.15
  -2   0  10  299.55   10.41
   2   0 -10  251.99   10.00
   2   0 -10  296.59   10.86
  -2   0   9   79.31    5.36
   2   0  -9   75.68    5.34
   2   0  -9   76.25    5.36
  -2   0   8  150.73    6.87
   2   0  -8  140.62    6.78
   2   0  -8  156.21    7.18
  -2   0   7   54.71    4.16
   2   0  -7   43.78    3.75
   2   0  -7   52.20    4.09
  -2   0   6  747.87   13.57
   2   0  -6  672.31   12.95
   2   0  -6  715.11   13.59
  -2   0   5  333.19    8.65
   2   0  -5  302.42    8.22
   2   0  -5  308.48    8.51
  -2   0   4  765.08   12.32
   2   0  -4  690.45   11.58
   2   0  -4  743.82   12.61
  -2   0   3  644.79   10.65
   2   0  -3  553.46    9.66
   2   0  -3  696.97    8.63
   2   0  -3  610.82   11.04
  -2   0   2 4075.91   26.31
   2   0  -2 3275.59   22.81
   2   0  -2 4089.52   38.11
   2   0  -2 3300.99   24.86
   2   0  -2 3307.41   35.38
   2   0  -2 4034.02   37.88
  -2   0   1  357.66    6.95
  -2   0   1  362.73    4.97
   2   0  -1  333.10    6.46
   2   0  -1  363.04    5.32
   2   0  -1  306.21    6.87
   2   0  -1  378.03    4.94
  -2   0   0   18.55    1.63
  -2   0   0   16.93    1.56
  -2   0   0   19.21    1.41
   2   0   0   16.42    1.59
   2   0   0   18.82    1.44
   2   0   0   16.77    1.84
   2   0   0   17.76    1.41
  -2   0  -1    3.36    0.77
  -2   0  -1    2.45    0.71
  -2   0  -1    3.09    0.83
   2   0   1    2.08    0.71
   2   0   1    2.31    0.76
   2   0   1    3.05    0.82
   2   0   1    1.62    0.81
   2   0   1    2.54    0.79
  -2   0  -2  175.43    3.59
  -2   0  -2  183.45    4.73
   2   0   2  175.97    3.74
   2   0   2  183.36    3.71
   2   0   2  162.83    4.48
   2   0   2  176.47    4.32
   2   0   2  193.29    4.90
  -2   0  -3   30.56    1.46
  -2   0  -3   33.69    1.55
  -2   0  -3   36.74    2.42
   2   0   3   33.86    1.59
   2   0   3   32.67    2.24
   2   0   3   30.89    1.99
   2   0   3   37.22    2.47
  -2   0  -4 1099.43    9.38
  -2   0  -4 1193.59    9.69
  -2   0  -4 1207.28   14.13
   2   0   4 1099.32    9.35
   2   0   4 1209.74    9.34
   2   0   4 1120.96   13.42
   2   0   4 1150.87   12.16
  -2   0  -5   17.72    1.24
  -2   0  -5   13.97    1.89
   2   0   5   16.58    1.16
   2   0   5   16.66    1.22
   2   0   5   15.99    1.94
   2   0   5   17.62    1.76
  -2   0  -6  409.42    5.82
  -2   0  -6  387.82    9.04
   2   0   6  370.34    5.44
   2   0   6  410.64    5.71
   2   0   6  368.30    8.59
   2   0   6  371.45    7.84
  -2   0  -7    1.92    1.17
   2   0   7    2.82    0.74
   2   0   7    4.06    1.40
   2   0   7    2.72    1.13
  -2   0  -8  352.60    9.58
   2   0   8  362.42    6.23
   2   0   8  378.16    6.59
   2   0   8  344.13    9.19
   2   0   8  345.54    8.65
  -2   0  -9  229.44    8.14
   2   0   9  246.35    5.53
   2   0   9  252.87    5.88
   2   0   9  233.82    7.95
   2   0   9  241.84    7.79
  -2   0 -10  848.33   16.11
   2   0  10  863.56   11.10
   2   0  10  935.72   12.21
   2   0  10  827.11   15.50
   2   0  10  816.63   15.05
  -2   0 -11   62.17    4.58
  -2   0 -11   68.75    5.03
   2   0  11   67.99    3.46
   2   0  11   73.61    3.85
   2   0  11   65.32    4.67
   2   0  11   67.06    4.75
  -2   0 -12  361.57   11.25
  -2   0 -12  389.90   11.83
   2   0  12  442.80    9.65
   2   0  12  402.97   11.62
   2   0  12  363.36   11.27
  -2   0 -13   13.44    2.93
   2   0  13   19.97    3.11
   2   0  13   13.09    2.78
  -2   0 -14  571.21   15.35
   2   0  14  604.58   15.14
   2   0  14  572.07   15.72
  -2   0 -15   -0.08    1.28
   2   0  15   38.21    4.75
   2   0  16  103.30    7.68
  -2  -1  14   28.24    4.36
   2   1 -14   29.20    4.75
   2   1 -14   25.92    4.58
  -2  -1  13  188.42    9.31
   2   1 -13  178.40    9.96
   2   1 -13  169.44    9.76
  -2  -1  12    1.58    1.84
   2   1 -12    0.28    1.55
   2   1 -12    0.92    1.54
  -2  -1  11  205.41    8.96
   2   1 -11  202.11    9.49
   2   1 -11  196.09    9.47
  -2  -1  10    7.14    2.22
   2   1 -10    4.22    1.97
   2   1 -10    6.21    2.16
  -2  -1   9   39.70    3.92
   2   1  -9   33.53    3.65
   2   1  -9   35.95    3.84
  -2  -1   8   10.73    2.25
   2   1  -8    6.77    2.00
   2   1  -8   10.78    2.42
   2   1  -8    9.79    1.13
  -2  -1   7  238.74    8.08
  -2  -1   7  253.75    4.18
   2   1  -7  230.72    8.01
   2   1  -7  240.23    8.43
   2   1  -7  246.48    4.10
  -2  -1   6  189.99    6.88
  -2  -1   6  184.98    3.38
   2   1  -6  176.51    6.58
   2   1  -6  176.82    6.87
   2   1  -6  193.59    3.45
  -2  -1   5 1086.38   15.51
  -2  -1   5 1040.49    8.88
   2   1  -5  997.11   14.40
   2   1  -5 1055.47   15.67
   2   1  -5 1145.28   10.07
  -2  -1   4  172.79    5.94
  -2  -1   4  174.13    3.12
   2   1  -4  168.46    5.54
   2   1  -4  174.43    6.10
   2   1  -4  196.51    3.50
  -2  -1   3 1498.00   16.54
  -2  -1   3 1367.26   10.61
   2   1  -3 1356.25   14.43
   2   1  -3 1523.34   17.14
   2   1  -3 1385.85   16.41
   2   1  -3 1415.44   16.47
   2   1  -3 1608.93   13.31
  -2  -1   2  100.77    4.07
   2   1  -2   98.55    3.60
   2   1  -2   99.88    2.43
   2   1  -2  108.04    4.55
   2   1  -2  105.86    2.93
   2   1  -2  102.54    2.64
  -2  -1   1 1871.93   14.76
  -2  -1   1 1981.17   16.75
   2   1  -1 1871.06   14.82
   2   1  -1 1886.39   13.71
   2   1  -1 1759.85   16.90
   2   1  -1 1774.63   14.01
   2   1  -1 1953.63   13.62
  -2  -1   0  161.68    3.74
  -2  -1   0  165.91    4.46
   2   1   0  158.38    3.68
   2   1   0  171.53    3.95
   2   1   0  145.03    4.41
   2   1   0  161.62    4.00
   2   1   0  173.21    4.03
  -2  -1  -1 1686.63   14.48
  -2  -1  -1 1648.06   13.56
  -2  -1  -1 1709.19   13.37
  -2  -1  -1 1629.96   14.17
   2   1   1 1540.48   12.06
   2   1   1 1621.07   13.58
   2   1   1 1554.04   13.25
   2   1   1 1675.10   13.86
  -2  -1  -2  424.17    6.38
  -2  -1  -2  456.58    6.64
  -2  -1  -2  498.81    6.87
  -2  -1  -2  457.18    7.71
   2   1   2  473.72    5.34
   2   1   2  464.81    7.55
   2   1   2  477.88    6.84
   2   1   2  475.92    7.83
  -2  -1  -3 2437.65   22.71
  -2  -1  -3 4026.80   34.78
   2   1   3 4050.39   34.83
   2   1   3 4020.65   24.51
   2   1   3 4211.85   39.16
   2   1   3 4171.65   25.40
  -2  -1  -4    1.33    0.60
  -2  -1  -4    1.38    0.61
  -2  -1  -4    1.52    0.93
   2   1   4    0.62    0.55
   2   1   4    2.39    0.97
   2   1   4    0.90    0.58
  -2  -1  -5 1946.29   14.78
  -2  -1  -5 1832.46   18.79
   2   1   5 1838.12   14.20
   2   1   5 1853.11   17.94
   2   1   5 1986.55   16.41
  -2  -1  -6   10.03    1.28
  -2  -1  -6    9.32    1.76
   2   1   6    8.93    1.21
   2   1   6    9.44    1.66
   2   1   6    8.23    1.31
  -2  -1  -7  463.43    7.70
  -2  -1  -7  447.72   10.18
   2   1   7  437.22    7.37
   2   1   7  445.70    9.66
   2   1   7  448.58    8.84
  -2  -1  -8  968.76   11.86
  -2  -1  -8  922.93   15.26
   2   1   8  932.60   11.44
   2   1   8  883.15   14.73
   2   1   8  943.69   13.74
  -2  -1  -9  596.93   12.84
   2   1   9  635.26    9.99
   2   1   9  596.54   12.70
   2   1   9  610.12   11.82
  -2  -1 -10   22.68    3.07
   2   1  10   21.49    2.19
   2   1  10   19.95    2.25
   2   1  10   18.97    2.76
   2   1  10   19.68    2.57
  -2  -1 -11  396.28   10.80
  -2  -1 -11  391.39   11.31
   2   1  11  417.49    9.04
   2   1  11  439.89    9.60
   2   1  11  390.86   11.13
   2   1  11  396.13   10.79
  -2  -1 -12    1.69    1.44
  -2  -1 -12    0.36    1.39
   2   1  12    0.91    1.12
   2   1  12    1.21    1.23
   2   1  12    6.20    2.02
   2   1  12    1.02    1.26
  -2  -1 -13  284.21   10.45
   2   1  13  349.02    9.65
   2   1  13  316.50   10.83
   2   1  13  313.28   10.81
  -2  -1 -14   53.30    5.12
   2   1  14   55.52    4.97
   2   1  14   53.24    4.99
  -2  -1 -15   -0.28    1.32
   2   1  15  104.02    7.03
   2   1  16   -0.25    1.42
   2   2 -14  207.04   11.50
  -2  -2  13   -0.09    1.98
   2   2 -13    2.51    2.25
  -2  -2  12  644.72   16.20
   2   2 -12  608.47   17.60
  -2  -2  11    6.07    2.41
   2   2 -11    7.53    2.50
   2   2 -11    5.75    2.32
  -2  -2  10  383.31   11.64
   2   2 -10  339.58   11.60
   2   2 -10  355.38   12.17
  -2  -2   9    1.62    1.44
   2   2  -9    3.07    1.63
   2   2  -9    0.64    1.33
  -2  -2   8  320.41    9.82
   2   2  -8  315.31    9.96
   2   2  -8  329.35   10.50
   2   2  -8  341.54    6.52
  -2  -2   7  194.17    7.40
  -2  -2   7  198.90    4.97
   2   2  -7  167.33    6.85
   2   2  -7  181.43    7.42
   2   2  -7  207.20    5.01
  -2  -2   6 1379.58   18.59
  -2  -2   6 1422.89   12.84
   2   2  -6 1281.67   17.53
   2   2  -6 1309.72   18.59
   2   2  -6 1458.83   13.48
  -2  -2   5    7.37    1.70
  -2  -2   5    5.98    0.64
  -2  -2   5    6.71    1.18
   2   2  -5    6.51    1.52
   2   2  -5    5.47    0.64
   2   2  -5    6.22    1.67
   2   2  -5    6.29    1.11
  -2  -2   4  596.93   11.01
  -2  -2   4  586.96    6.32
  -2  -2   4  605.97    8.03
   2   2  -4  593.46   10.16
   2   2  -4  650.45    7.16
   2   2  -4  608.27   11.23
   2   2  -4  669.60    9.05
  -2  -2   3  321.60    7.64
  -2  -2   3  316.85    4.71
  -2  -2   3  329.49    5.90
   2   2  -3  328.55    6.90
   2   2  -3  377.55    5.77
   2   2  -3  328.83    7.79
   2   2  -3  367.85    6.80
  -2  -2   2 1623.92   16.39
  -2  -2   2 1581.54   12.45
  -2  -2   2 1611.47   13.48
   2   2  -2 1632.66   14.13
   2   2  -2 1683.79   13.55
   2   2  -2 1667.07   16.75
   2   2  -2 1758.22   15.73
  -2  -2   1  754.08    8.56
  -2  -2   1  734.91   10.42
  -2  -2   1  723.31    8.35
  -2  -2   1  753.87    9.31
   2   2  -1  753.58    8.32
   2   2  -1  729.60    8.79
   2   2  -1  751.62   10.72
   2   2  -1  751.25   10.10
  -2  -2   0  931.21   11.24
  -2  -2   0  986.82    9.07
  -2  -2   0  993.40   11.64
  -2  -2   0  946.90   10.21
  -2  -2   0  990.59   11.11
   2   2   0  997.42    8.74
   2   2   0  926.40   11.37
   2   2   0  867.99   11.03
  -2  -2  -1   39.35    2.33
  -2  -2  -1   41.85    1.32
  -2  -2  -1   41.48    2.40
  -2  -2  -1   45.43    2.44
  -2  -2  -1   42.48    2.27
   2   2   1   44.20    1.28
   2   2   1   46.46    2.54
   2   2   1   38.44    2.28
   2   2   1   41.06    2.57
   2   2   1   41.77    2.54
  -2  -2  -2  687.80    9.20
  -2  -2  -2  739.26    9.55
  -2  -2  -2  693.09    9.72
  -2  -2  -2  789.88    8.28
   2   2   2  737.72   10.17
   2   2   2  718.72    8.28
   2   2   2  703.55   10.54
   2   2   2  760.70   10.67
  -2  -2  -3   64.17    2.85
  -2  -2  -3   66.58    2.93
  -2  -2  -3   62.01    3.15
  -2  -2  -3   71.83    2.58
   2   2   3   64.94    2.88
   2   2   3   71.94    1.61
   2   2   3   68.16    3.37
   2   2   3   70.17    2.57
   2   2   3   68.14    3.50
  -2  -2  -4 2473.45   18.24
  -2  -2  -4 2695.70   19.16
  -2  -2  -4 2339.03   20.21
  -2  -2  -4 2426.82   21.49
   2   2   4 2630.29   18.76
   2   2   4 2661.21   15.42
   2   2   4 2490.12   20.69
   2   2   4 2697.18   23.51
  -2  -2  -5    1.52    0.81
  -2  -2  -5    1.38    0.79
  -2  -2  -5    1.94    0.97
  -2  -2  -5   -0.20    0.84
   2   2   5    0.62    0.70
   2   2   5    1.37    0.62
   2   2   5    0.17    0.73
   2   2   5    0.69    0.60
  -2  -2  -6  496.68    8.54
  -2  -2  -6  491.11   10.38
   2   2   6  493.43    8.44
   2   2   6  486.12    9.94
   2   2   6  504.53    8.27
  -2  -2  -7  141.15    4.80
  -2  -2  -7  164.56    6.36
   2   2   7  162.07    5.08
   2   2   7  163.63    5.11
  -2  -2  -8    0.45    0.48
  -2  -2  -8  883.72   15.11
   2   2   8  933.48   12.69
   2   2   8  968.85   13.39
  -2  -2  -9   20.84    2.24
  -2  -2  -9   20.98    2.91
   2   2   9   17.06    2.16
   2   2   9   19.98    2.39
  -2  -2 -10  746.52   15.07
   2   2  10  779.19   12.74
   2   2  10  778.15   13.74
  -2  -2 -11   34.87    3.80
   2   2  11   38.58    3.19
   2   2  11   32.35    3.56
   2   2  11   36.00    3.41
  -2  -2 -12   18.33    3.09
   2   2  12   22.69    2.81
   2   2  12   19.72    2.68
   2   2  12   21.21    3.16
   2   2  12   18.54    2.80
  -2  -2 -13   11.62    2.82
   2   2  13   13.89    2.52
   2   2  13   11.50    2.65
   2   2  13   13.72    2.65
  -2  -2 -14   66.60    5.58
   2   2  14   75.53    5.18
   2   2  14   76.76    5.82
   2   2  14   58.39    5.02
   2   2  15    5.80    2.36
   2   2  16    7.84    2.75
   2   3 -13  175.38   10.23
  -2  -3  12   61.94    5.43
   2   3 -12   55.43    5.67
  -2  -3  11  285.15   10.53
   2   3 -11  278.48   11.55
  -2  -3  10    8.03    2.44
   2   3 -10   11.44    2.83
  -2  -3   9  233.79    8.87
   2   3  -9  240.12    9.67
  -2  -3   8   84.30    5.28
   2   3  -8   80.35    5.40
   2   3  -8   88.66    4.10
  -2  -3   7 1238.01   18.52
  -2  -3   7 1221.92   10.30
   2   3  -7 1185.90   18.31
   2   3  -7 1298.03   10.67
   2   3  -7 1265.90   19.65
   2   3  -7 1335.16   15.43
  -2  -3   6   38.87    3.46
  -2  -3   6   35.76    1.88
   2   3  -6   36.56    3.24
   2   3  -6   41.15    2.06
   2   3  -6   39.72    3.63
   2   3  -6   39.94    2.90
  -2  -3   5  484.25   10.62
  -2  -3   5  468.03    6.58
   2   3  -5  472.74   10.05
   2   3  -5  528.02    7.60
   2   3  -5  501.42   10.96
   2   3  -5  511.18    9.51
  -2  -3   4   65.28    3.89
  -2  -3   4   61.33    2.56
  -2  -3   4   65.17    3.48
   2   3  -4   63.12    3.51
   2   3  -4   72.33    3.09
   2   3  -4   68.26    4.00
   2   3  -4   74.67    3.77
  -2  -3   3  568.70   10.50
  -2  -3   3  551.88    7.77
  -2  -3   3  597.71    9.62
   2   3  -3  581.61    9.32
   2   3  -3  675.85    9.71
   2   3  -3  598.43   10.47
   2   3  -3  643.27   10.80
  -2  -3   2   37.98    2.72
  -2  -3   2   42.86    2.97
  -2  -3   2   41.91    2.35
  -2  -3   2   46.32    2.91
   2   3  -2   44.47    2.43
   2   3  -2   49.87    2.86
   2   3  -2   46.85    2.91
   2   3  -2   49.19    3.23
  -2  -3   1  469.53    8.84
  -2  -3   1  528.68    7.10
  -2  -3   1  510.33    9.24
  -2  -3   1  500.74    7.98
  -2  -3   1  522.52    9.12
   2   3  -1  535.44    8.88
   2   3  -1  529.83    8.58
   2   3  -1  547.22   10.11
  -2  -3   0   16.92    1.23
  -2  -3   0   15.97    1.87
  -2  -3   0   16.28    1.74
   2   3   0   17.46    1.86
   2   3   0   16.30    1.77
   2   3   0   17.33    2.11
  -2  -3  -1  588.89    9.50
  -2  -3  -1  652.04    6.88
  -2  -3  -1  656.41   10.06
  -2  -3  -1  609.77    9.56
  -2  -3  -1  669.21    8.15
   2   3   1  641.92   10.16
   2   3   1  620.72    8.51
   2   3   1  604.33   10.70
  -2  -3  -2  104.41    4.02
  -2  -3  -2  111.15    4.19
  -2  -3  -2  109.23    4.27
  -2  -3  -2  120.32    3.09
   2   3   2  104.37    4.02
   2   3   2  106.86    4.36
   2   3   2   98.74    3.19
   2   3   2  102.70    4.56
  -2  -3  -3  480.02    8.59
  -2  -3  -3  508.19    8.86
  -2  -3  -3  484.82    9.28
  -2  -3  -3  552.32    6.44
   2   3   3  501.79    9.60
   2   3   3  512.93    6.63
   2   3   3  465.82    9.72
  -2  -3  -4  184.25    5.43
  -2  -3  -4  204.04    5.74
  -2  -3  -4  196.16    6.22
  -2  -3  -4  228.78    4.33
   2   3   4  195.57    5.60
   2   3   4  204.37    3.22
   2   3   4  199.14    6.31
   2   3   4  214.74    4.34
   2   3   4  218.02    4.25
   2   3   4  188.85    6.44
  -2  -3  -5    1.45    0.87
  -2  -3  -5    1.04    0.88
  -2  -3  -5    2.06    1.07
   2   3   5    1.52    0.93
   2   3   5    2.35    0.81
   2   3   5    1.83    1.14
   2   3   5    1.94    0.72
   2   3   5    1.92    1.15
  -2  -3  -6  136.89    5.04
  -2  -3  -6  126.36    5.46
   2   3   6  135.74    4.99
   2   3   6  141.02    4.16
   2   3   6  128.82    5.66
  -2  -3  -7  291.54    7.56
  -2  -3  -7  265.99    8.23
   2   3   7  288.36    7.47
   2   3   7  289.71    6.43
   2   3   7  262.18    8.31
  -2  -3  -8   13.20    2.03
  -2  -3  -8   10.26    2.07
   2   3   8   12.89    1.98
   2   3   8   14.69    1.81
   2   3   8    9.78    2.18
  -2  -3  -9  771.17   13.27
   2   3   9  750.36   12.98
   2   3   9  782.79   12.38
   2   3   9  701.33   14.43
  -2  -3 -10   60.71    4.08
   2   3  10   63.93    4.14
   2   3  10   66.00    4.02
   2   3  10   55.80    4.52
   2   3  11  261.73    8.39
   2   3  11  256.88    8.20
   2   3  11  232.88    8.94
   2   3  12   53.16    4.15
   2   3  12   54.64    4.69
   2   3  13  251.09    9.11
   2   3  13  209.96    9.31
   2   3  13  238.01    8.95
   2   3  13  209.67    9.14
   2   3  14    8.78    2.45
   2   3  14    8.52    2.61
   2   3  14    9.43    2.47
   2   3  14    6.66    2.49
   2   3  15  285.42   10.64
   2   3  15  270.58   10.66
   2   3  15  231.48   10.18
   2   3  16   15.99    3.40
   2   4 -12   55.76    5.79
  -2  -4  11   25.77    3.80
   2   4 -11   29.90    4.33
  -2  -4  10   53.58    4.72
   2   4 -10   57.26    5.25
  -2  -4   9   27.20    3.44
   2   4  -9   29.28    3.83
  -2  -4   8  123.45    6.34
   2   4  -8  117.96    6.57
   2   4  -8  132.95    5.74
  -2  -4   7    0.83    1.28
  -2  -4   7    4.55    1.15
   2   4  -7    0.11    1.16
   2   4  -7    0.92    1.07
  -2  -4   6  405.33   10.40
  -2  -4   6  415.02    7.42
   2   4  -6  461.61    8.39
   2   4  -6  427.93   10.98
   2   4  -6  438.43   10.20
  -2  -4   5   35.38    3.24
  -2  -4   5   36.64    2.51
   2   4  -5   43.89    2.92
   2   4  -5   38.88    3.39
   2   4  -5   43.65    3.47
  -2  -4   4   78.81    4.36
  -2  -4   4   80.54    4.48
  -2  -4   4   82.44    3.59
   2   4  -4   94.09    4.29
   2   4  -4   86.91    4.49
   2   4  -4   87.37    4.75
  -2  -4   3  127.09    5.27
  -2  -4   3  134.74    5.50
  -2  -4   3  129.70    4.53
   2   4  -3  157.67    5.63
   2   4  -3  142.75    5.26
  -2  -4   2 1042.19   14.49
  -2  -4   2 1103.36   14.95
  -2  -4   2 1059.18   13.03
   2   4  -2 1230.08   15.61
   2   4  -2 1148.90   13.54
   2   4  -2 1163.22   16.78
  -2  -4   1   39.32    2.92
  -2  -4   1   43.07    3.05
  -2  -4   1   42.28    2.83
   2   4  -1    0.06    0.52
   2   4  -1   45.20    2.63
   2   4  -1   42.94    3.59
  -2  -4   0 1593.46   17.31
  -2  -4   0 1819.47   12.52
  -2  -4   0 1698.49   17.93
  -2  -4   0 1611.20   16.97
   2   4   0 1793.32   18.98
   2   4   0 1789.19   14.60
   2   4   0 1737.22   20.48
  -2  -4  -1  228.39    6.53
  -2  -4  -1  248.69    3.59
  -2  -4  -1  248.74    3.66
  -2  -4  -1  230.98    6.56
  -2  -4  -1  227.97    6.55
  -2  -4  -1  236.88    4.84
   2   4   1  239.46    6.68
   2   4   1  245.67    7.21
   2   4   1  251.74    4.84
   2   4   1  242.52    7.70
  -2  -4  -2  240.31    6.67
  -2  -4  -2  250.75    6.83
  -2  -4  -2  239.84    6.93
  -2  -4  -2  270.83    4.28
   2   4   2  239.20    6.67
   2   4   2  270.58    7.66
   2   4   2  262.22    4.70
   2   4   2  260.20    8.01
  -2  -4  -3  179.33    5.84
  -2  -4  -3  192.89    6.07
  -2  -4  -3  188.91    6.37
  -2  -4  -3  206.58    3.47
   2   4   3  186.28    3.93
   2   4   3  177.57    6.68
  -2  -4  -4  820.68   12.62
  -2  -4  -4  945.33   13.58
  -2  -4  -4  872.84   14.09
   2   4   4  934.89   13.47
   2   4   4  933.09    8.80
   2   4   4 1012.39    8.38
   2   4   4  813.77   14.34
  -2  -4  -5    0.76    0.47
  -2  -4  -5    1.22    1.01
  -2  -4  -5    1.63    1.15
   2   4   5    1.16    0.95
   2   4   5    1.74    0.64
   2   4   5    0.75    0.57
   2   4   5    1.07    0.65
   2   4   5    1.06    1.29
  -2  -4  -6  409.44    6.03
  -2  -4  -6  404.53    9.36
  -2  -4  -6  363.25    9.81
   2   4   6  402.60    9.30
   2   4   6  397.98    6.62
   2   4   6  421.89    6.57
   2   4   6  363.13   10.03
  -2  -4  -7    0.45    0.68
  -2  -4  -7    0.53    0.97
  -2  -4  -7    0.40    1.08
   2   4   7    0.85    1.07
   2   4   7    0.51    0.73
   2   4   7    0.39    1.22
  -2  -4  -8  616.52    9.51
  -2  -4  -8  585.27   12.00
  -2  -4  -8  572.32   13.27
   2   4   8  609.31   12.19
   2   4   8  622.82    9.69
   2   4   8  533.40   12.81
  -2  -4  -9   96.75    4.27
  -2  -4  -9   98.51    5.28
  -2  -4  -9   94.77    5.80
   2   4   9   98.43    5.20
   2   4   9  103.17    4.41
   2   4   9   79.92    5.29
  -2  -4 -10  205.67    6.64
  -2  -4 -10  208.78    7.76
  -2  -4 -10  192.01    8.41
   2   4  10  214.03    7.83
   2   4  10  212.31    6.67
   2   4  10  179.56    7.93
  -2  -4 -11  101.50    5.11
  -2  -4 -11  103.08    5.74
   2   4  11  110.44    5.25
   2   4  11   98.70    6.18
   2   4  12  118.92    5.87
   2   4  12   99.24    6.40
   2   4  13   30.02    3.41
   2   4  13   25.65    3.78
   2   4  14  683.58   16.38
   2   4  14  632.88   14.88
   2   4  14  549.56   15.46
   2   4  15    2.51    2.19
   2   4  15    4.58    2.59
   2   4  15    3.32    2.04
   2   4  15    3.69    2.34
   2   4  16  190.08    9.57
   2   4  16  188.79    9.27
   2   5 -12    8.70    3.11
   2   5 -11  249.79   11.32
  -2  -5  10   40.84    4.28
   2   5 -10   36.15    4.47
  -2  -5   9  262.28    9.57
   2   5  -9  245.58   10.14
  -2  -5   8   -0.32    1.45
  -2  -5   8   -0.12    1.40
   2   5  -8    0.00    1.15
   2   5  -8    0.61    1.33
  -2  -5   7  443.05   11.56
  -2  -5   7  434.02   11.45
   2   5  -7  443.15   12.06
   2   5  -7  459.54   11.73
  -2  -5   6  114.37    5.84
  -2  -5   6  112.80    5.79
  -2  -5   6  110.14    4.62
   2   5  -6  118.75    6.00
   2   5  -6  114.02    5.98
  -2  -5   5    7.27    2.01
  -2  -5   5    7.81    1.93
  -2  -5   5    6.71    1.56
   2   5  -5    7.71    1.78
   2   5  -5    6.56    1.78
   2   5  -5    9.24    2.16
  -2  -5   4  106.16    5.28
  -2  -5   4  109.55    5.43
  -2  -5   4   99.02    4.51
   2   5  -4  115.02    5.44
   2   5  -4  103.84    4.94
   2   5  -4   41.05    3.70
  -2  -5   3  555.93   11.54
  -2  -5   3  570.30   11.71
  -2  -5   3  557.09   10.55
   2   5  -3  644.16   12.79
   2   5  -3  603.13   10.74
   2   5  -3  619.79   13.65
  -2  -5   2    3.29    1.46
  -2  -5   2    3.74    1.50
  -2  -5   2    4.60    1.49
   2   5  -2    3.28    1.16
   2   5  -2    3.11    1.76
  -2  -5   1 1170.87   16.19
  -2  -5   1 1169.62   16.19
  -2  -5   1 1131.34   15.50
   2   5  -1 1268.04   13.07
   2   5  -1 1289.78   19.74
  -2  -5   0    3.85    1.42
  -2  -5   0    4.73    1.49
  -2  -5   0    3.54    1.38
   2   5   0    3.41    0.92
   2   5   0    3.70    1.87
  -2  -5  -1  668.29   12.10
  -2  -5  -1  760.25    7.94
  -2  -5  -1  766.57    7.55
  -2  -5  -1  710.73   12.48
  -2  -5  -1  682.01   12.52
  -2  -5  -1  731.92    8.23
   2   5   1  700.72   12.41
   2   5   1  773.00    8.01
   2   5   1  715.26   14.48
  -2  -5  -2   13.32    2.06
  -2  -5  -2   13.70    1.17
  -2  -5  -2   14.00    0.99
  -2  -5  -2   13.06    2.07
  -2  -5  -2   10.63    2.01
  -2  -5  -2   13.74    1.06
   2   5   2   13.03    2.11
   2   5   2   15.54    1.09
   2   5   2   11.91    2.39
  -2  -5  -3 1261.14   16.83
  -2  -5  -3 1320.84   12.15
  -2  -5  -3 1292.74   17.06
  -2  -5  -3 1176.96   17.29
   2   5   3 1281.32   16.97
   2   5   3 1243.73   19.18
  -2  -5  -4  143.24    5.84
  -2  -5  -4  157.34    2.71
  -2  -5  -4  143.59    5.88
   2   5   4  147.66    6.79
  -2  -5  -5 1273.70   10.15
  -2  -5  -5 1202.49   17.04
  -2  -5  -5 1149.64   18.09
   2   5   5 1344.56    9.85
   2   5   5 1147.75    9.91
   2   5   5 1347.59    9.83
   2   5   5 1099.38   18.41
  -2  -5  -6  139.63    3.54
  -2  -5  -6  132.19    5.89
  -2  -5  -6  129.90    6.39
   2   5   6  138.73    6.04
   2   5   6  149.33    3.85
   2   5   6  150.74    3.43
   2   5   6  153.31    3.47
   2   5   6  127.12    6.53
  -2  -5  -7  757.67    9.36
  -2  -5  -7  743.83   14.11
  -2  -5  -7  665.31   14.70
   2   5   7  756.32   14.22
   2   5   7  820.03    9.16
   2   5   7  652.37   14.69
  -2  -5  -8    6.44    1.30
  -2  -5  -8    5.55    1.89
  -2  -5  -8    4.65    1.91
   2   5   8    5.50    1.93
   2   5   8    6.84    1.23
   2   5   8    7.23    2.26
  -2  -5  -9  496.80    9.27
  -2  -5  -9  486.54   12.14
  -2  -5  -9  447.58   12.93
   2   5   9  512.87    8.93
   2   5   9  422.73   12.38
  -2  -5 -10  144.86    5.52
  -2  -5 -10  133.87    6.72
  -2  -5 -10  133.53    7.43
   2   5  10  150.97    5.36
   2   5  10  118.70    6.83
  -2  -5 -11   51.92    3.74
  -2  -5 -11   46.41    4.23
  -2  -5 -11   49.61    4.88
   2   5  11   53.82    3.63
   2   5  11   42.97    4.44
  -2  -5 -12    7.81    1.97
   2   5  12    7.54    1.86
   2   5  12    3.50    2.03
   2   5  13  183.26    9.16
   2   5  14   41.22    4.65
   2   5  14   35.52    4.63
   2   5  15   99.06    7.13
   2   5  15   84.99    6.79
   2   6 -11    6.68    2.88
   2   6 -10  395.27   13.80
  -2  -6   9   29.96    3.85
   2   6  -9   27.69    3.92
  -2  -6   8  328.53   10.65
   2   6  -8  333.86   11.40
   2   6  -8  352.39   11.38
  -2  -6   7   62.50    4.86
  -2  -6   7   60.27    4.69
   2   6  -7   68.93    5.10
   2   6  -7   64.44    5.14
  -2  -6   6  527.35   12.78
  -2  -6   6  529.16   12.75
  -2  -6   6  542.27   11.24
   2   6  -6  557.13   12.99
   2   6  -6  505.45   13.56
  -2  -6   5   10.80    2.41
  -2  -6   5   14.03    2.50
  -2  -6   5   11.16    2.05
   2   6  -5   11.46    2.16
   2   6  -5   12.92    2.73
  -2  -6   4  315.79    9.47
  -2  -6   4  323.71    9.59
  -2  -6   4  316.17    8.81
   2   6  -4  334.22    8.80
   2   6  -4  339.99   11.21
  -2  -6   3   24.82    2.97
  -2  -6   3   19.80    2.75
  -2  -6   3   22.33    2.76
   2   6  -3   25.99    2.59
   2   6  -3   28.12    3.71
  -2  -6   2  732.82   13.93
  -2  -6   2  723.69   13.82
  -2  -6   2  709.28   13.41
   2   6  -2  782.06   11.37
   2   6  -2  812.92   17.27
  -2  -6   1  101.06    5.29
  -2  -6   1  104.83    5.36
  -2  -6   1  101.45    5.32
   2   6  -1  114.95    4.02
   2   6  -1  106.08    6.49
  -2  -6   0  125.90    5.78
  -2  -6   0  149.72    4.43
  -2  -6   0  139.63    6.14
  -2  -6   0  137.15    6.17
   2   6   0  147.60    3.87
   2   6   0  138.27    7.27
  -2  -6  -1   39.96    3.40
  -2  -6  -1   46.04    2.46
  -2  -6  -1   41.47    3.60
  -2  -6  -1   42.51    3.67
   2   6   1   42.01    3.50
   2   6   1   46.27    1.82
   2   6   1   44.75    4.51
  -2  -6  -2   81.80    4.78
  -2  -6  -2   81.14    2.91
  -2  -6  -2   91.10    2.71
  -2  -6  -2   87.48    4.92
  -2  -6  -2   82.20    5.09
   2   6   2   84.27    4.83
   2   6   2   80.02    5.59
  -2  -6  -3  180.34    6.98
  -2  -6  -3  195.56    4.23
  -2  -6  -3  187.29    7.17
  -2  -6  -3  176.30    7.39
   2   6   3  181.37    7.02
   2   6   3  182.82    8.24
  -2  -6  -4  584.01   12.63
  -2  -6  -4  647.99    7.11
  -2  -6  -4  616.72   13.00
  -2  -6  -4  616.14   13.94
   2   6   4  642.26   13.28
   2   6   4  591.07   14.51
  -2  -6  -5  196.10    3.89
  -2  -6  -5  183.26    7.32
  -2  -6  -5  169.86    7.61
   2   6   5  193.43    7.48
   2   6   5  167.51    7.95
  -2  -6  -6  519.58    7.01
  -2  -6  -6  496.40   12.13
  -2  -6  -6  451.99   12.61
   2   6   6  466.14   13.15
  -2  -6  -7   10.43    1.34
  -2  -6  -7    9.24    2.19
  -2  -6  -7    7.33    2.26
   2   6   7    7.60    2.44
  -2  -6  -8  228.52    5.71
  -2  -6  -8  213.06    8.39
  -2  -6  -8  215.46    9.30
   2   6   8  201.72    9.04
  -2  -6  -9    0.38    0.90
  -2  -6  -9   -0.41    1.02
  -2  -6  -9    0.23    1.30
   2   6   9   -0.72    1.28
  -2  -6 -10  139.86    7.32
  -2  -6 -10  131.31    7.83
   2   6  10  130.39    7.65
  -2  -6 -11   80.04    5.78
  -2  -6 -11   83.17    6.61
   2   6  11   73.09    6.00
  -2  -6 -12  113.65    7.04
  -2  -6 -12  115.73    8.01
   2   6  12   98.49    7.03
  -2  -6 -13   32.37    4.81
   2   6  13   31.49    4.42
   2   6  14  201.57   10.29
   2   6  15    0.46    2.08
   2   6  15   -0.03    2.21
   2   7  -9   71.93    5.99
  -2  -7   8   23.99    3.56
   2   7  -8   29.80    3.93
   2   7  -8   24.16    3.83
  -2  -7   7  191.13    8.35
   2   7  -7  201.60    8.60
  -2  -7   6    1.89    1.76
   2   7  -6    2.47    1.68
   2   7  -6    3.31    2.04
  -2  -7   5  175.11    7.74
  -2  -7   5  183.23    7.87
  -2  -7   5  185.07    7.48
   2   7  -5  195.53    7.49
   2   7  -5  184.89    9.13
  -2  -7   4  114.71    6.26
  -2  -7   4  112.66    6.16
  -2  -7   4  108.42    5.86
   2   7  -4  118.45    5.48
   2   7  -4  121.74    7.54
  -2  -7   3  477.59   12.16
  -2  -7   3  517.11   12.63
  -2  -7   3  488.35   12.17
   2   7  -3  524.77   10.34
   2   7  -3  508.40   14.93
  -2  -7   2   59.08    4.51
  -2  -7   2   62.78    4.64
  -2  -7   2   57.78    4.49
   2   7  -2   66.94    3.53
   2   7  -2   55.66    5.37
  -2  -7   1  402.92   11.01
  -2  -7   1  428.33    8.73
  -2  -7   1  416.47   11.19
  -2  -7   1  398.70   11.24
   2   7  -1  446.13    7.67
   2   7  -1  430.38   13.74
  -2  -7   0    6.74    2.13
  -2  -7   0    6.56    1.42
  -2  -7   0    3.42    1.60
  -2  -7   0    5.05    1.92
   2   7   0    6.19    2.47
  -2  -7  -1   28.91    3.29
  -2  -7  -1   25.49    2.30
  -2  -7  -1   25.92    3.08
  -2  -7  -1   22.18    3.14
   2   7   1   30.80    4.16
  -2  -7  -2   43.66    3.90
  -2  -7  -2   44.57    2.62
  -2  -7  -2   41.59    3.78
  -2  -7  -2   40.14    3.97
   2   7   2   43.69    4.63
  -2  -7  -3  311.56    9.86
  -2  -7  -3  304.76    9.72
  -2  -7  -3  288.74   10.16
   2   7   3  302.73   11.25
  -2  -7  -4   20.31    2.93
  -2  -7  -4   17.17    2.96
   2   7   4   19.53    3.41
  -2  -7  -5  188.82    7.97
  -2  -7  -5  181.51    8.42
   2   7   5  194.73    9.14
  -2  -7  -6    0.42    1.24
  -2  -7  -6   -0.52    1.06
   2   7   6    1.26    1.76
  -2  -7  -7    8.80    2.30
  -2  -7  -7    7.60    2.44
   2   7   7    7.11    2.60
  -2  -7  -8   40.21    4.08
  -2  -7  -8   31.29    4.18
   2   7   8   43.09    4.76
  -2  -7  -9  224.38    9.43
  -2  -7  -9  234.56   10.68
   2   7   9  220.53   10.25
  -2  -7 -10    0.09    1.41
  -2  -7 -10    0.37    1.63
   2   7  10   -0.57    1.74
  -2  -7 -11  104.66    7.02
  -2  -7 -11   98.97    7.55
   2   7  11   91.22    6.97
  -2  -7 -12   52.26    5.20
  -2  -7 -12   45.18    5.57
   2   7  12   42.92    5.30
   2   7  13  240.53   11.48
   2   7  14    5.06    2.75
   2   8  -7   15.97    3.58
  -2  -8   6  161.60    7.96
   2   8  -6  157.82    9.17
  -2  -8   5    7.14    2.34
   2   8  -5    6.60    2.64
  -2  -8   4  119.65    6.73
  -2  -8   4  112.74    6.54
   2   8  -4  124.97    8.25
  -2  -8   3   -0.07    1.39
  -2  -8   3   -0.89    1.14
   2   8  -3    0.53    1.97
  -2  -8   2  213.59    8.70
  -2  -8   2  193.44    8.57
   2   8  -2  220.90   10.73
  -2  -8   1   25.76    3.42
  -2  -8   1   20.45    3.25
   2   8  -1   27.65    4.44
  -2  -8   0  150.40    7.33
  -2  -8   0  144.73    7.59
   2   8   0  171.21    9.43
  -2  -8  -1   64.52    4.99
  -2  -8  -1   58.09    5.00
   2   8   1   62.32    5.98
  -2  -8  -2  571.37   14.15
  -2  -8  -2  537.66   14.67
   2   8   2  568.39   16.57
  -2  -8  -3    3.51    1.84
  -2  -8  -3    4.60    2.22
   2   8   3    3.24    2.43
  -2  -8  -4  579.88   14.55
  -2  -8  -4  544.84   15.22
   2   8   4  556.07   16.33
  -2  -8  -5    6.80    2.28
  -2  -8  -5    5.70    2.33
   2   8   5    6.48    2.69
  -2  -8  -6  157.72    7.93
  -2  -8  -6  170.48    8.98
   2   8   6  177.29    9.46
  -2  -8  -7   47.11    4.60
  -2  -8  -7   43.74    4.96
   2   8   7   46.83    5.24
  -2  -8  -8  203.16    9.34
  -2  -8  -8  200.57   10.24
   2   8   8  220.32   10.70
  -2  -8  -9   68.44    5.72
  -2  -8  -9   76.85    6.80
   2   8   9   71.03    6.49
  -2  -8 -10  222.86   10.25
  -2  -8 -10  233.81   11.73
   2   8  10  234.11   11.35
  -2  -8 -11    1.56    1.83
   2   8  11    1.09    2.21
  -2  -8 -12   35.03    4.80
   2   8  12   35.74    5.25
   2   8  13   38.80    5.41
   2   9  -6    5.79    2.95
  -2  -9   5  151.58    8.10
   2   9  -5  163.67   10.09
  -2  -9   4    5.64    2.41
   2   9  -4    2.84    2.47
  -2  -9   3   86.98    6.15
  -2  -9   3   89.94    6.49
   2   9  -3   99.87    8.06
  -2  -9   2  141.20    7.65
  -2  -9   2  135.17    7.83
   2   9  -2  138.55    9.23
  -2  -9   1  233.76    9.69
  -2  -9   1  220.60    9.96
   2   9  -1  243.65   12.14
  -2  -9   0   23.72    3.57
  -2  -9   0   20.87    3.66
   2   9   0   21.89    4.30
  -2  -9  -1  175.74    8.46
  -2  -9  -1  165.92    8.80
   2   9   1  173.15   10.07
  -2  -9  -2    1.84    1.79
  -2  -9  -2    0.55    1.80
   2   9   2    0.42    2.24
  -2  -9  -3  292.81   11.02
  -2  -9  -3  284.60   11.71
   2   9   3  276.78   12.50
  -2  -9  -4   45.41    4.72
  -2  -9  -4   50.60    5.32
   2   9   4   52.89    5.82
  -2  -9  -5  157.79    8.39
  -2  -9  -5  147.23    8.81
   2   9   5  162.42    9.63
  -2  -9  -6    0.97    1.78
  -2  -9  -6    0.13    1.76
   2   9   6    1.80    2.21
  -2  -9  -7  235.39   10.50
   2   9   7  234.65   11.64
  -2  -9  -8    6.26    2.58
   2   9   8    7.31    3.18
  -2  -9  -9  426.35   14.58
   2   9   9  423.00   15.81
  -2  -9 -10    8.14    3.03
   2   9  10    6.20    3.41
  -2  -9 -11   44.16    5.30
   2   9  11   51.26    6.13
  -2 -10   3   14.08    3.37
   2  10  -3   12.67    3.96
  -2 -10   2  174.00    9.00
   2  10  -2  176.02   11.13
  -2 -10   1    0.47    1.89
   2  10  -1   -1.54    1.80
  -2 -10   0  179.95    9.15
   2  10   0  204.59   11.96
  -2 -10  -1   25.45    3.98
   2  10   1   32.15    5.44
  -2 -10  -2   61.24    5.66
   2  10   2   62.12    6.72
  -2 -10  -3   48.48    5.16
   2  10   3   52.10    6.22
  -2 -10  -4   45.26    5.06
   2  10   4   52.42    6.27
  -2 -10  -5   11.03    3.12
   2  10   5    5.73    3.02
  -2 -10  -6    5.82    2.59
   2  10   6    7.29    3.31
  -2 -10  -7   16.34    3.70
   2  10   7   16.06    4.36
  -2 -10  -8  129.61    8.61
   2  10   8  152.83   10.22
  -2 -10  -9    0.07    1.84
  -3  10   5   80.47    6.80
  -3  10   5   88.11    7.24
   3 -10  -5   75.14    7.18
  -3  10   4   25.23    4.17
  -3  10   4   20.97    4.18
   3 -10  -4   18.97    4.26
  -3  10   3  126.66    7.82
  -3  10   3  122.73    8.57
   3 -10  -3   99.28    7.92
  -3  10   2    0.17    1.50
  -3  10   2    4.73    2.68
   3 -10  -2    3.34    2.76
  -3  10   1  198.99   11.00
   3 -10  -1  159.25    9.46
  -3  10   0   24.69    4.48
   3 -10   0   22.10    4.10
  -3  10  -1   41.67    5.74
   3 -10   1   40.33    5.15
  -3  10  -2   25.65    4.82
   3 -10   2   22.20    4.54
   3 -10   3   57.14    6.44
  -3   9   8  141.58    9.10
   3  -9  -8  126.94    8.95
  -3   9   7   41.20    5.30
   3  -9  -7   37.15    5.27
  -3   9   6  159.65    8.98
  -3   9   6  158.96    8.72
   3  -9  -6  132.09    8.96
  -3   9   5    4.40    2.35
  -3   9   5    5.85    2.45
   3  -9  -5    4.66    2.68
  -3   9   4  126.70    7.54
  -3   9   4  139.90    8.33
   3  -9  -4  112.31    7.96
  -3   9   3    1.66    1.83
  -3   9   3    2.45    2.08
   3  -9  -3    0.75    1.93
   3  -9  -3    2.06    2.62
  -3   9   2  759.21   16.83
  -3   9   2  782.23   19.56
   3  -9  -2  635.79   17.51
   3  -9  -2  764.64   21.24
  -3   9   1    0.76    1.54
  -3   9   1    0.57    1.76
   3  -9  -1   -0.46    1.90
  -3   9   0  340.99   10.60
  -3   9   0  335.34   13.28
   3  -9   0  285.21   11.66
  -3   9  -1    6.59    2.70
   3  -9   1    6.48    2.82
  -3   9  -2  323.04   13.53
   3  -9   2  266.08   11.34
  -3   9  -3   33.20    4.95
   3  -9   3   28.56    4.64
  -3   9  -4  317.76   13.99
   3  -9   4  261.78   11.52
  -3   9  -5    1.09    2.04
   3  -9   5    2.34    2.47
  -3   9  -6  158.26   10.53
   3  -9   6  162.70    9.52
   3  -9   7    8.43    3.20
  -3   8  10   40.06    5.61
   3  -8 -10   31.78    5.11
  -3   8   9  203.13   10.69
   3  -8  -9  172.75   10.11
  -3   8   8   73.24    6.50
   3  -8  -8   71.22    6.77
   3  -8  -8   63.94    6.11
  -3   8   7  109.25    7.49
   3  -8  -7   99.30    7.68
   3  -8  -7   94.48    7.19
  -3   8   6   51.70    5.21
  -3   8   6   54.76    5.05
   3  -8  -6   43.89    5.32
   3  -8  -6   52.30    5.54
  -3   8   5  141.58    7.83
  -3   8   5  164.97    8.25
   3  -8  -5  115.79    7.73
   3  -8  -5  140.18    8.70
  -3   8   4    1.24    1.60
  -3   8   4    2.71    1.98
   3  -8  -4    0.07    1.79
   3  -8  -4    1.40    2.01
  -3   8   3  332.89   11.00
  -3   8   3  335.66   11.81
   3  -8  -3  278.98   11.29
   3  -8  -3  327.18   13.19
  -3   8   2   26.04    3.40
  -3   8   2   29.19    4.01
   3  -8  -2   21.30    3.63
   3  -8  -2   29.50    4.51
  -3   8   1  321.52   10.03
  -3   8   1  293.46   11.34
   3  -8  -1  259.39   10.54
   3  -8  -1  309.71   12.70
  -3   8   0    0.39    1.29
  -3   8   0    1.89    1.75
   3  -8   0    0.28    1.68
   3  -8   0    3.27    2.32
   3  -8   0    1.86    1.61
  -3   8  -1   35.56    3.39
  -3   8  -1   37.58    4.59
   3  -8   1   31.34    4.24
   3  -8   1   38.83    4.99
   3  -8   1   30.21    3.53
  -3   8  -2   -0.85    1.28
   3  -8   2   -0.32    1.91
   3  -8   2    0.19    1.84
   3  -8   2   -1.77    1.51
  -3   8  -3  455.65   15.23
   3  -8   3  404.85   13.09
   3  -8   3  447.15   15.32
   3  -8   3  433.99   11.46
  -3   8  -4   56.20    5.73
   3  -8   4   49.47    5.19
   3  -8   4   64.82    6.23
   3  -8   4   47.38    4.39
  -3   8  -5  377.99   14.63
   3  -8   5  334.73   12.31
   3  -8   5  378.89   14.45
   3  -8   5  360.84   11.14
  -3   8  -6  223.91   11.65
   3  -8   6  202.36    9.85
   3  -8   6  146.81    7.47
  -3   8  -7  108.65    8.53
   3  -8   7   98.47    7.19
   3  -8   7   91.69    6.29
  -3   8  -8    7.36    3.23
   3  -8   8    6.35    2.91
   3  -8   8    6.93    2.64
   3  -8   9   87.80    7.34
   3  -8   9   93.73    6.96
  -3   7  11   17.92    4.16
   3  -7 -11   12.11    3.70
  -3   7  10  126.33    8.53
   3  -7 -10  111.56    8.17
  -3   7   9   56.89    5.71
   3  -7  -9   49.66    5.51
  -3   7   8  172.78    9.23
   3  -7  -8  156.62    9.11
   3  -7  -8  154.99    8.34
  -3   7   7    1.70    1.73
  -3   7   7    0.67    1.38
   3  -7  -7   -0.21    1.68
   3  -7  -7    1.50    1.71
   3  -7  -7    0.30    1.59
  -3   7   6  311.29   11.28
  -3   7   6  339.20   10.49
   3  -7  -6  249.17   10.95
   3  -7  -6  293.94   11.40
   3  -7  -6  321.85   10.25
  -3   7   5  126.54    7.08
  -3   7   5  142.43    7.06
   3  -7  -5  104.63    7.03
   3  -7  -5  137.60    8.06
   3  -7  -5  126.02    6.45
  -3   7   4  137.51    7.08
  -3   7   4  146.22    7.16
   3  -7  -4  112.11    7.07
   3  -7  -4  134.38    7.92
   3  -7  -4  121.42    6.21
  -3   7   3   33.84    3.68
  -3   7   3   45.25    4.28
   3  -7  -3   36.11    4.20
   3  -7  -3   41.49    4.69
   3  -7  -3   35.09    3.74
  -3   7   2  361.27   10.41
  -3   7   2  376.56   11.64
   3  -7  -2  305.86   10.89
   3  -7  -2  376.99   13.08
   3  -7  -2  306.10    9.33
  -3   7   1   16.67    2.61
  -3   7   1   10.91    2.14
  -3   7   1   15.17    2.92
   3  -7  -1    9.32    2.62
   3  -7  -1   17.61    3.45
   3  -7  -1   10.14    2.25
  -3   7   0    9.40    2.01
  -3   7   0   10.28    2.02
  -3   7   0    7.97    2.43
   3  -7   0    5.37    2.30
   3  -7   0    4.28    2.29
   3  -7   0    6.82    2.03
  -3   7  -1    1.65    1.25
  -3   7  -1    1.01    1.15
  -3   7  -1    0.84    1.42
   3  -7   1    2.09    1.91
   3  -7   1    3.08    2.09
   3  -7   1    0.93    1.64
  -3   7  -2  216.81    6.69
  -3   7  -2  194.80    9.10
   3  -7   2  174.85    8.21
   3  -7   2  211.83    9.87
   3  -7   2  199.06    7.50
  -3   7  -3   19.48    3.39
   3  -7   3   17.36    3.19
   3  -7   3   24.67    3.89
   3  -7   3   19.71    2.87
  -3   7  -4  175.29    9.16
   3  -7   4  150.55    7.79
   3  -7   4  167.08    8.98
  -3   7  -5   23.76    3.91
   3  -7   5   24.44    3.66
   3  -7   5   29.15    4.22
   3  -7   5   26.20    3.29
  -3   7  -6   71.88    6.37
   3  -7   6   64.61    5.40
   3  -7   6   65.15    6.01
   3  -7   6   65.34    4.99
  -3   7  -7   -0.34    1.54
   3  -7   7    0.48    1.63
   3  -7   7    0.32    1.71
   3  -7   7   -1.00    1.35
  -3   7  -8  167.51   10.20
   3  -7   8  149.89    8.47
   3  -7   8  170.60    9.64
   3  -7   8  148.89    7.86
  -3   7  -9    0.01    2.07
   3  -7   9    0.68    1.80
   3  -7   9    0.68    2.14
   3  -7   9    1.21    1.85
  -3   7 -10  295.95   14.37
   3  -7  10  249.36   11.54
   3  -7  10  276.18   11.47
  -3   6  12    5.69    2.81
   3  -6 -12    2.15    2.34
  -3   6  11   21.77    4.18
   3  -6 -11   25.17    4.39
   3  -6 -11   27.61    4.20
  -3   6  10    6.11    2.69
   3  -6 -10    7.76    2.99
   3  -6 -10    9.51    2.80
  -3   6   9   27.22    4.23
   3  -6  -9   22.05    4.01
   3  -6  -9   31.36    4.05
  -3   6   8   18.03    3.41
   3  -6  -8   12.37    3.14
   3  -6  -8   17.89    3.08
   3  -6  -8   20.00    3.36
  -3   6   7  166.03    8.36
  -3   6   7  193.08    7.07
   3  -6  -7  148.06    8.41
   3  -6  -7  156.54    7.70
   3  -6  -7  178.14    8.08
  -3   6   6   46.32    4.51
  -3   6   6   56.95    4.09
   3  -6  -6   35.15    4.34
   3  -6  -6   42.17    4.33
   3  -6  -6   44.14    4.18
  -3   6   5  465.21   12.70
  -3   6   5  503.46   11.62
   3  -6  -5  390.21   12.64
   3  -6  -5  475.06   13.36
   3  -6  -5  429.43   11.48
  -3   6   4  351.72   10.57
  -3   6   4  380.47   10.31
   3  -6  -4  294.53   10.67
   3  -6  -4  344.16   11.49
   3  -6  -4  315.92    9.68
  -3   6   3  583.95   13.01
  -3   6   3  633.93   13.49
   3  -6  -3  498.10   13.39
   3  -6  -3  589.66   15.02
   3  -6  -3  520.40   12.33
  -3   6   2   17.64    2.55
  -3   6   2   19.56    2.86
   3  -6  -2   14.87    2.96
   3  -6  -2   21.83    3.54
   3  -6  -2   15.29    2.63
  -3   6   1  614.53   13.81
   3  -6  -1  515.09   12.99
   3  -6  -1  617.16   15.39
   3  -6  -1  486.30   11.01
  -3   6   0    9.98    1.89
  -3   6   0   10.07    2.34
   3  -6   0    5.50    2.21
   3  -6   0    8.08    2.51
   3  -6   0    5.61    1.98
  -3   6  -1  357.74    8.15
  -3   6  -1  380.70    8.64
  -3   6  -1  356.46   11.06
   3  -6   1  316.27   10.11
   3  -6   1  376.72   12.18
   3  -6   1  335.60    9.06
  -3   6  -2    7.09    1.53
  -3   6  -2    7.78    1.51
  -3   6  -2    7.73    2.22
   3  -6   2    5.31    2.23
   3  -6   2    7.86    2.48
   3  -6   2   -0.40    0.61
  -3   6  -3  948.20   11.29
  -3   6  -3 1034.30   12.38
  -3   6  -3  945.59   18.93
   3  -6   3  869.95   16.73
   3  -6   3  967.76   19.69
   3  -6   3  901.57   15.12
  -3   6  -4   85.94    6.04
   3  -6   4   77.54    5.34
   3  -6   4   85.11    6.16
   3  -6   4   79.20    4.83
  -3   6  -5  245.03   10.36
   3  -6   5  229.38    8.99
   3  -6   5  247.72   10.33
   3  -6   5  234.25    8.31
  -3   6  -6   13.65    3.08
   3  -6   6   12.61    2.76
   3  -6   6   13.77    3.09
   3  -6   6   12.90    2.55
  -3   6  -7  102.97    7.31
   3  -6   7   89.44    6.11
   3  -6   7   95.47    6.81
   3  -6   7   83.47    5.54
  -3   6  -8  237.92   11.30
   3  -6   8  206.53    9.34
   3  -6   8  239.54   10.71
   3  -6   8  216.13    9.05
  -3   6  -9  410.73   15.30
   3  -6   9  396.31   13.95
   3  -6   9  368.67   12.21
  -3   6 -10    1.89    2.34
   3  -6  10    2.87    2.19
   3  -6  10    3.17    2.10
  -3   6 -11  244.38   12.86
   3  -6  11  245.64   11.49
   3  -6  11  223.06   10.42
  -3   6 -12   26.62    5.12
   3  -6  12   20.88    3.93
  -3   5  13    0.29    2.20
   3  -5 -13    1.34    2.19
   3  -5 -13    2.71    2.35
  -3   5  12  336.19   13.94
   3  -5 -12  287.11   13.17
   3  -5 -12  335.65   13.28
  -3   5  11   -0.17    1.71
   3  -5 -11    1.52    2.11
   3  -5 -11    1.72    2.07
  -3   5  10  116.29    7.69
   3  -5 -10   96.80    7.23
   3  -5 -10  123.45    7.61
  -3   5   9   15.21    3.22
   3  -5  -9   11.25    2.97
   3  -5  -9   15.32    3.22
  -3   5   8  270.75   10.63
   3  -5  -8  226.57   10.15
   3  -5  -8  248.60    8.63
   3  -5  -8  283.70   10.57
  -3   5   7   71.40    5.47
  -3   5   7   79.69    4.11
   3  -5  -7   62.57    5.40
   3  -5  -7   67.06    4.68
   3  -5  -7   55.83    4.65
  -3   5   6  529.20   13.62
  -3   5   6  578.25   10.80
   3  -5  -6  455.70   13.55
   3  -5  -6  499.77   12.36
   3  -5  -6    0.83    0.86
  -3   5   5    5.86    2.01
  -3   5   5    5.49    1.62
   3  -5  -5    6.95    2.35
   3  -5  -5    3.93    1.87
   3  -5  -5    0.73    0.95
  -3   5   4  181.91    7.41
  -3   5   4  192.23    6.66
   3  -5  -4  140.59    7.27
   3  -5  -4  162.79    7.35
   3  -5  -4   93.19    5.34
  -3   5   3  244.15    8.15
  -3   5   3  248.98    7.67
   3  -5  -3  196.96    8.14
   3  -5  -3  243.23    8.93
   3  -5  -3  164.84    6.90
  -3   5   2 1068.13   16.05
  -3   5   2 1063.91   16.11
   3  -5  -2  821.81   15.78
   3  -5  -2 1046.35   18.42
  -3   5   1    1.14    1.04
  -3   5   1    3.60    1.60
   3  -5  -1    2.83    1.70
   3  -5  -1    3.85    1.84
   3  -5  -1    0.17    0.56
  -3   5   0  860.25   12.95
  -3   5   0  847.60   15.18
   3  -5   0  752.70   14.52
   3  -5   0  846.03   16.68
   3  -5   0  513.13   10.65
  -3   5  -1   26.02    2.42
  -3   5  -1   26.91    3.20
   3  -5   1   18.44    2.80
   3  -5   1   23.37    3.26
   3  -5   1   20.73    2.56
  -3   5  -2 1872.12   16.05
  -3   5  -2 2092.51   17.95
  -3   5  -2 1918.82   24.25
   3  -5   2 1720.99   21.77
   3  -5   2 1959.76   25.87
   3  -5   2 1786.30   20.01
  -3   5  -3    0.49    0.70
  -3   5  -3    1.10    0.84
  -3   5  -3    1.37    1.48
   3  -5   3    0.58    1.51
   3  -5   3    0.86    1.43
   3  -5   3   -0.87    1.05
  -3   5  -4  870.48    8.51
  -3   5  -4 1031.34   10.19
  -3   5  -4  919.92   17.95
   3  -5   4  821.65   15.46
   3  -5   4  907.28   18.13
   3  -5   4  855.88   14.55
  -3   5  -5   11.09    2.61
   3  -5   5   12.90    2.49
   3  -5   5   14.38    2.94
   3  -5   5   14.81    2.37
  -3   5  -6  183.47    8.72
   3  -5   6  164.57    7.40
   3  -5   6  188.76    8.71
   3  -5   6  170.20    7.08
  -3   5  -7    1.73    1.60
   3  -5   7    2.18    1.52
   3  -5   7    2.30    1.76
   3  -5   7    3.00    1.52
  -3   5  -8  647.88   17.46
   3  -5   8  704.02   17.29
   3  -5   8  601.68   14.32
  -3   5  -9    1.40    1.72
   3  -5   9    3.72    2.16
   3  -5   9    2.31    1.66
  -3   5 -10  130.54    8.62
   3  -5  10  149.05    8.56
   3  -5  10  115.62    7.04
  -3   5 -11    2.95    2.35
   3  -5  11    2.97    2.38
   3  -5  11    2.96    2.02
  -3   5 -12   14.99    4.03
   3  -5  12   13.92    3.43
   3  -5  12    9.88    2.90
  -3   5 -13   41.31    5.83
   3  -5  13   36.45    4.93
  -3   4  13  322.41   13.97
   3  -4 -13  264.01   12.90
   3  -4 -13  290.15   13.05
  -3   4  12   32.87    4.89
   3  -4 -12   31.56    4.81
   3  -4 -12   46.46    5.50
  -3   4  11  284.12   12.09
   3  -4 -11  231.12   11.18
   3  -4 -11  271.80   11.66
  -3   4  10   13.33    3.19
   3  -4 -10   11.25    3.09
   3  -4 -10   13.42    3.21
  -3   4   9  479.79   14.33
   3  -4  -9  368.94   13.02
   3  -4  -9  485.48   14.37
  -3   4   8    2.45    1.70
   3  -4  -8    0.99    1.58
   3  -4  -8    1.71    1.23
   3  -4  -8    1.92    1.81
  -3   4   7 1229.53   20.97
  -3   4   7 1349.15   13.49
   3  -4  -7 1048.15   20.25
   3  -4  -7 1108.21   16.18
   3  -4  -7 1193.18   20.53
  -3   4   6    2.79    1.63
  -3   4   6    3.60    1.20
   3  -4  -6    3.98    1.96
   3  -4  -6    3.12    1.52
   3  -4  -6    3.41    1.82
  -3   4   5  234.28    8.50
  -3   4   5  242.71    6.25
   3  -4  -5  183.01    8.15
   3  -4  -5  217.38    7.47
   3  -4  -5  194.78    7.79
  -3   4   4    8.79    2.12
  -3   4   4    8.96    1.61
   3  -4  -4    5.41    2.06
   3  -4  -4    6.64    1.87
   3  -4  -4    4.27    1.97
  -3   4   3  339.28    9.18
  -3   4   3  359.89    8.12
   3  -4  -3  283.43    9.26
   3  -4  -3  338.48    9.48
   3  -4  -3  280.03    8.89
  -3   4   2  196.96    6.72
  -3   4   2  197.88    6.30
   3  -4  -2  146.24    6.48
   3  -4  -2  195.06    7.33
   3  -4  -2  142.44    6.12
  -3   4   1  393.14    8.87
  -3   4   1  395.63    9.10
   3  -4  -1  320.37    9.10
   3  -4  -1  398.67   10.47
   3  -4  -1  307.96    8.35
  -3   4   0   26.07    2.41
  -3   4   0   25.47    2.71
   3  -4   0   20.46    2.68
   3  -4   0   22.39    2.88
   3  -4   0   20.14    2.49
  -3   4  -1  283.24    6.64
  -3   4  -1  264.39    8.04
   3  -4   1  224.68    7.47
   3  -4   1  261.25    8.72
   3  -4   1  240.55    7.08
  -3   4  -2    2.29    0.93
  -3   4  -2    2.86    1.41
   3  -4   2    1.75    1.25
   3  -4   2    2.67    1.52
   3  -4   2    2.55    1.28
  -3   4  -3  413.94    6.71
  -3   4  -3  380.62    5.78
  -3   4  -3  369.58   10.26
   3  -4   3  337.89    9.12
   3  -4   3  369.41   10.70
   3  -4   3  348.37    8.70
  -3   4  -4   21.68    1.14
  -3   4  -4   25.15    1.51
  -3   4  -4   22.55    1.26
  -3   4  -4   22.22    2.95
   3  -4   4   21.96    2.70
   3  -4   4   18.21    2.84
   3  -4   4   21.76    2.53
  -3   4  -5  341.41   10.67
   3  -4   5  297.86    8.96
   3  -4   5  331.25   10.59
   3  -4   5  301.53    8.63
  -3   4  -6  402.30   12.04
   3  -4   6  360.68   10.17
   3  -4   6  410.83   12.06
   3  -4   6  371.12    9.96
  -3   4  -7  634.28   15.69
   3  -4   7  646.29   15.42
   3  -4   7  574.31   12.92
  -3   4  -8   69.85    5.63
   3  -4   8   69.69    5.42
   3  -4   8   61.07    4.58
  -3   4  -9  282.21   11.39
   3  -4   9  291.86   10.96
   3  -4   9  250.22    9.36
  -3   4 -10   97.07    7.14
   3  -4  10   97.96    6.73
   3  -4  10   92.17    6.05
  -3   4 -11   50.01    5.55
   3  -4  11   55.20    5.30
   3  -4  11   45.66    4.58
  -3   4 -12    1.34    1.92
   3  -4  12    0.03    1.72
   3  -4  12    0.86    1.54
  -3   4 -13  111.83    8.29
   3  -4  13  119.13    7.93
   3  -4  13   91.39    6.93
  -3   4 -14    1.48    2.45
   3  -4  14    2.48    2.09
  -3   3  13   40.12    5.45
   3  -3 -13   32.72    5.05
   3  -3 -13   34.16    5.04
  -3   3  12   67.53    6.37
   3  -3 -12   60.48    6.22
   3  -3 -12   62.75    6.14
  -3   3  11    1.56    1.92
   3  -3 -11    2.75    2.08
   3  -3 -11    4.04    2.36
  -3   3  10  177.71    9.10
   3  -3 -10  150.55    8.59
   3  -3 -10  177.59    9.17
  -3   3   9   87.34    6.22
   3  -3  -9   64.94    5.55
   3  -3  -9   90.02    6.48
  -3   3   8  523.24   14.05
   3  -3  -8  440.74   13.34
   3  -3  -8  370.56    7.68
   3  -3  -8  528.44   14.43
  -3   3   7   10.05    2.44
  -3   3   7   11.89    1.80
   3  -3  -7    6.58    2.28
   3  -3  -7    6.62    1.47
   3  -3  -7    8.16    2.46
  -3   3   6  341.55   10.41
  -3   3   6  398.97    8.21
  -3   3   6  359.15    5.57
   3  -3  -6  294.91   10.16
   3  -3  -6  335.68    7.90
   3  -3  -6  302.53   10.02
  -3   3   5   98.71    5.45
  -3   3   5  111.50    4.58
  -3   3   5  103.39    3.34
   3  -3  -5   80.56    5.42
   3  -3  -5   94.02    4.42
   3  -3  -5   83.53    5.34
   3  -3  -5   85.99    3.28
  -3   3   4  243.01    8.00
  -3   3   4  257.24    6.85
  -3   3   4  239.98    5.36
   3  -3  -4  203.48    7.95
   3  -3  -4  236.57    6.94
   3  -3  -4  203.02    7.70
   3  -3  -4  230.08    5.70
  -3   3   3  121.72    5.48
  -3   3   3  130.02    5.05
  -3   3   3  127.76    4.20
   3  -3  -3   97.97    5.35
   3  -3  -3  105.96    4.82
   3  -3  -3   91.56    5.16
   3  -3  -3  115.25    4.40
  -3   3   2 1681.64   18.89
  -3   3   2 1783.14   18.66
  -3   3   2 1703.11   16.22
   3  -3  -2 1394.75   18.56
   3  -3  -2 1691.45   19.17
   3  -3  -2 1215.21   16.96
   3  -3  -2 1781.22   17.61
  -3   3   1  521.75    9.92
  -3   3   1  553.31   10.66
  -3   3   1  503.63    9.13
   3  -3  -1  422.46    9.81
   3  -3  -1  497.93   10.52
   3  -3  -1  387.03    9.08
  -3   3   0  425.80    8.42
  -3   3   0  468.47   10.12
  -3   3   0  430.86    8.89
   3  -3   0  376.71    8.98
   3  -3   0  417.42    9.84
   3  -3   0  370.92    8.59
  -3   3  -1   89.84    3.71
  -3   3  -1   79.31    4.09
   3  -3   1   71.25    4.05
   3  -3   1   84.40    4.66
   3  -3   1   72.75    3.93
  -3   3  -2   74.07    3.11
  -3   3  -2   66.63    4.00
   3  -3   2   61.88    3.74
   3  -3   2   65.59    4.23
   3  -3   2   65.57    3.77
  -3   3  -3  454.21    6.73
  -3   3  -3  445.67    5.85
  -3   3  -3  424.39   10.13
   3  -3   3  385.21    8.99
   3  -3   3  416.67   10.58
   3  -3   3  397.43    8.89
  -3   3  -4  425.27    4.99
  -3   3  -4  438.65    4.69
  -3   3  -4  436.77   10.76
   3  -3   4  393.94    9.28
   3  -3   4  431.21   11.05
   3  -3   4  399.50    9.17
  -3   3  -5    6.49    1.85
   3  -3   5    4.65    1.58
   3  -3   5    4.85    1.77
   3  -3   5    4.67    1.49
  -3   3  -6  159.37    7.20
   3  -3   6  162.64    7.24
   3  -3   6  161.34    6.41
  -3   3  -7    2.84    1.60
   3  -3   7    2.03    1.62
   3  -3   7    0.52    1.07
  -3   3  -8  887.09   18.23
   3  -3   8  877.54   17.54
   3  -3   8  820.14   15.55
  -3   3  -9   28.85    3.81
   3  -3   9   31.69    3.82
   3  -3   9   27.64    3.32
  -3   3 -10  164.58    8.63
   3  -3  10  186.42    8.70
   3  -3  10  148.99    7.36
  -3   3 -11   -1.25    1.33
   3  -3  11    0.92    1.59
   3  -3  11    0.08    1.11
  -3   3 -12  277.42   11.91
   3  -3  12  310.61   11.78
   3  -3  12  262.01   10.68
  -3   3 -13    3.74    2.49
   3  -3  13    5.33    2.57
   3  -3  13    5.18    2.29
  -3   3 -14  606.00   18.48
   3  -3  14  552.71   16.87
  -3   3 -15   -0.54    2.09
   3  -3  15    0.05    1.65
  -3   2  14   16.06    4.02
   3  -2 -14   13.20    3.87
   3  -2 -14   13.46    3.93
  -3   2  13   61.94    6.31
   3  -2 -13   60.79    6.42
   3  -2 -13   53.88    6.17
  -3   2  12   26.15    4.29
   3  -2 -12   17.69    3.78
   3  -2 -12   26.78    4.50
  -3   2  11  130.83    8.14
   3  -2 -11  109.19    7.61
   3  -2 -11  131.53    8.33
  -3   2  10  113.36    7.26
   3  -2 -10   92.30    6.76
   3  -2 -10  102.74    7.13
  -3   2   9  106.80    6.71
   3  -2  -9   91.15    6.38
   3  -2  -9   97.98    6.68
  -3   2   8   30.23    3.79
   3  -2  -8   21.46    3.36
   3  -2  -8   26.96    3.74
  -3   2   7  435.41   12.16
  -3   2   7  456.18    6.70
   3  -2  -7  369.76   11.48
   3  -2  -7  394.58    6.39
   3  -2  -7  389.23   11.94
  -3   2   6   74.20    4.99
  -3   2   6   83.86    3.16
   3  -2  -6   70.32    5.00
   3  -2  -6   72.95    3.09
   3  -2  -6   72.71    5.16
  -3   2   5  122.48    5.97
  -3   2   5  146.13    4.28
   3  -2  -5  113.42    6.00
   3  -2  -5  125.72    4.22
   3  -2  -5  109.19    5.96
  -3   2   4    1.22    1.19
  -3   2   4    2.61    0.93
  -3   2   4    2.57    0.65
   3  -2  -4    2.09    1.40
   3  -2  -4    1.66    0.95
   3  -2  -4    1.59    1.46
   3  -2  -4    2.31    0.77
  -3   2   3 1876.38   20.84
  -3   2   3 1959.62   16.91
  -3   2   3 1891.14   14.30
   3  -2  -3 1516.57   19.58
   3  -2  -3 1837.73   17.39
   3  -2  -3 1475.00   19.58
   3  -2  -3 1884.31   14.67
  -3   2   2   51.23    3.46
  -3   2   2   53.64    3.05
  -3   2   2   54.81    2.57
   3  -2  -2   36.75    3.24
   3  -2  -2   50.65    3.06
   3  -2  -2   38.05    3.36
   3  -2  -2   57.43    2.84
  -3   2   1 1583.02   17.29
  -3   2   1 1636.87   16.58
  -3   2   1 1585.17   14.65
   3  -2  -1 1275.68   16.13
   3  -2  -1 1534.38   16.68
   3  -2  -1 1142.90   15.41
   3  -2  -1 1687.56   15.72
  -3   2   0    4.76    1.20
  -3   2   0    9.15    1.65
  -3   2   0    8.02    1.34
   3  -2   0    7.31    1.57
   3  -2   0    7.90    1.54
   3  -2   0    6.92    1.59
   3  -2   0    5.05    1.26
  -3   2  -1 1345.74   14.13
  -3   2  -1 1410.85   16.64
  -3   2  -1 1334.90   15.06
   3  -2   1 1171.35   14.39
   3  -2   1 1285.36   16.11
   3  -2   1 1170.00   14.52
  -3   2  -2    4.73    1.03
  -3   2  -2    5.20    1.47
  -3   2  -2    4.79    1.30
   3  -2   2    4.69    1.38
   3  -2   2    4.95    1.45
   3  -2   2    4.02    1.29
  -3   2  -3 1823.05   13.71
  -3   2  -3 2030.22   21.63
  -3   2  -3 1872.09   19.94
   3  -2   3 1713.24   17.51
   3  -2   3 1926.18   13.30
   3  -2   3 1854.37   20.71
   3  -2   3 1730.76   17.90
  -3   2  -4    4.04    0.60
  -3   2  -4    4.64    0.63
  -3   2  -4    4.00    1.45
   3  -2   4    3.46    1.20
   3  -2   4    4.87    0.68
   3  -2   4    4.22    1.50
   3  -2   4    4.38    1.37
  -3   2  -5 1697.32   20.92
   3  -2   5 1758.08   21.67
   3  -2   5 1619.49   18.41
  -3   2  -6   18.06    2.58
   3  -2   6   15.39    2.45
   3  -2   6   17.74    2.29
  -3   2  -7  926.22   16.98
   3  -2   7  928.90   16.79
   3  -2   7  844.52   14.50
  -3   2  -8  515.23   13.26
   3  -2   8  556.71   13.46
   3  -2   8  499.69   11.73
  -3   2  -9  197.19    8.64
   3  -2   9  193.85    8.29
   3  -2   9  184.11    7.53
  -3   2 -10  153.60    8.04
   3  -2  10  161.32    7.80
   3  -2  10  145.19    7.04
  -3   2 -11  138.43    7.95
   3  -2  11  143.84    7.67
   3  -2  11  125.18    6.84
  -3   2 -12   -0.11    1.41
   3  -2  12    1.23    1.64
   3  -2  12    0.52    1.29
  -3   2 -13  519.06   16.06
   3  -2  13  548.18   15.58
   3  -2  13  500.28   14.91
  -3   2 -14   13.61    3.48
   3  -2  14   14.68    3.42
   3  -2  14   12.87    3.22
  -3   2 -15  118.91    8.50
   3  -2  15  118.41    8.14
  -3   1  14  133.26    9.00
   3  -1 -14  122.49    9.12
   3  -1 -14  125.62    9.39
  -3   1  13    2.89    2.32
   3  -1 -13    2.41    2.23
   3  -1 -13    4.08    2.65
  -3   1  12  500.82   15.77
   3  -1 -12  458.17   15.79
   3  -1 -12  487.55   16.54
  -3   1  11   68.97    5.86
   3  -1 -11   59.09    5.68
   3  -1 -11   57.46    5.74
  -3   1  10  464.20   14.07
   3  -1 -10  441.95   14.15
   3  -1 -10  469.01   14.92
  -3   1   9    7.25    2.37
   3  -1  -9    5.05    2.15
   3  -1  -9    6.39    2.51
  -3   1   8  572.80   14.42
   3  -1  -8  474.01   13.33
   3  -1  -8  525.47   14.54
  -3   1   7  254.08    9.31
   3  -1  -7  230.77    8.94
   3  -1  -7  255.02    9.87
  -3   1   6  527.05   12.74
   3  -1  -6  458.68   11.92
   3  -1  -6  487.00   12.79
  -3   1   5   62.53    4.38
  -3   1   5   66.04    2.18
   3  -1  -5   51.79    4.05
   3  -1  -5   59.10    2.21
   3  -1  -5   55.25    4.53
  -3   1   4  619.44   12.58
  -3   1   4  635.52    7.58
   3  -1  -4  545.98   11.83
   3  -1  -4  593.78    7.79
   3  -1  -4  542.63   12.35
  -3   1   3   52.78    3.67
  -3   1   3   57.86    2.55
  -3   1   3   56.23    1.84
   3  -1  -3   48.84    3.61
   3  -1  -3   54.83    2.60
   3  -1  -3   47.50    3.82
   3  -1  -3   65.65    2.12
  -3   1   2 2784.08   24.36
  -3   1   2 2840.13   19.28
  -3   1   2 2685.62   21.71
   3  -1  -2 2268.29   22.00
   3  -1  -2 2745.52   19.97
   3  -1  -2 2224.97   23.27
   3  -1  -2 2937.04   18.08
  -3   1   1  484.51    9.54
  -3   1   1  504.33    8.27
  -3   1   1  480.66    7.16
   3  -1  -1  400.64    8.61
   3  -1  -1  471.37    8.15
   3  -1  -1  365.34    8.80
   3  -1  -1  511.18    7.52
  -3   1   0  302.83    7.11
  -3   1   0  304.97    6.78
  -3   1   0  300.15    6.16
   3  -1   0  243.53    6.34
   3  -1   0  276.82    6.54
   3  -1   0  233.67    6.64
   3  -1   0  311.13    6.39
  -3   1  -1   -0.10    0.43
  -3   1  -1    0.34    0.73
  -3   1  -1    1.74    0.89
   3  -1   1    0.73    0.92
   3  -1   1    1.48    0.95
   3  -1   1    2.05    1.21
   3  -1   1    0.95    0.78
  -3   1  -2  697.30    9.03
  -3   1  -2  758.27   11.80
  -3   1  -2  733.06   11.10
   3  -1   2  673.75    9.94
   3  -1   2  720.81   11.52
   3  -1   2  669.22   10.59
  -3   1  -3  153.80    3.74
  -3   1  -3  178.80    6.07
  -3   1  -3  164.34    5.63
   3  -1   3  148.61    4.78
   3  -1   3  174.42    4.29
   3  -1   3  157.36    5.68
   3  -1   3  160.12    5.29
  -3   1  -4 2069.39   18.34
  -3   1  -4 2256.95   14.82
  -3   1  -4 2413.91   23.13
  -3   1  -4 2394.98   22.75
   3  -1   4 2221.64   18.84
   3  -1   4 2421.93   15.49
   3  -1   4 2296.46   22.64
   3  -1   4 2175.09   19.91
  -3   1  -5  481.32    5.66
  -3   1  -5  517.90    5.85
  -3   1  -5  526.00   11.15
   3  -1   5  528.14    6.19
   3  -1   5  484.84   10.80
   3  -1   5  500.55    9.85
  -3   1  -6  938.30    8.14
  -3   1  -6  911.32   15.48
   3  -1   6  910.94    7.91
   3  -1   6  879.71   15.18
   3  -1   6  873.74   13.56
  -3   1  -7    1.89    1.39
   3  -1   7    0.56    0.51
   3  -1   7    1.23    1.23
   3  -1   7    1.48    1.13
  -3   1  -8  711.15   15.06
   3  -1   8  739.57    7.23
   3  -1   8  722.68    6.71
   3  -1   8  666.84   14.34
   3  -1   8  692.47   13.29
  -3   1  -9    1.76    1.61
   3  -1   9    2.80    0.75
   3  -1   9    0.19    1.23
   3  -1   9    1.38    1.31
  -3   1 -10  324.88   11.14
   3  -1  10  314.96   10.60
   3  -1  10  295.12    9.62
  -3   1 -11   43.95    4.56
   3  -1  11   34.26    3.85
   3  -1  11   40.17    3.94
  -3   1 -12  143.20    8.03
   3  -1  12  143.54    7.79
   3  -1  12  139.99    7.43
  -3   1 -13    3.22    2.07
   3  -1  13    0.48    1.69
   3  -1  13    0.20    1.32
  -3   1 -14   57.33    5.70
   3  -1  14   53.12    5.29
   3  -1  14   53.51    5.23
  -3   1 -15    3.08    2.46
   3  -1  15    4.63    2.28
  -3   0  13  233.45   11.16
   3   0 -13  209.90   11.29
   3   0 -13  234.80   12.18
  -3   0  12   53.36    5.49
   3   0 -12   47.82    5.50
   3   0 -12   51.43    5.83
  -3   0  11  300.68   11.70
   3   0 -11  279.54   11.84
   3   0 -11  291.20   12.37
  -3   0  10   35.82    4.21
   3   0 -10   31.71    4.25
   3   0 -10   37.23    4.53
  -3   0   9  323.87   11.26
   3   0  -9  313.45   11.33
   3   0  -9  314.70   11.75
  -3   0   8    7.74    2.38
   3   0  -8    9.05    2.44
   3   0  -8    3.98    1.97
  -3   0   7  795.86   16.14
   3   0  -7  741.27   15.65
   3   0  -7  791.64   17.08
  -3   0   6  113.97    6.03
   3   0  -6  110.59    5.89
   3   0  -6  117.31    6.50
  -3   0   5  865.73   15.47
   3   0  -5  767.91   14.29
   3   0  -5  800.22   15.69
  -3   0   4   74.94    4.53
   3   0  -4   77.75    4.51
   3   0  -4   80.05    2.06
   3   0  -4   76.49    1.88
   3   0  -4   75.07    4.80
  -3   0   3 1226.12   16.85
   3   0  -3 1092.98   15.26
   3   0  -3 1250.41   11.17
   3   0  -3 1066.32   16.52
   3   0  -3 1110.00   10.50
   3   0  -3 1303.57   11.00
  -3   0   2   18.58    2.29
  -3   0   2   16.68    1.34
   3   0  -2   16.32    2.05
   3   0  -2   19.34    1.50
   3   0  -2   13.99    2.25
   3   0  -2   20.15    1.37
  -3   0   1  258.86    7.05
  -3   0   1  258.16    5.08
   3   0  -1  235.27    6.40
   3   0  -1  264.07    5.54
   3   0  -1  214.94    6.86
   3   0  -1  270.91    5.12
  -3   0   0    8.55    1.52
  -3   0   0    7.16    1.19
   3   0   0    3.88    1.14
   3   0   0    7.22    1.19
   3   0   0    4.71    1.46
   3   0   0    9.20    1.25
  -3   0  -1  231.80    5.79
  -3   0  -1  244.92    5.87
   3   0   1  221.02    5.34
   3   0   1  231.78    5.90
   3   0   1  209.43    6.00
   3   0   1  254.47    5.95
  -3   0  -2   30.57    2.38
   3   0   2   29.19    2.10
   3   0   2   30.10    2.35
   3   0   2   27.52    2.37
  -3   0  -3  756.48    9.12
  -3   0  -3  802.98    9.41
  -3   0  -3  811.90   12.19
   3   0   3  814.12    9.90
   3   0   3  774.74   11.97
   3   0   3  816.60   11.44
  -3   0  -4   16.48    1.40
  -3   0  -4   17.51    1.47
  -3   0  -4   14.90    2.03
   3   0   4   16.49    1.68
   3   0   4   11.87    1.81
   3   0   4   17.09    1.94
  -3   0  -5   69.18    2.56
  -3   0  -5   77.59    2.73
  -3   0  -5   79.39    4.38
   3   0   5   72.59    4.13
   3   0   5   75.45    3.76
  -3   0  -6   76.47    2.74
  -3   0  -6   70.44    4.38
   3   0   6   68.57    4.23
   3   0   6   66.29    3.69
  -3   0  -7  115.36    3.41
  -3   0  -7  106.64    5.59
   3   0   7   98.95    3.13
   3   0   7  102.35    5.39
   3   0   7  109.09    4.97
  -3   0  -8   49.23    2.44
  -3   0  -8   47.87    4.08
   3   0   8   44.40    2.22
   3   0   8   45.01    3.86
   3   0   8   44.53    3.43
  -3   0  -9  704.69   15.43
   3   0   9  713.52    9.01
   3   0   9  729.13   15.42
   3   0   9  746.14   14.03
  -3   0 -10  195.70    8.54
   3   0  10  195.84    4.97
   3   0  10  221.64    5.49
   3   0  10  198.91    8.43
   3   0  10  192.24    7.58
  -3   0 -11  257.63   10.14
   3   0  11  264.27   10.02
   3   0  11  260.84    9.25
  -3   0 -12  114.38    7.13
   3   0  12  118.11    7.01
   3   0  12  102.24    6.20
  -3   0 -13  466.47   14.48
   3   0  13  504.17   14.72
   3   0  13  478.99   13.85
  -3   0 -14   23.34    3.93
   3   0  14   19.08    3.48
   3   0  14   15.99    3.24
  -3   0 -15   53.60    5.75
   3   0  15   48.33    5.24
   3   0  15   41.75    4.91
  -3   0 -16   14.92    3.89
   3   0  16   10.52    3.24
  -3  -1  13    3.84    2.57
   3   1 -13    2.42    2.24
   3   1 -13    2.72    2.32
  -3  -1  12  228.42   10.60
   3   1 -12  208.93   10.79
   3   1 -12  238.29   11.81
  -3  -1  11    0.66    1.73
   3   1 -11    1.13    1.75
   3   1 -11   -0.05    1.53
  -3  -1  10    4.04    2.11
   3   1 -10    3.95    2.07
   3   1 -10    2.03    1.78
  -3  -1   9    4.12    2.07
   3   1  -9    5.40    2.23
   3   1  -9    2.88    1.86
  -3  -1   8  129.54    6.98
   3   1  -8  120.52    6.72
   3   1  -8  129.10    7.39
  -3  -1   7   -1.07    1.13
   3   1  -7    1.01    1.30
   3   1  -7    0.08    1.31
  -3  -1   6  533.07   12.73
   3   1  -6  496.32   12.01
   3   1  -6  512.15   13.17
  -3  -1   5  275.55    8.85
   3   1  -5  258.24    8.21
   3   1  -5  276.94    9.45
  -3  -1   4  196.64    7.19
   3   1  -4  188.73    6.65
   3   1  -4  192.69    7.49
   3   1  -4  206.13    3.55
   3   1  -4  203.18    3.30
  -3  -1   3   64.39    4.14
   3   1  -3   60.65    3.60
   3   1  -3   61.87    2.14
   3   1  -3   63.49    2.10
   3   1  -3   62.62    4.25
   3   1  -3   67.14    2.46
   3   1  -3   67.31    2.25
  -3  -1   2 1744.15   19.50
   3   1  -2 1588.39   16.67
   3   1  -2 1680.34   13.28
   3   1  -2 1712.63   13.57
   3   1  -2 1536.40   19.06
   3   1  -2 1585.63   13.54
   3   1  -2 1792.64   13.40
  -3  -1   1   15.32    2.01
   3   1  -1   18.34    1.96
   3   1  -1   14.15    1.37
   3   1  -1   24.64    1.83
   3   1  -1   15.95    2.34
   3   1  -1   15.13    1.53
   3   1  -1   18.37    1.62
  -3  -1   0  781.51   11.62
  -3  -1   0  796.42   10.33
   3   1   0  753.53   10.04
   3   1   0  754.81    9.80
   3   1   0  820.18   10.40
   3   1   0  656.70   11.24
   3   1   0  840.30   10.34
  -3  -1  -1  329.14    5.83
  -3  -1  -1  316.56    6.99
  -3  -1  -1  335.08    7.10
   3   1   1  309.96    5.86
   3   1   1  307.89    6.64
   3   1   1  331.02    7.04
   3   1   1  283.40    6.97
   3   1   1  345.56    7.12
  -3  -1  -2 1571.74   15.03
  -3  -1  -2 1783.78   12.90
  -3  -1  -2 1680.42   15.61
  -3  -1  -2 1736.96   17.28
   3   1   2 1658.79   13.21
   3   1   2 1748.74   17.20
   3   1   2 1667.12   16.19
  -3  -1  -3   17.47    1.67
  -3  -1  -3   17.02    1.72
  -3  -1  -3   21.91    2.30
   3   1   3   16.69    1.58
   3   1   3   16.69    2.07
   3   1   3   20.77    2.08
  -3  -1  -4  298.85    6.10
  -3  -1  -4  335.11    6.48
  -3  -1  -4  466.62    9.86
   3   1   4  470.01    6.79
   3   1   4  439.49    9.33
   3   1   4  449.13    9.55
   3   1   4  458.83    8.45
  -3  -1  -5    8.98    1.27
  -3  -1  -5    7.63    1.19
  -3  -1  -5    8.77    1.81
   3   1   5    7.29    1.21
   3   1   5    7.53    1.61
   3   1   5    8.60    1.44
  -3  -1  -6  254.17    5.71
  -3  -1  -6  283.18    6.04
  -3  -1  -6  281.30    8.53
   3   1   6  259.56    5.78
   3   1   6  253.36    7.85
   3   1   6  288.09    7.24
  -3  -1  -7  113.63    3.97
  -3  -1  -7  108.30    5.68
   3   1   7  107.81    3.84
   3   1   7  103.12    5.33
   3   1   7  114.82    4.89
  -3  -1  -8  703.79   10.14
  -3  -1  -8  688.81   14.53
   3   1   8  685.18    9.88
   3   1   8  643.53   13.69
   3   1   8  694.66   12.40
  -3  -1  -9   13.62    1.77
  -3  -1  -9   12.14    2.57
   3   1   9   12.21    1.70
   3   1   9   12.00    2.42
   3   1   9   12.41    2.09
  -3  -1 -10  477.48    9.09
  -3  -1 -10  441.47   12.58
   3   1  10  446.47    8.60
   3   1  10  421.68   12.17
   3   1  10  446.66   11.09
  -3  -1 -11   39.26    4.17
   3   1  11   40.62    2.90
   3   1  11   40.29    4.14
   3   1  11   40.63    3.72
  -3  -1 -12  215.11    9.48
   3   1  12  252.07    7.37
   3   1  12  228.89    9.72
   3   1  12  216.77    8.66
  -3  -1 -13  117.78    7.44
   3   1  13  122.06    7.49
   3   1  13  113.16    6.70
  -3  -1 -14  361.85   13.07
   3   1  14  366.93   13.04
   3   1  14  343.99   12.00
  -3  -1 -15   -0.19    1.76
   3   1  15    1.77    2.05
   3   1  15   -0.39    1.34
  -3  -1 -16  220.67   11.09
   3   1  16  234.22   10.97
  -3  -2  13  226.70   10.94
   3   2 -13  214.42   11.51
   3   2 -13  217.68   11.96
  -3  -2  12    4.43    2.66
   3   2 -12    3.27    2.29
   3   2 -12    5.49    2.69
  -3  -2  11   87.54    6.51
   3   2 -11   84.18    6.73
   3   2 -11   93.24    7.24
  -3  -2  10    5.51    2.45
   3   2 -10    4.97    2.22
   3   2 -10    2.25    1.92
  -3  -2   9  329.95   11.40
   3   2  -9  289.42   10.83
   3   2  -9  300.53   11.60
  -3  -2   8    0.60    1.38
   3   2  -8    0.41    1.27
   3   2  -8    0.14    1.36
  -3  -2   7  662.59   14.93
   3   2  -7  617.73   14.02
   3   2  -7  624.95   15.12
  -3  -2   6    3.19    1.70
   3   2  -6    3.96    1.69
   3   2  -6    2.82    1.68
   3   2  -6    5.67    0.94
  -3  -2   5  117.05    5.97
   3   2  -5  105.70    5.26
   3   2  -5  108.70    5.94
   3   2  -5  121.96    3.59
  -3  -2   4   92.94    5.21
   3   2  -4   86.00    4.44
   3   2  -4   93.85    2.55
   3   2  -4   88.65    2.27
   3   2  -4   94.94    5.46
   3   2  -4   91.84    3.41
   3   2  -4   91.47    3.17
  -3  -2   3  355.86    9.33
   3   2  -3  355.21    8.09
   3   2  -3  370.30    6.05
   3   2  -3  363.31    9.75
   3   2  -3  367.59    6.97
   3   2  -3  378.80    6.55
  -3  -2   2  504.29   10.60
   3   2  -2  505.04    8.86
   3   2  -2  514.25    7.77
   3   2  -2  473.39   10.58
   3   2  -2  485.54    8.37
   3   2  -2  521.28    8.04
  -3  -2   1 1200.33   15.63
   3   2  -1 1229.72   12.77
   3   2  -1 1250.84   13.02
   3   2  -1 1144.07   15.76
   3   2  -1 1151.13   13.38
   3   2  -1 1248.98   13.10
  -3  -2   0  174.98    4.66
  -3  -2   0  152.70    5.40
   3   2   0  158.93    4.15
   3   2   0  170.37    5.09
   3   2   0  155.42    5.82
   3   2   0  164.14    5.19
   3   2   0  166.08    5.08
  -3  -2  -1 1938.65   18.46
  -3  -2  -1 2155.60   14.23
  -3  -2  -1 2127.72   19.43
   3   2   1 2073.16   15.00
   3   2   1 2148.21   18.92
   3   2   1 1748.28   17.63
   3   2   1 1923.66   18.57
  -3  -2  -2    3.72    1.16
  -3  -2  -2    3.17    1.09
   3   2   2    2.59    0.75
   3   2   2    4.43    1.27
   3   2   2    2.11    1.06
   3   2   2    2.08    1.09
  -3  -2  -3 2228.27   18.99
  -3  -2  -3 2406.97   19.84
  -3  -2  -3 2406.97   22.51
   3   2   3 2292.18   18.25
   3   2   3 2376.61   21.62
   3   2   3 2394.73   19.01
  -3  -2  -4  236.56    6.09
  -3  -2  -4  236.72    6.13
  -3  -2  -4  242.01    7.42
   3   2   4  236.79    6.11
   3   2   4  251.84    4.13
   3   2   4  247.30    7.30
   3   2   4  256.08    6.14
  -3  -2  -5  744.61   10.83
  -3  -2  -5  796.15   11.24
  -3  -2  -5  779.92   13.80
   3   2   5  749.54   10.87
   3   2   5  843.86    8.54
   3   2   5  815.95   11.21
  -3  -2  -6   55.97    3.08
  -3  -2  -6   60.03    3.23
  -3  -2  -6   72.92    4.61
   3   2   6   71.96    3.50
   3   2   6   77.65    3.67
  -3  -2  -7  703.96   10.95
  -3  -2  -7  994.64   16.97
   3   2   7  990.36   12.95
   3   2   7 1014.78   13.71
  -3  -2  -8   27.06    2.48
  -3  -2  -8   26.75    3.29
   3   2   8   24.37    2.35
   3   2   8   27.56    2.67
  -3  -2  -9 1096.46   14.63
  -3  -2  -9 1061.79   18.83
   3   2   9 1098.55   14.48
   3   2   9 1114.60   16.04
  -3  -2 -10    0.29    0.93
  -3  -2 -10    0.87    1.43
   3   2  10    1.67    1.19
   3   2  10   -0.23    1.14
   3   2  10    0.17    1.04
  -3  -2 -11   54.46    3.73
  -3  -2 -11   53.60    4.78
   3   2  11   52.00    3.57
   3   2  11   50.38    4.60
   3   2  11   54.78    4.14
  -3  -2 -12   79.05    5.91
   3   2  12   82.93    6.07
   3   2  12   94.31    5.59
  -3  -2 -13  189.46    9.32
   3   2  13  216.09    7.77
   3   2  13  193.38    9.41
   3   2  13  194.90    8.44
  -3  -2 -14   44.15    5.08
   3   2  14   42.37    4.94
   3   2  14   42.04    4.31
  -3  -2 -15   91.94    7.17
   3   2  15   89.12    7.00
   3   2  15  102.17    6.85
  -3  -2 -16    6.64    3.23
   3   2  16    7.56    2.77
  -3  -3  12  240.71   10.94
   3   3 -12  210.14   11.32
  -3  -3  11    2.78    2.22
   3   3 -11    3.85    2.44
  -3  -3  10  273.36   10.88
   3   3 -10  265.06   11.02
   3   3 -10  253.60   11.25
  -3  -3   9    3.87    1.98
   3   3  -9    4.26    2.08
   3   3  -9    1.84    1.76
  -3  -3   8  937.72   18.66
   3   3  -8  892.57   17.88
   3   3  -8  882.76   18.93
  -3  -3   7    0.46    1.30
   3   3  -7    0.53    1.22
   3   3  -7   -0.13    1.20
  -3  -3   6  811.15   16.19
   3   3  -6  810.25   15.05
   3   3  -6  811.53   16.46
   3   3  -6  885.89   11.75
  -3  -3   5    4.59    1.91
  -3  -3   5    5.56    1.41
   3   3  -5    2.42    1.40
   3   3  -5    4.41    0.90
   3   3  -5    5.03    1.88
   3   3  -5    4.69    1.31
  -3  -3   4  241.12    8.26
  -3  -3   4  247.34    4.86
   3   3  -4  250.11    7.32
   3   3  -4  272.20    5.65
   3   3  -4  252.79    8.46
   3   3  -4  263.00    6.80
  -3  -3   3   93.41    5.03
  -3  -3   3   93.59    3.32
   3   3  -3   93.48    4.17
   3   3  -3  104.29    3.97
   3   3  -3   91.46    4.99
   3   3  -3  100.65    4.46
  -3  -3   2  920.46   14.77
  -3  -3   2  902.75   10.86
   3   3  -2  932.46   11.68
   3   3  -2  981.53   12.42
   3   3  -2  946.63   14.87
   3   3  -2  937.96   13.44
  -3  -3   1    2.64    1.27
  -3  -3   1    2.24    1.19
  -3  -3   1    3.14    1.01
   3   3  -1    2.13    0.84
   3   3  -1    2.12    1.10
   3   3  -1    2.26    1.37
   3   3  -1    7.30    1.65
  -3  -3   0  545.90   10.65
  -3  -3   0  596.79    8.02
  -3  -3   0  583.56   11.03
  -3  -3   0  562.99    9.45
   3   3   0  595.16    7.21
   3   3   0  590.39   10.30
   3   3   0  578.87   10.66
   3   3   0  576.14   10.91
  -3  -3  -1   93.27    4.36
  -3  -3  -1   97.36    2.56
  -3  -3  -1   94.38    4.43
  -3  -3  -1   89.14    4.02
   3   3   1   97.44    2.31
   3   3   1   95.26    4.41
   3   3   1   91.34    4.32
   3   3   1   85.43    4.39
  -3  -3  -2  307.44    7.68
  -3  -3  -2  328.33    7.95
  -3  -3  -2  322.35    7.83
   3   3   2  345.93    8.45
   3   3   2  306.79    7.06
   3   3   2  307.47    8.34
  -3  -3  -3  290.34    7.40
  -3  -3  -3  309.39    7.68
  -3  -3  -3  293.57    7.80
   3   3   3  314.83    8.35
   3   3   3  286.53    6.45
   3   3   3  287.32    8.31
  -3  -3  -4  352.91    8.15
  -3  -3  -4  400.13    8.72
  -3  -3  -4  379.24    9.23
   3   3   4  365.08    8.30
   3   3   4  391.27    7.36
   3   3   4  358.85    9.56
  -3  -3  -5   30.47    2.62
  -3  -3  -5   31.18    2.65
  -3  -3  -5   29.05    2.86
   3   3   5   31.87    2.63
   3   3   5   32.91    1.49
   3   3   5   35.72    1.38
   3   3   5   37.49    2.50
   3   3   5   31.08    3.18
  -3  -3  -6  560.11   10.51
  -3  -3  -6  582.34   10.77
  -3  -3  -6  566.50   12.27
   3   3   6  591.11   10.80
   3   3   6  598.92    7.32
   3   3   6  637.42    9.91
   3   3   6  533.27   12.41
  -3  -3  -7  174.06    6.05
   3   3   7  187.18    6.26
   3   3   7  185.03    5.68
  -3  -3  -8 1112.57   15.59
   3   3   8 1144.84   15.73
   3   3   8 1147.01   14.80
  -3  -3  -9   53.95    3.78
   3   3   9   57.55    3.83
   3   3   9   58.30    3.72
  -3  -3 -10   39.89    3.32
   3   3  10   70.34    4.35
   3   3  10   66.53    4.14
  -3  -3 -11   11.17    2.03
   3   3  11   28.23    3.05
   3   3  11   22.09    2.75
  -3  -3 -12   99.45    5.51
   3   3  12  104.41    5.64
   3   3  12  102.53    5.71
   3   3  13   -0.08    1.55
   3   3  13    0.88    1.42
   3   3  13   -0.03    1.43
   3   3  14  334.71   10.66
   3   3  14  292.87   12.16
   3   3  14  319.82   11.01
   3   3  14  285.80   11.74
   3   3  15   37.44    5.03
   3   3  15   40.38    4.53
   3   3  15   35.77    4.78
   3   3  16   17.60    3.51
   3   3  16   16.27    3.66
   3   4 -12   45.49    5.89
  -3  -4  11   93.69    7.07
   3   4 -11   88.56    7.33
  -3  -4  10    5.58    2.48
   3   4 -10    3.87    2.37
  -3  -4   9  287.33   11.00
   3   4  -9  281.69   11.39
  -3  -4   8    3.89    2.13
   3   4  -8    3.14    1.92
  -3  -4   7  537.32   13.93
   3   4  -7  531.16   14.11
  -3  -4   6   22.24    3.17
   3   4  -6   18.35    2.94
   3   4  -6   20.96    2.44
  -3  -4   5   43.94    3.95
  -3  -4   5   40.77    2.39
   3   4  -5   44.69    3.93
   3   4  -5   43.43    3.38
  -3  -4   4   91.05    5.41
  -3  -4   4   97.09    3.76
   3   4  -4  106.42    4.43
   3   4  -4  102.11    5.44
   3   4  -4  100.68    5.07
  -3  -4   3  898.46   15.67
  -3  -4   3  934.88   16.00
  -3  -4   3  911.93   11.80
   3   4  -3 1021.20   13.90
   3   4  -3  967.10   15.43
   3   4  -3  955.25   15.10
  -3  -4   2   37.35    3.32
  -3  -4   2   38.04    3.39
  -3  -4   2   40.01    2.74
   3   4  -2   46.55    3.43
   3   4  -2   39.05    3.29
   3   4  -2   41.80    3.59
  -3  -4   1  688.73   13.00
  -3  -4   1  741.18   13.50
  -3  -4   1  701.31   11.18
   3   4  -1  820.89   13.32
   3   4  -1  760.37   12.40
   3   4  -1  719.25   13.45
  -3  -4   0  442.69   10.22
  -3  -4   0  477.21    7.03
  -3  -4   0  466.27   10.49
  -3  -4   0  428.08    9.06
   3   4   0  473.27    9.43
   3   4   0  449.50   10.79
  -3  -4  -1  222.34    7.15
  -3  -4  -1  261.99    4.04
  -3  -4  -1  237.62    7.42
  -3  -4  -1  225.85    6.85
   3   4   1  245.21    6.55
   3   4   1  242.90    8.09
  -3  -4  -2   13.56    2.15
  -3  -4  -2   10.60    1.90
  -3  -4  -2   13.15    1.98
   3   4   2   16.03    2.05
   3   4   2   12.27    2.29
  -3  -4  -3  213.47    6.91
  -3  -4  -3  226.76    7.15
  -3  -4  -3  205.94    7.01
   3   4   3  211.57    6.89
   3   4   3  203.90    5.59
   3   4   3  213.29    7.85
  -3  -4  -4   80.98    4.34
  -3  -4  -4   88.57    4.57
  -3  -4  -4   91.19    4.90
   3   4   4   91.40    4.63
   3   4   4   92.34    3.68
   3   4   4   88.15    5.27
  -3  -4  -5  171.29    6.29
  -3  -4  -5  168.22    6.27
  -3  -4  -5  158.27    6.63
   3   4   5  169.57    6.26
   3   4   5  180.43    4.99
   3   4   5  151.83    6.94
  -3  -4  -6   62.24    3.97
  -3  -4  -6   65.06    4.08
  -3  -4  -6   60.63    4.39
   3   4   6   65.14    4.04
   3   4   6   72.45    3.39
   3   4   6   58.93    4.66
  -3  -4  -7  276.61    8.26
   3   4   7  299.88    8.62
   3   4   7  298.85    6.81
   3   4   7  243.34    9.15
  -3  -4  -8   40.22    3.43
  -3  -4  -8   34.55    3.68
   3   4   8   38.69    3.35
   3   4   8   38.42    2.80
   3   4   8   31.36    3.86
  -3  -4  -9  122.61    5.90
   3   4   9  112.45    5.61
   3   4   9  131.11    5.17
   3   4   9  111.63    6.61
  -3  -4 -10   -0.59    0.95
   3   4  10    0.06    0.94
   3   4  10    0.67    1.39
  -3  -4 -11  115.01    6.04
   3   4  11  121.13    5.63
   3   4  11  101.18    6.66
  -3  -4 -12   18.78    2.98
   3   4  12   15.04    2.49
   3   4  12   11.92    2.92
   3   4  13  426.58   11.64
   3   4  13  363.38   13.12
   3   4  14    2.88    2.27
   3   4  14    4.05    2.12
   3   4  14    3.40    2.37
   3   4  15  209.88    9.45
   3   4  15  200.57    9.01
   3   4  15  169.74    9.63
  -3  -5  11   22.23    4.06
   3   5 -11   27.42    4.64
  -3  -5  10   78.40    6.46
   3   5 -10   84.58    6.87
  -3  -5   9   -0.67    1.61
   3   5  -9    0.86    1.75
  -3  -5   8   94.73    6.44
   3   5  -8   94.70    6.57
  -3  -5   7   39.80    4.24
   3   5  -7   35.80    4.04
  -3  -5   6   76.57    5.48
   3   5  -6   75.72    5.34
   3   5  -6   81.86    4.94
  -3  -5   5   -0.63    1.40
  -3  -5   5   -0.06    1.21
  -3  -5   5    0.23    0.90
   3   5  -5   -0.37    1.04
   3   5  -5    1.00    1.30
  -3  -5   4  245.70    8.89
  -3  -5   4  249.49    8.92
  -3  -5   4  249.22    6.81
   3   5  -4  254.95    8.44
   3   5  -4  248.90    8.61
  -3  -5   3    2.81    1.64
  -3  -5   3    2.30    1.55
  -3  -5   3    3.34    1.32
   3   5  -3    4.00    1.70
   3   5  -3    1.22    1.30
   3   5  -3    2.77    1.74
  -3  -5   2  587.59   13.01
  -3  -5   2  568.53   12.77
  -3  -5   2  580.99   11.00
   3   5  -2  622.84   11.62
   3   5  -2  594.67   13.44
  -3  -5   1   15.58    2.55
  -3  -5   1   17.91    2.67
  -3  -5   1   16.19    2.27
   3   5  -1   22.28    2.46
   3   5  -1   19.19    2.97
  -3  -5   0  309.82    9.13
  -3  -5   0  342.79    5.94
  -3  -5   0  315.54    9.21
  -3  -5   0  304.45    8.41
   3   5   0  342.43    7.60
   3   5   0  335.81   10.35
  -3  -5  -1    7.80    1.96
  -3  -5  -1    8.33    0.86
  -3  -5  -1    8.48    1.98
  -3  -5  -1    6.27    1.68
   3   5   1    7.78    1.50
   3   5   1    6.70    2.14
  -3  -5  -2  456.70   10.89
  -3  -5  -2  474.45   11.09
  -3  -5  -2  458.05   10.87
   3   5   2  506.04    8.32
   3   5   2  484.87   12.62
  -3  -5  -3   10.93    2.16
  -3  -5  -3    7.77    1.92
  -3  -5  -3   12.71    2.25
   3   5   3    8.66    1.99
   3   5   3   10.47    1.63
   3   5   3    8.85    2.46
  -3  -5  -4 1473.59   19.59
  -3  -5  -4 1479.48   19.65
  -3  -5  -4 1364.19   19.82
   3   5   4 1511.32   19.84
   3   5   4 1453.44   14.12
   3   5   4 1392.56   21.76
  -3  -5  -5  149.70    6.44
  -3  -5  -5  155.52    6.55
  -3  -5  -5  160.48    7.11
   3   5   5  164.57    6.70
   3   5   5  139.63    4.29
   3   5   5  146.59    7.40
  -3  -5  -6  356.41    9.93
  -3  -5  -6  383.66   10.29
  -3  -5  -6  358.99   10.86
   3   5   6  377.55   10.21
   3   5   6  384.12    6.89
   3   5   6  352.69   11.34
  -3  -5  -7   96.56    5.43
  -3  -5  -7   84.28    5.60
   3   5   7   95.12    5.37
   3   5   7  102.75    3.87
   3   5   7   77.27    5.63
  -3  -5  -8  561.24   12.92
  -3  -5  -8  525.03   14.01
   3   5   8  633.83    9.78
   3   5   8  528.99   14.39
  -3  -5  -9  167.64    7.35
  -3  -5  -9  168.13    8.30
   3   5   9  187.43    5.76
   3   5   9  152.64    8.08
  -3  -5 -10   54.42    4.48
  -3  -5 -10   56.50    5.14
   3   5  10   66.38    3.86
   3   5  10   52.36    5.04
  -3  -5 -11    8.33    2.35
   3   5  11    9.07    1.90
   3   5  11    3.95    2.27
  -3  -5 -12  207.23    8.86
   3   5  12  197.43    9.86
  -3  -5 -13   35.11    4.18
   3   5  13   22.78    3.97
   3   5  14  215.95   10.80
   3   5  15    9.35    3.38
  -3  -6  10   38.79    4.89
   3   6 -10   27.58    4.38
  -3  -6   9  110.40    7.31
   3   6  -9  102.08    7.19
  -3  -6   8   11.95    3.05
   3   6  -8   17.25    3.29
  -3  -6   7  394.42   12.60
   3   6  -7  395.93   12.50
  -3  -6   6   20.02    3.30
   3   6  -6   22.25    3.23
   3   6  -6   25.97    3.42
  -3  -6   5  147.22    7.38
   3   6  -5  153.44    7.08
   3   6  -5  153.03    7.47
  -3  -6   4    0.06    1.26
  -3  -6   4   -0.32    1.11
   3   6  -4    0.26    1.13
   3   6  -4    0.93    1.55
  -3  -6   3  635.82   14.53
  -3  -6   3  618.79   14.28
  -3  -6   3  673.39   12.82
   3   6  -3  688.88   12.97
   3   6  -3  687.05   15.76
  -3  -6   2  156.10    7.17
  -3  -6   2  161.88    7.33
  -3  -6   2  157.24    6.44
   3   6  -2  172.13    6.14
   3   6  -2  157.41    7.79
  -3  -6   1  184.06    7.64
  -3  -6   1  180.46    7.60
  -3  -6   1  175.19    6.91
   3   6  -1  194.23    6.02
   3   6  -1  191.11    8.56
  -3  -6   0   63.58    4.63
  -3  -6   0   66.60    4.68
  -3  -6   0   64.13    4.46
   3   6   0   69.48    3.44
   3   6   0   62.46    5.16
  -3  -6  -1  253.67    8.77
  -3  -6  -1  267.36    8.99
  -3  -6  -1  261.84    8.77
   3   6   1  296.24    6.17
   3   6   1  265.07   10.16
  -3  -6  -2   16.36    2.76
  -3  -6  -2   15.70    2.59
  -3  -6  -2   12.74    2.39
   3   6   2   16.94    1.67
   3   6   2   15.23    3.07
  -3  -6  -3  710.93   14.60
  -3  -6  -3  690.27   14.36
  -3  -6  -3  685.65   14.71
   3   6   3  795.41    8.30
   3   6   3  698.91   16.55
  -3  -6  -4    1.30    1.40
  -3  -6  -4    0.27    1.30
  -3  -6  -4    0.62    1.29
   3   6   4    1.53    1.81
  -3  -6  -5  432.14   11.58
  -3  -6  -5  447.57   11.77
  -3  -6  -5  428.89   12.26
   3   6   5  438.87   13.37
  -3  -6  -6    1.48    1.37
  -3  -6  -6    1.79    1.47
   3   6   6   -0.28    1.40
  -3  -6  -7  467.48   12.37
   3   6   7  452.14   13.87
  -3  -6  -8   10.10    2.45
  -3  -6  -8    7.91    2.48
   3   6   8    5.42    2.49
  -3  -6  -9  430.51   12.45
  -3  -6  -9  413.57   13.59
   3   6   9  378.53   13.15
  -3  -6 -10   16.51    3.06
  -3  -6 -10   18.37    3.50
   3   6  10   15.03    3.41
  -3  -6 -11  238.02    9.82
  -3  -6 -11  241.51   11.18
   3   6  11  211.61   10.32
  -3  -6 -12   11.06    2.89
   3   6  12    8.13    3.00
  -3  -6 -13  115.52    7.31
   3   6  13  107.46    7.88
   3   6  14   52.23    6.00
  -3  -7   8  197.14    9.57
   3   7  -8  185.81    9.30
  -3  -7   7   -0.43    1.69
   3   7  -7    1.99    1.75
  -3  -7   6  402.61   12.90
   3   7  -6  438.51   12.63
   3   7  -6  416.84   13.22
  -3  -7   5   71.33    5.62
   3   7  -5   73.19    5.08
   3   7  -5   52.87    5.01
  -3  -7   4  381.90   12.09
   3   7  -4  437.39   11.14
   3   7  -4  408.59   13.22
  -3  -7   3   21.01    3.33
  -3  -7   3   19.10    2.88
   3   7  -3   22.16    2.70
   3   7  -3   25.22    3.79
  -3  -7   2  274.48    9.96
  -3  -7   2  285.06    9.42
   3   7  -2  302.51    8.01
   3   7  -2  285.64   11.22
  -3  -7   1   43.56    4.16
  -3  -7   1   41.14    3.97
   3   7  -1   42.07    4.65
  -3  -7   0  110.74    6.31
  -3  -7   0  113.40    6.29
   3   7   0  120.25    7.45
  -3  -7  -1   35.91    3.75
  -3  -7  -1   36.35    3.78
   3   7   1   41.54    4.83
  -3  -7  -2  276.35    9.76
  -3  -7  -2  276.85    9.91
   3   7   2  306.78   11.80
  -3  -7  -3   34.68    3.73
  -3  -7  -3   29.45    3.74
   3   7   3   33.33    4.39
  -3  -7  -4  199.51    8.38
  -3  -7  -4  199.01    8.79
   3   7   4  197.25    9.62
  -3  -7  -5    9.70    2.42
  -3  -7  -5    8.31    2.46
   3   7   5    6.87    2.61
  -3  -7  -6    1.55    1.42
  -3  -7  -6    2.55    1.77
   3   7   6    0.73    1.84
  -3  -7  -7   53.25    4.75
  -3  -7  -7   50.86    4.98
   3   7   7   49.03    5.26
  -3  -7  -8  228.25    9.51
  -3  -7  -8  238.14   10.62
   3   7   8  247.39   11.15
  -3  -7  -9   18.20    3.22
  -3  -7  -9   14.06    3.32
   3   7   9   15.95    3.65
  -3  -7 -10  182.27    8.92
  -3  -7 -10  182.71    9.95
   3   7  10  153.12    9.25
  -3  -7 -11   57.59    5.31
  -3  -7 -11   57.65    6.03
   3   7  11   52.85    5.75
  -3  -7 -12   99.58    7.01
   3   7  12   97.34    7.79
  -3  -7 -13   -0.62    1.72
   3   7  13   -0.56    1.94
  -3  -8   7  151.77    8.65
  -3  -8   6    7.46    2.88
  -3  -8   5   57.71    5.40
   3   8  -5   61.85    5.88
  -3  -8   4    2.03    1.87
   3   8  -4    0.90    2.01
  -3  -8   3  132.41    7.60
  -3  -8   3  140.28    7.24
   3   8  -3  139.09    8.51
  -3  -8   2    1.27    1.81
  -3  -8   2    2.35    1.87
   3   8  -2    4.95    2.65
  -3  -8   1  195.91    8.87
  -3  -8   1  202.04    8.85
   3   8  -1  198.78   10.18
  -3  -8   0   75.28    5.63
  -3  -8   0   72.10    5.53
   3   8   0   71.90    6.41
  -3  -8  -1  353.98   11.80
  -3  -8  -1  365.75   12.12
   3   8   1  382.08   14.09
  -3  -8  -2   48.62    4.70
  -3  -8  -2   46.29    4.67
   3   8   2   48.68    5.55
  -3  -8  -3  267.06   10.34
  -3  -8  -3  262.75   10.61
   3   8   3  258.07   11.69
  -3  -8  -4    0.60    1.43
  -3  -8  -4    0.79    1.65
   3   8   4    1.01    2.08
  -3  -8  -5    8.53    2.52
  -3  -8  -5   12.22    3.02
   3   8   5   11.37    3.45
  -3  -8  -6    3.83    2.07
  -3  -8  -6    3.65    2.31
   3   8   6    2.86    2.29
  -3  -8  -7  152.19    8.22
  -3  -8  -7  138.62    8.47
   3   8   7  147.15    9.13
  -3  -8  -8    2.59    1.94
  -3  -8  -8    1.44    2.00
   3   8   8   -1.04    1.76
  -3  -8  -9  208.15    9.85
   3   8   9  216.36   11.29
  -3  -8 -10   -0.69    1.58
   3   8  10    0.59    2.33
  -3  -8 -11   19.41    3.79
   3   8  11   13.90    3.92
  -3  -8 -12   28.95    4.43
   3   8  12   30.37    5.08
  -3  -9   4    8.03    2.95
   3   9  -4   11.65    3.63
  -3  -9   3   89.22    6.76
   3   9  -3   87.59    7.53
  -3  -9   2  111.42    7.37
  -3  -9   2  113.47    7.18
   3   9  -2  123.72    8.82
  -3  -9   1    6.76    2.59
  -3  -9   1    7.36    2.67
   3   9  -1   10.39    3.55
  -3  -9   0  201.43    9.52
  -3  -9   0  186.13    9.34
   3   9   0  199.86   11.05
  -3  -9  -1   15.45    3.31
  -3  -9  -1   20.28    3.74
   3   9   1   22.10    4.53
  -3  -9  -2  278.03   11.18
  -3  -9  -2  290.69   11.79
   3   9   2  293.52   13.29
  -3  -9  -3   38.76    4.56
  -3  -9  -3   45.49    5.18
   3   9   3   47.24    5.80
  -3  -9  -4  204.51    9.75
  -3  -9  -4  201.52   10.24
   3   9   4  213.49   11.43
  -3  -9  -5    1.19    1.75
  -3  -9  -5   -0.91    1.61
   3   9   5    2.43    2.30
  -3  -9  -6  177.47    9.24
   3   9   6  181.73   10.64
  -3  -9  -7    0.48    1.74
   3   9   7    1.69    2.45
  -3  -9  -8  321.48   12.75
   3   9   8  334.20   14.54
  -3  -9  -9    0.23    1.60
   3   9   9    0.50    2.34
  -3  -9 -10  108.06    7.87
   3   9  10   96.73    8.31
  -3 -10   1  164.89    9.35
   3  10  -1  182.35   11.22
  -3 -10   0   -0.71    1.83
   3  10   0    0.37    2.32
  -3 -10  -1   65.22    6.13
   3  10   1   66.09    7.05
  -3 -10  -2   89.23    6.94
   3  10   2   99.32    8.60
  -3 -10  -3  117.80    7.96
   3  10   3  120.10    9.55
  -3 -10  -4   36.22    4.91
   3  10   4   36.71    5.88
  -3 -10  -5   36.90    4.88
   3  10   5   43.29    6.16
  -3 -10  -6    9.01    3.09
   3  10   6   13.22    4.10
  -3 -10  -7  218.49   11.05
  -4   9   6   30.28    4.84
   4  -9  -6   21.95    4.68
  -4   9   5   61.56    6.08
   4  -9  -5   47.45    5.92
  -4   9   4   58.79    5.78
  -4   9   4   63.10    5.87
   4  -9  -4   41.04    5.72
  -4   9   3  563.92   15.81
  -4   9   3  526.11   16.01
   4  -9  -3  437.44   15.84
  -4   9   2   25.35    3.84
  -4   9   2   33.66    4.71
   4  -9  -2   23.70    4.50
  -4   9   1  203.25   10.35
   4  -9  -1  190.20   10.28
  -4   9   0    7.85    2.91
   4  -9   0    6.23    2.92
  -4   9  -1   85.84    7.17
   4  -9   1   74.22    6.62
  -4   9  -2   36.00    5.20
   4  -9   2   23.40    4.50
  -4   9  -3  229.13   11.88
   4  -9   3  194.30   10.57
  -4   9  -4   -0.15    1.97
   4  -9   4    1.32    2.70
   4  -9   5  136.62    9.10
  -4   8   8  124.57    8.67
   4  -8  -8  116.35    8.83
  -4   8   7   48.91    5.70
   4  -8  -7   40.09    5.53
  -4   8   6   66.17    6.23
   4  -8  -6   56.41    6.19
   4  -8  -6   64.98    6.30
  -4   8   5    7.05    2.80
   4  -8  -5    4.77    2.73
   4  -8  -5    5.06    2.89
  -4   8   4  242.92   10.39
  -4   8   4  237.50    9.90
   4  -8  -4  183.49   10.06
   4  -8  -4  215.98   10.88
  -4   8   3   15.13    3.18
  -4   8   3   18.13    3.34
   4  -8  -3   13.57    3.58
   4  -8  -3   18.94    4.01
  -4   8   2  429.44   13.61
   4  -8  -2  348.50   13.31
   4  -8  -2  426.92   15.24
   4  -8  -2  351.30   11.63
  -4   8   1   21.44    3.27
  -4   8   1   19.99    3.61
   4  -8  -1   14.43    3.54
   4  -8  -1   18.40    4.00
   4  -8  -1   16.25    3.21
  -4   8   0  197.96    8.11
  -4   8   0  187.62    9.50
   4  -8   0  153.99    8.75
   4  -8   0  194.14   10.68
   4  -8   0  151.89    7.54
  -4   8  -1    6.25    2.53
   4  -8   1    3.59    2.61
   4  -8   1   10.84    3.53
   4  -8   1    3.48    2.15
  -4   8  -2  824.90   20.35
   4  -8   2  698.22   18.11
   4  -8   2  805.44   21.37
   4  -8   2  721.34   15.93
  -4   8  -3   -0.05    1.67
   4  -8   3    0.85    2.29
   4  -8   3    1.73    2.32
  -4   8  -4  441.35   15.67
   4  -8   4  407.57   14.12
  -4   8  -5   53.84    5.92
   4  -8   5   45.14    5.39
   4  -8   5   54.60    5.20
  -4   8  -6  134.56    9.32
   4  -8   6  117.82    8.08
   4  -8   6  135.41    7.77
  -4   8  -7   51.95    6.17
   4  -8   7   48.55    5.60
   4  -8   7   57.32    5.51
   4  -8   8  127.26    8.80
   4  -8   8  140.47    8.42
  -4   7   9  211.44   11.20
   4  -7  -9  167.62   10.17
  -4   7   8   45.09    5.29
   4  -7  -8   35.54    5.19
  -4   7   7  382.39   13.86
   4  -7  -7  309.38   13.23
   4  -7  -7  361.31   12.61
   4  -7  -7  360.79   12.29
  -4   7   6   51.51    5.32
   4  -7  -6   37.41    5.11
   4  -7  -6   48.23    5.13
   4  -7  -6   50.62    5.00
  -4   7   5  194.91    9.24
  -4   7   5  221.18    8.61
   4  -7  -5  178.39    9.73
   4  -7  -5  195.64    9.59
   4  -7  -5  173.33    8.32
  -4   7   4    0.32    1.57
  -4   7   4    0.49    1.37
   4  -7  -4    1.74    2.07
   4  -7  -4    0.72    1.79
   4  -7  -4    2.19    1.99
  -4   7   3  201.78    8.77
  -4   7   3  216.49    8.84
   4  -7  -3  166.38    9.03
   4  -7  -3  207.73   10.00
   4  -7  -3  174.95    8.38
  -4   7   2   58.79    4.79
  -4   7   2   67.07    5.15
   4  -7  -2   49.16    5.05
   4  -7  -2   58.86    5.59
   4  -7  -2   47.24    4.59
  -4   7   1   37.06    3.85
  -4   7   1   38.29    4.21
   4  -7  -1   30.67    4.21
   4  -7  -1   35.09    4.61
   4  -7  -1   29.54    3.74
  -4   7   0    1.85    1.47
  -4   7   0    1.26    1.61
   4  -7   0    1.26    1.82
   4  -7   0    1.57    1.86
   4  -7   0    0.09    1.64
  -4   7  -1  139.10    6.17
  -4   7  -1  137.28    7.69
   4  -7   1  112.12    7.05
   4  -7   1  131.09    8.28
   4  -7   1   12.36    2.37
  -4   7  -2    0.38    1.48
   4  -7   2    0.42    1.88
   4  -7   2    1.15    1.87
   4  -7   2   -0.30    1.77
  -4   7  -3  259.71   11.00
   4  -7   3  239.51   10.20
   4  -7   3  267.52   11.83
   4  -7   3  252.88    9.44
  -4   7  -4   22.89    3.86
   4  -7   4   20.37    3.67
   4  -7   4   26.03    4.30
   4  -7   4   24.69    3.51
  -4   7  -5  116.56    7.94
   4  -7   5  101.93    7.05
   4  -7   5  110.49    7.97
   4  -7   5  110.48    6.62
  -4   7  -6   47.50    5.39
   4  -7   6   38.54    4.75
   4  -7   6   52.94    5.84
   4  -7   6   41.25    4.46
  -4   7  -7  148.42    9.45
   4  -7   7  130.60    8.10
   4  -7   7  135.56    7.61
  -4   7  -8   35.46    5.29
   4  -7   8   30.47    4.44
   4  -7   8   33.67    4.33
  -4   7  -9  219.85   12.24
   4  -7   9  197.09   10.34
   4  -7   9  201.10    9.90
   4  -7  10  121.35    8.53
   4  -7  10  108.03    7.63
  -4   6  10   22.14    4.29
   4  -6 -10   28.71    4.80
   4  -6 -10   27.85    4.43
  -4   6   9    0.15    1.78
   4  -6  -9    1.04    2.00
   4  -6  -9    2.04    2.10
  -4   6   8  369.44   13.72
   4  -6  -8  306.31   12.94
   4  -6  -8  346.52   12.43
  -4   6   7   73.53    6.09
   4  -6  -7   65.52    6.21
   4  -6  -7   60.31    5.03
   4  -6  -7   60.38    5.29
  -4   6   6  211.13    9.63
   4  -6  -6  182.72    9.65
   4  -6  -6  198.87    8.78
   4  -6  -6   60.93    5.08
  -4   6   5  111.18    6.88
  -4   6   5  116.29    5.70
   4  -6  -5   96.45    6.97
   4  -6  -5  103.75    6.50
   4  -6  -5    3.22    1.50
  -4   6   4  144.51    7.49
  -4   6   4  148.76    6.59
   4  -6  -4  113.37    7.31
   4  -6  -4  150.88    7.89
   4  -6  -4    3.58    1.61
  -4   6   3   14.94    2.80
  -4   6   3   16.60    2.67
   4  -6  -3    7.01    2.50
   4  -6  -3    9.94    2.66
   4  -6  -3    1.59    1.41
  -4   6   2  426.95   11.62
  -4   6   2  434.05   11.61
   4  -6  -2  352.51   12.03
   4  -6  -2  418.93   13.09
   4  -6  -2  303.14   10.25
  -4   6   1  101.28    5.53
  -4   6   1  100.53    5.88
   4  -6  -1   85.27    5.98
   4  -6  -1  101.43    6.68
   4  -6  -1   76.19    5.29
  -4   6   0   94.58    5.14
  -4   6   0   90.26    5.75
   4  -6   0   75.15    5.59
   4  -6   0   80.14    6.05
   4  -6   0   76.49    5.24
  -4   6  -1  143.62    5.92
  -4   6  -1  131.39    6.99
   4  -6   1  109.19    6.60
   4  -6   1  130.38    7.67
   4  -6   1  112.92    6.21
  -4   6  -2  506.53   10.30
  -4   6  -2  456.13   13.20
   4  -6   2  405.42   12.33
   4  -6   2  459.28   14.34
   4  -6   2  427.37   11.48
  -4   6  -3   92.48    6.27
   4  -6   3   80.22    5.76
   4  -6   3   92.40    6.70
   4  -6   3   85.25    5.43
  -4   6  -4    2.12    1.66
   4  -6   4    3.48    2.03
   4  -6   4    3.23    2.06
   4  -6   4    2.55    1.79
  -4   6  -5    6.25    2.49
   4  -6   5    6.59    2.38
   4  -6   5    9.92    2.93
   4  -6   5    7.88    2.28
  -4   6  -6   61.88    5.73
   4  -6   6   49.94    4.81
   4  -6   6   69.94    6.20
   4  -6   6   63.16    5.05
  -4   6  -7    7.36    2.74
   4  -6   7    6.89    2.46
   4  -6   7    8.91    2.95
   4  -6   7    4.00    1.94
  -4   6  -8  380.64   14.65
   4  -6   8  350.79   12.57
   4  -6   8  418.98   15.02
   4  -6   8  368.87   12.32
  -4   6  -9   12.11    3.49
   4  -6   9   14.04    3.26
   4  -6   9   23.65    4.32
   4  -6   9   16.22    3.35
  -4   6 -10  175.09   10.78
   4  -6  10  158.78    9.10
   4  -6  10  162.33    8.93
  -4   6 -11   -0.14    2.23
   4  -6  11    1.11    1.95
   4  -6  11    0.68    1.90
  -4   5  11    0.39    2.11
   4  -5 -11    7.50    2.99
   4  -5 -11    5.55    2.87
  -4   5  10   10.90    3.37
   4  -5 -10   13.07    3.49
   4  -5 -10   13.36    3.43
  -4   5   9  134.52    8.50
   4  -5  -9  110.77    7.95
   4  -5  -9  136.59    8.32
  -4   5   8    7.60    2.65
   4  -5  -8    5.77    2.52
   4  -5  -8    6.72    2.55
  -4   5   7  233.73   10.23
   4  -5  -7  209.21   10.14
   4  -5  -7  163.48    7.10
   4  -5  -7  203.97    9.32
  -4   5   6    2.29    1.75
   4  -5  -6    2.91    1.94
   4  -5  -6    1.89    1.67
   4  -5  -6    3.14    2.03
  -4   5   5  132.53    7.19
  -4   5   5  143.77    5.58
   4  -5  -5   97.25    6.75
   4  -5  -5  126.82    6.55
   4  -5  -5  110.41    6.57
  -4   5   4    7.55    2.23
  -4   5   4   10.22    1.92
   4  -5  -4    5.06    2.36
   4  -5  -4    8.79    2.33
   4  -5  -4    9.00    2.47
  -4   5   3  405.24   11.42
  -4   5   3  431.40   10.24
   4  -5  -3  309.64   11.00
   4  -5  -3  387.52   11.53
   4  -5  -3  342.61   11.16
  -4   5   2   -0.34    1.13
  -4   5   2    1.23    1.21
   4  -5  -2   -0.66    1.50
   4  -5  -2    0.09    1.40
   4  -5  -2   -0.70    1.43
  -4   5   1  826.48   15.06
   4  -5  -1  667.27   15.29
   4  -5  -1  788.68   16.70
   4  -5  -1  614.76   13.80
  -4   5   0  240.34    7.70
  -4   5   0  226.96    8.25
   4  -5   0  181.57    7.98
   4  -5   0  218.64    9.03
   4  -5   0  180.71    7.47
  -4   5  -1 1083.29   15.40
  -4   5  -1 1061.53   18.17
   4  -5   1  901.09   17.22
   4  -5   1 1019.69   19.52
   4  -5   1  873.65   15.82
  -4   5  -2   24.71    2.57
  -4   5  -2   19.08    2.94
   4  -5   2   13.38    2.77
   4  -5   2   20.56    3.39
   4  -5   2   20.75    3.14
  -4   5  -3  738.73   11.13
  -4   5  -3  652.63   15.20
   4  -5   3  590.99   13.93
   4  -5   3  678.81   16.58
   4  -5   3  584.71   13.03
  -4   5  -4   15.27    2.86
   4  -5   4   16.81    2.87
   4  -5   4   22.25    3.54
   4  -5   4   12.95    2.45
  -4   5  -5  472.23   13.88
   4  -5   5  420.42   12.08
   4  -5   5  473.76   14.39
   4  -5   5  431.38   11.65
  -4   5  -6    0.72    1.41
   4  -5   6   -0.40    1.41
   4  -5   6    3.93    2.27
   4  -5   6    0.31    1.35
  -4   5  -7  662.10   17.62
   4  -5   7  599.11   15.04
   4  -5   7  666.25   17.71
   4  -5   7  598.34   14.55
  -4   5  -8  100.35    7.34
   4  -5   8  100.54    6.58
   4  -5   8  120.84    7.90
   4  -5   8  107.09    6.59
  -4   5  -9  229.87   11.31
   4  -5   9  206.41    9.47
   4  -5   9  248.38   11.42
   4  -5   9  191.83    8.95
  -4   5 -10   17.34    3.89
   4  -5  10   20.91    3.57
   4  -5  10   21.25    4.05
   4  -5  10   20.86    3.60
  -4   5 -11   13.63    3.87
   4  -5  11    9.84    2.95
  -4   5 -12  140.24   10.08
   4  -5  12  114.83    7.92
  -4   4  12  216.69   11.76
   4  -4 -12  186.39   11.00
   4  -4 -12  210.58   11.42
  -4   4  11   53.90    5.96
   4  -4 -11   44.71    5.49
   4  -4 -11   41.95    5.35
  -4   4  10  239.04   11.40
   4  -4 -10  211.52   10.86
   4  -4 -10  224.26   10.91
  -4   4   9   -0.20    1.71
   4  -4  -9    0.54    1.66
   4  -4  -9    1.60    2.01
  -4   4   8  765.94   18.75
   4  -4  -8  647.71   17.54
   4  -4  -8  715.10   17.79
  -4   4   7   21.74    3.61
   4  -4  -7   16.19    3.23
   4  -4  -7   18.03    3.27
  -4   4   6  168.10    8.22
   4  -4  -6  154.88    8.29
   4  -4  -6  180.43    6.86
   4  -4  -6  154.50    7.95
  -4   4   5  111.88    6.48
  -4   4   5  121.90    4.40
   4  -4  -5   92.29    6.39
   4  -4  -5  111.06    5.54
   4  -4  -5  102.23    6.40
  -4   4   4  191.57    8.10
  -4   4   4  205.13    6.02
   4  -4  -4  154.84    7.90
   4  -4  -4  187.43    7.26
   4  -4  -4  161.97    7.81
  -4   4   3  193.34    7.81
  -4   4   3  204.15    6.36
   4  -4  -3  158.64    7.70
   4  -4  -3  189.26    7.47
   4  -4  -3  154.45    7.65
  -4   4   2 1243.98   18.65
  -4   4   2 1272.23   16.40
   4  -4  -2 1027.37   18.51
   4  -4  -2 1225.34   18.86
   4  -4  -2  948.62   17.38
  -4   4   1    6.23    1.83
  -4   4   1    5.47    1.66
   4  -4  -1    6.37    2.20
   4  -4  -1    6.72    2.02
   4  -4  -1    3.97    1.97
  -4   4   0  340.41    8.96
  -4   4   0  320.66    8.97
   4  -4   0  284.55    9.32
   4  -4   0  301.78    9.77
   4  -4   0  258.32    8.60
  -4   4  -1   22.84    2.55
  -4   4  -1   21.28    2.77
   4  -4   1   17.32    2.81
   4  -4   1   18.34    2.91
   4  -4   1   19.24    2.99
  -4   4  -2  701.38   11.43
  -4   4  -2  671.56   13.95
   4  -4   2  576.05   12.91
   4  -4   2  640.95   14.78
   4  -4   2  592.57   12.67
  -4   4  -3   86.75    3.82
  -4   4  -3   71.40    4.92
   4  -4   3   65.73    4.67
   4  -4   3   81.75    5.60
   4  -4   3   73.80    4.72
  -4   4  -4  525.52    7.56
  -4   4  -4  507.36   13.06
   4  -4   4  479.28   11.95
   4  -4   4  513.58   13.89
   4  -4   4  468.53   11.45
  -4   4  -5   74.11    5.34
   4  -4   5   70.54    4.96
   4  -4   5   82.36    5.90
   4  -4   5   75.05    4.89
  -4   4  -6  814.09   17.83
   4  -4   6  763.97   15.56
   4  -4   6  820.03   18.33
   4  -4   6  768.72   15.40
  -4   4  -7  106.40    6.89
   4  -4   7   91.56    5.71
   4  -4   7  101.01    6.76
   4  -4   7   93.32    5.70
  -4   4  -8  731.12   18.26
   4  -4   8  682.41   15.64
   4  -4   8  782.77   18.77
   4  -4   8  677.34   15.47
  -4   4  -9   -0.35    1.48
   4  -4   9    2.04    1.91
   4  -4   9    1.30    1.49
  -4   4 -10   32.40    4.63
   4  -4  10   32.17    4.46
   4  -4  10   28.03    3.79
  -4   4 -11   -0.95    1.46
   4  -4  11    0.94    1.83
   4  -4  11   -0.42    1.19
  -4   4 -12  100.83    8.16
   4  -4  12  110.40    8.09
   4  -4  12   90.98    6.80
  -4   4 -13   -0.93    2.23
   4  -4  13    2.74    2.13
  -4   3  12   20.64    4.41
   4  -3 -12   21.22    4.33
   4  -3 -12   23.97    4.64
  -4   3  11  156.32    9.52
   4  -3 -11  143.96    9.24
   4  -3 -11  144.56    9.21
  -4   3  10   27.52    4.39
   4  -3 -10   24.31    4.16
   4  -3 -10   25.90    4.33
  -4   3   9  481.23   15.26
   4  -3  -9  424.46   14.40
   4  -3  -9  432.97   14.47
  -4   3   8    4.53    2.28
   4  -3  -8    6.50    2.52
   4  -3  -8    6.33    2.44
  -4   3   7  534.45   14.88
   4  -3  -7  463.66   14.03
   4  -3  -7  486.87   14.18
  -4   3   6    6.73    2.33
   4  -3  -6    7.28    2.38
   4  -3  -6    6.34    1.54
   4  -3  -6    6.58    2.36
  -4   3   5  323.35   10.73
  -4   3   5  373.90    8.51
  -4   3   5  343.24    5.76
   4  -3  -5  286.86   10.43
   4  -3  -5  316.19    8.14
   4  -3  -5  274.62   10.07
  -4   3   4   54.82    4.43
  -4   3   4   60.19    3.82
  -4   3   4   58.81    2.85
   4  -3  -4   44.38    4.37
   4  -3  -4   53.67    3.68
   4  -3  -4   42.43    4.26
  -4   3   3 1129.72   18.33
  -4   3   3 1168.62   13.25
   4  -3  -3  903.97   17.25
   4  -3  -3 1124.82   16.19
   4  -3  -3  902.99   17.42
  -4   3   2    1.06    1.32
  -4   3   2    1.14    0.99
   4  -3  -2   -0.46    1.41
   4  -3  -2    1.68    1.36
   4  -3  -2    0.72    1.61
  -4   3   1  174.34    6.73
  -4   3   1  174.30    5.81
   4  -3  -1  143.27    6.63
   4  -3  -1  172.25    6.69
   4  -3  -1  124.36    6.21
  -4   3   0   84.27    4.35
   4  -3   0   70.05    4.60
   4  -3   0   77.67    4.71
   4  -3   0   61.10    4.38
  -4   3  -1  145.09    5.52
  -4   3  -1  142.98    5.85
   4  -3   1  127.08    5.91
   4  -3   1  136.71    6.30
   4  -3   1  122.26    5.80
  -4   3  -2  176.65    5.66
  -4   3  -2  160.65    6.47
   4  -3   2  141.86    6.18
   4  -3   2  149.48    6.75
   4  -3   2  142.65    6.28
  -4   3  -3  157.32    4.88
  -4   3  -3  152.45    6.59
   4  -3   3  147.41    6.30
   4  -3   3  141.52    6.75
   4  -3   3  141.76    6.14
  -4   3  -4   83.08    3.00
  -4   3  -4   94.76    3.11
  -4   3  -4   89.24    5.34
   4  -3   4   79.02    4.73
   4  -3   4   86.34    5.51
   4  -3   4   83.42    4.85
  -4   3  -5  167.69    3.02
  -4   3  -5  180.64    3.14
  -4   3  -5  173.14    7.60
   4  -3   5  164.07    6.74
   4  -3   5  176.32    7.94
   4  -3   5  166.71    6.84
  -4   3  -6  121.96    6.75
   4  -3   6  118.81    5.91
   4  -3   6  124.98    6.95
   4  -3   6  111.58    5.87
  -4   3  -7  319.37   11.15
   4  -3   7  301.27    9.52
   4  -3   7  342.01   11.64
   4  -3   7  323.18   10.01
  -4   3  -8   44.19    4.55
   4  -3   8   38.22    4.28
   4  -3   8   36.38    3.71
  -4   3  -9  112.84    7.28
   4  -3   9  134.56    7.87
   4  -3   9  110.97    6.45
  -4   3 -10  120.55    7.88
   4  -3  10  120.39    7.62
   4  -3  10  102.97    6.48
  -4   3 -11  200.81   10.45
   4  -3  11  216.08   10.43
   4  -3  11  180.83    8.79
  -4   3 -12   50.86    5.71
   4  -3  12   40.54    5.04
   4  -3  12   34.10    4.38
  -4   3 -13  374.90   15.18
   4  -3  13  426.81   15.28
   4  -3  13  362.38   13.41
  -4   3 -14   32.59    5.45
   4  -3  14   19.80    3.90
  -4   2  12  126.47    8.83
   4  -2 -12  123.04    8.79
   4  -2 -12  125.76    9.16
  -4   2  11   46.65    5.51
   4  -2 -11   45.80    5.36
   4  -2 -11   52.20    5.84
  -4   2  10   29.01    4.44
   4  -2 -10   28.98    4.31
   4  -2 -10   29.76    4.52
  -4   2   9    8.35    2.75
   4  -2  -9    7.17    2.48
   4  -2  -9   10.19    3.07
  -4   2   8  119.39    7.34
   4  -2  -8  106.36    6.97
   4  -2  -8  107.24    7.22
  -4   2   7    0.50    1.55
   4  -2  -7    1.02    1.56
   4  -2  -7    1.20    1.63
  -4   2   6   98.64    6.24
   4  -2  -6   89.19    5.95
   4  -2  -6   78.70    3.29
   4  -2  -6   91.57    6.16
  -4   2   5  144.16    7.18
  -4   2   5  155.10    4.75
   4  -2  -5  113.97    6.49
   4  -2  -5  136.30    4.67
   4  -2  -5  115.31    6.79
  -4   2   4  587.65   13.68
  -4   2   4  651.62   10.18
  -4   2   4  630.38    7.30
   4  -2  -4  520.90   13.09
   4  -2  -4  596.94   10.15
   4  -2  -4  502.05   13.12
   4  -2  -4  606.27    7.39
  -4   2   3   95.16    5.49
  -4   2   3  100.26    4.36
  -4   2   3  102.50    3.47
   4  -2  -3   78.90    5.19
   4  -2  -3   94.83    4.38
   4  -2  -3   76.16    5.33
   4  -2  -3  106.47    3.82
  -4   2   2 1146.83   17.53
  -4   2   2 1223.80   15.28
  -4   2   2 1190.47   12.90
   4  -2  -2  967.36   16.50
   4  -2  -2 1131.84   15.12
   4  -2  -2  900.70   16.65
   4  -2  -2 1262.70   13.78
  -4   2   1  134.80    5.88
  -4   2   1  150.03    5.69
  -4   2   1  137.10    4.75
   4  -2  -1  123.63    5.90
   4  -2  -1  129.17    5.34
   4  -2  -1  102.11    5.63
  -4   2   0  463.09   10.16
  -4   2   0  469.80    9.23
   4  -2   0  393.20    9.76
   4  -2   0  454.86   10.20
   4  -2   0  374.94    9.97
  -4   2  -1   12.43    1.95
  -4   2  -1   11.91    1.88
   4  -2   1   11.62    2.13
   4  -2   1   13.94    2.21
   4  -2   1    8.29    2.00
  -4   2  -2  627.43   10.55
  -4   2  -2  639.86   11.99
   4  -2   2  569.69   11.26
   4  -2   2  605.40   12.50
   4  -2   2  547.58   11.45
  -4   2  -3   16.35    1.84
  -4   2  -3   13.73    2.23
   4  -2   3   13.63    2.23
   4  -2   3   12.53    2.26
   4  -2   3   12.24    2.17
  -4   2  -4  776.61    9.27
  -4   2  -4  801.21   14.77
   4  -2   4  754.57   12.98
   4  -2   4  745.21   14.78
   4  -2   4  726.48   13.33
  -4   2  -5   15.31    1.24
  -4   2  -5   14.29    1.27
  -4   2  -5   15.30    2.51
   4  -2   5   14.69    2.28
   4  -2   5   16.60    1.54
   4  -2   5   12.94    2.44
   4  -2   5   13.13    2.29
  -4   2  -6  128.32    2.52
  -4   2  -6  142.80    2.67
  -4   2  -6  137.52    6.79
   4  -2   6  126.40    5.69
   4  -2   6  133.10    6.79
   4  -2   6  132.02    6.14
  -4   2  -7  177.70    8.03
   4  -2   7  181.80    7.05
   4  -2   7  188.09    8.33
   4  -2   7  173.58    7.16
  -4   2  -8  468.96   13.50
   4  -2   8  485.23   13.73
   4  -2   8  466.93   12.06
  -4   2  -9   35.27    4.13
   4  -2   9   39.84    4.39
   4  -2   9   33.05    3.56
  -4   2 -10  138.12    8.05
   4  -2  10  129.94    7.66
   4  -2  10  119.15    6.67
  -4   2 -11   12.79    3.28
   4  -2  11   11.13    2.98
   4  -2  11    8.92    2.45
  -4   2 -12  596.93   17.89
   4  -2  12  618.79   17.39
   4  -2  12  567.71   15.60
  -4   2 -13   27.83    4.72
   4  -2  13   35.11    4.87
   4  -2  13   25.01    3.90
  -4   2 -14  174.47   10.42
   4  -2  14  173.99    9.99
   4  -2  14  165.57    9.35
  -4   2 -15    1.43    2.55
   4  -2  15    1.45    2.00
  -4   1  12   12.19    3.52
   4  -1 -12    7.23    2.96
   4  -1 -12   14.48    3.95
  -4   1  11  134.43    8.65
   4  -1 -11  140.40    8.94
   4  -1 -11  142.88    9.30
  -4   1  10    8.33    2.90
   4  -1 -10    7.33    2.72
   4  -1 -10    6.81    2.79
  -4   1   9  138.71    8.09
   4  -1  -9  120.04    7.62
   4  -1  -9  124.77    8.04
  -4   1   8   33.26    4.07
   4  -1  -8   28.75    3.85
   4  -1  -8   30.25    4.27
  -4   1   7  373.34   12.12
   4  -1  -7  337.73   11.48
   4  -1  -7  340.18   12.00
  -4   1   6   14.25    2.77
   4  -1  -6   12.28    2.62
   4  -1  -6   16.91    3.15
  -4   1   5  148.61    7.20
   4  -1  -5  147.81    7.17
   4  -1  -5  157.85    3.97
   4  -1  -5  134.93    7.18
  -4   1   4   18.14    2.82
   4  -1  -4   21.00    2.97
   4  -1  -4   26.29    2.14
   4  -1  -4   15.56    2.89
  -4   1   3 1016.71   17.10
  -4   1   3 1066.20   12.15
  -4   1   3 1039.90    9.94
   4  -1  -3  905.00   16.02
   4  -1  -3 1020.41   12.42
   4  -1  -3  865.54   16.69
   4  -1  -3 1116.79   10.37
  -4   1   2  443.45   10.91
  -4   1   2  449.92    8.41
  -4   1   2  450.92    7.27
   4  -1  -2  393.72   10.27
   4  -1  -2  445.88    8.64
   4  -1  -2  359.73   10.66
   4  -1  -2  464.06    7.51
  -4   1   1  195.24    6.98
  -4   1   1  206.93    6.06
  -4   1   1  203.55    5.41
   4  -1  -1  167.09    6.44
   4  -1  -1  186.28    5.86
   4  -1  -1  149.63    6.67
   4  -1  -1  210.39    5.60
  -4   1   0   16.74    2.32
  -4   1   0   12.80    1.90
  -4   1   0   14.59    1.83
   4  -1   0   10.65    2.05
   4  -1   0   13.25    1.93
   4  -1   0    9.14    2.08
  -4   1  -1 2138.17   20.98
  -4   1  -1 2206.03   21.60
  -4   1  -1 2168.21   20.27
   4  -1   1 1837.76   19.32
   4  -1   1 2040.60   20.96
   4  -1   1 1803.47   20.74
  -4   1  -2    3.11    1.15
  -4   1  -2    1.84    1.12
   4  -1   2    1.11    1.26
   4  -1   2    0.40    0.99
   4  -1   2    1.27    1.39
  -4   1  -3 2234.42   18.50
  -4   1  -3 2394.61   23.63
   4  -1   3 2165.60   20.34
   4  -1   3 2209.23   23.49
   4  -1   3 2197.40   22.40
  -4   1  -4   22.39    1.82
  -4   1  -4   24.48    1.95
  -4   1  -4   25.01    2.83
   4  -1   4   26.40    2.66
   4  -1   4   24.08    2.81
   4  -1   4   24.74    2.78
  -4   1  -5  651.21    8.36
  -4   1  -5  690.02    8.64
  -4   1  -5  709.17   14.09
   4  -1   5  678.21   11.66
   4  -1   5  654.43   13.75
   4  -1   5  695.30   12.93
  -4   1  -6    6.18    0.97
  -4   1  -6    6.30    1.00
  -4   1  -6    6.36    2.05
   4  -1   6    6.68    1.63
   4  -1   6    7.06    1.25
   4  -1   6    5.98    1.88
   4  -1   6    5.45    1.68
  -4   1  -7  728.65    7.83
  -4   1  -7  712.69   15.46
   4  -1   7  640.15   14.67
   4  -1   7  663.27   13.39
  -4   1  -8  105.37    2.77
  -4   1  -8   94.11    6.06
   4  -1   8   97.05    6.08
   4  -1   8   95.60    5.43
  -4   1  -9  559.06   14.93
   4  -1   9  563.69   14.87
   4  -1   9  566.01   13.38
  -4   1 -10    8.46    2.67
   4  -1  10    7.89    2.47
   4  -1  10    6.60    2.08
  -4   1 -11  342.56   12.75
   4  -1  11  325.46   12.13
   4  -1  11  317.62   10.91
  -4   1 -12   34.72    4.72
   4  -1  12   29.52    4.22
   4  -1  12   28.63    3.78
  -4   1 -13   98.71    7.55
   4  -1  13  105.08    7.49
   4  -1  13   97.78    6.80
  -4   1 -14   99.35    7.85
   4  -1  14  102.65    7.72
   4  -1  14  105.08    7.35
  -4   1 -15   30.25    5.19
   4  -1  15   33.01    4.65
  -4   0  12  290.85   12.80
   4   0 -12  273.47   12.76
   4   0 -12  291.74   13.91
  -4   0  11    1.25    2.10
   4   0 -11   -0.22    1.66
   4   0 -11    3.51    2.40
  -4   0  10  187.01    9.61
   4   0 -10  175.07    9.39
   4   0 -10  162.58    9.61
  -4   0   9   29.03    4.21
   4   0  -9   30.32    4.10
   4   0  -9   30.20    4.48
  -4   0   8  745.76   17.64
   4   0  -8  676.98   16.70
   4   0  -8  707.27   18.11
  -4   0   7    9.98    2.60
   4   0  -7    9.43    2.45
   4   0  -7    9.70    2.70
  -4   0   6  778.16   16.77
   4   0  -6  718.81   15.68
   4   0  -6  740.82   17.03
  -4   0   5   25.13    3.45
   4   0  -5   26.11    3.29
   4   0  -5   25.39    3.53
  -4   0   4  647.21   14.24
   4   0  -4  591.12   13.00
   4   0  -4  664.75    7.97
   4   0  -4  658.60    7.55
   4   0  -4  580.57   14.06
  -4   0   3  133.74    6.39
   4   0  -3  123.76    5.86
   4   0  -3  127.40    3.84
   4   0  -3  138.89    4.12
   4   0  -3  111.46    6.22
   4   0  -3  119.02    3.17
   4   0  -3  133.54    3.29
  -4   0   2  386.28   10.28
   4   0  -2  346.56    9.19
   4   0  -2  392.86    7.44
   4   0  -2  344.83   10.32
   4   0  -2  410.69    6.69
  -4   0   1  124.51    5.75
  -4   0   1  117.65    4.08
   4   0  -1  104.23    5.03
   4   0  -1  117.80    4.40
   4   0  -1   90.27    5.33
   4   0  -1  123.84    4.16
  -4   0   0  568.05   11.43
  -4   0   0  578.14    9.59
   4   0   0  504.93   10.04
   4   0   0  560.37    9.97
   4   0   0  440.60   10.66
  -4   0  -1    6.08    1.50
  -4   0  -1    6.51    1.49
   4   0   1    6.54    1.56
   4   0   1    9.27    1.66
   4   0   1    6.15    1.80
  -4   0  -2  887.25   12.67
  -4   0  -2  954.75   13.94
   4   0   2  851.88   11.90
   4   0   2  897.74   13.87
   4   0   2  848.94   13.74
  -4   0  -3  121.12    4.51
  -4   0  -3  128.59    5.55
   4   0   3  121.23    4.60
   4   0   3  123.57    5.46
   4   0   3  116.13    5.21
  -4   0  -4  331.14    6.94
  -4   0  -4  347.78    7.12
  -4   0  -4  366.91    9.58
   4   0   4  346.31    7.50
   4   0   4  337.45    9.27
   4   0   4  362.34    8.99
  -4   0  -5   36.08    2.32
  -4   0  -5   41.41    2.51
  -4   0  -5   41.32    3.67
   4   0   5   41.75    2.89
   4   0   5   37.62    3.41
   4   0   5   41.55    3.42
  -4   0  -6  180.87    4.79
  -4   0  -6  190.98    4.95
  -4   0  -6  189.13    7.65
   4   0   6  185.79    5.87
   4   0   6  184.82    7.49
   4   0   6  188.15    6.78
  -4   0  -7   -0.66    0.62
  -4   0  -7    0.50    0.70
  -4   0  -7    0.48    1.23
   4   0   7    0.44    1.20
   4   0   7   -0.14    1.05
  -4   0  -8 1254.09   12.54
  -4   0  -8 1151.16   20.25
   4   0   8 1161.14   20.13
   4   0   8 1129.74   17.56
  -4   0  -9  471.48    7.67
  -4   0  -9  425.86   12.89
   4   0   9  429.29   12.79
   4   0   9  428.12   11.29
  -4   0 -10  167.61    8.51
   4   0  10  149.51    7.94
   4   0  10  165.96    7.45
  -4   0 -11   23.26    3.80
   4   0  11   23.91    3.71
   4   0  11   22.48    3.24
  -4   0 -12  179.41    9.49
   4   0  12  185.06    9.47
   4   0  12  185.37    8.53
  -4   0 -13   18.28    3.84
   4   0  13   18.52    3.66
   4   0  13   16.83    3.14
  -4   0 -14   51.49    5.72
   4   0  14   60.06    5.96
   4   0  14   46.45    4.91
  -4   0 -15   27.50    4.75
   4   0  15   33.27    4.54
  -4  -1  12   44.20    5.37
   4   1 -12   41.08    5.53
   4   1 -12   39.84    5.67
  -4  -1  11   28.75    4.54
   4   1 -11   28.26    4.42
   4   1 -11   23.53    4.48
  -4  -1  10    3.48    2.18
   4   1 -10    7.47    2.76
   4   1 -10    7.26    2.92
  -4  -1   9  272.10   11.15
   4   1  -9  275.68   11.18
   4   1  -9  269.95   11.88
  -4  -1   8    2.15    1.84
   4   1  -8    5.14    2.07
   4   1  -8    3.80    2.18
  -4  -1   7  685.77   16.41
   4   1  -7  679.71   15.84
   4   1  -7  668.37   17.01
  -4  -1   6  153.48    7.65
   4   1  -6  156.50    7.36
   4   1  -6  151.42    7.91
  -4  -1   5  213.32    8.66
   4   1  -5  192.86    7.74
   4   1  -5  187.69    8.45
  -4  -1   4    5.84    2.00
   4   1  -4    2.96    1.52
   4   1  -4    4.72    0.84
   4   1  -4    6.11    0.85
   4   1  -4    4.99    2.12
   4   1  -4    4.33    0.84
   4   1  -4    5.19    0.78
  -4  -1   3  564.60   13.06
   4   1  -3  524.30   11.29
   4   1  -3  555.46    7.70
   4   1  -3  582.84    7.93
   4   1  -3  517.66   12.87
   4   1  -3  545.99    7.71
   4   1  -3  589.51    7.53
  -4  -1   2    5.35    1.81
   4   1  -2    5.51    1.58
   4   1  -2    6.50    1.21
   4   1  -2    7.03    1.23
   4   1  -2    7.27    2.26
   4   1  -2    5.65    1.20
   4   1  -2    6.52    1.18
  -4  -1   1  457.29   10.86
   4   1  -1  426.68    9.19
   4   1  -1  460.70    8.35
   4   1  -1  485.51    8.62
   4   1  -1  419.08   11.07
   4   1  -1  437.29    8.10
   4   1  -1  489.79    8.37
  -4  -1   0  556.49   11.43
   4   1   0  530.29    9.80
   4   1   0  544.98    9.61
   4   1   0  567.11    9.90
   4   1   0  486.01   11.37
  -4  -1  -1  934.01   14.14
  -4  -1  -1  986.38   13.67
   4   1   1  879.24   11.91
   4   1   1  723.16   11.79
   4   1   1  935.72   13.26
   4   1   1  779.64   13.60
  -4  -1  -2   10.01    1.75
  -4  -1  -2   11.00    1.88
   4   1   2   10.03    1.54
   4   1   2    7.58    1.64
   4   1   2   10.10    1.74
   4   1   2    8.59    1.93
  -4  -1  -3  279.49    7.14
  -4  -1  -3  288.27    7.24
  -4  -1  -3  314.09    8.53
   4   1   3  300.82    6.33
   4   1   3  276.86    7.92
   4   1   3  288.57    7.87
  -4  -1  -4    0.42    0.54
  -4  -1  -4    0.44    0.55
  -4  -1  -4   95.06    5.04
   4   1   4   94.37    3.67
   4   1   4   94.45    4.91
   4   1   4   97.94    4.78
  -4  -1  -5    6.46    1.37
  -4  -1  -5    7.51    1.42
  -4  -1  -5   10.54    2.19
   4   1   5    6.08    1.27
   4   1   5    6.65    1.78
   4   1   5    6.78    1.72
  -4  -1  -6    6.21    1.31
  -4  -1  -6    4.49    1.23
  -4  -1  -6    6.95    2.02
   4   1   6    6.25    1.28
   4   1   6    6.20    1.86
   4   1   6    5.81    1.65
  -4  -1  -7  300.72    6.95
  -4  -1  -7  331.47    7.32
  -4  -1  -7  315.45   10.19
   4   1   7  301.12    9.79
   4   1   7  321.58    8.84
  -4  -1  -8   13.98    1.85
  -4  -1  -8   12.06    2.80
   4   1   8   12.57    2.56
   4   1   8   12.90    2.27
  -4  -1  -9  309.72    7.25
  -4  -1  -9  274.32   10.33
   4   1   9  284.59    6.94
   4   1   9  270.20   10.06
   4   1   9  292.95    9.14
  -4  -1 -10   16.38    1.99
  -4  -1 -10   15.09    3.08
   4   1  10   16.30    1.97
   4   1  10   14.87    3.03
   4   1  10   16.94    2.60
  -4  -1 -11  116.55    4.79
  -4  -1 -11  105.96    7.08
   4   1  11   99.17    6.74
   4   1  11  101.84    5.93
  -4  -1 -12    1.00    1.86
   4   1  12    2.49    1.89
   4   1  12    1.32    1.46
  -4  -1 -13  294.99   12.32
   4   1  13  304.23   12.50
   4   1  13  298.03   11.00
  -4  -1 -14   -0.38    1.80
   4   1  14    0.60    1.99
   4   1  14    0.22    1.53
  -4  -1 -15  195.86   10.84
   4   1  15  191.40    9.74
  -4  -2  12   79.75    7.09
   4   2 -12   74.22    7.05
   4   2 -12   66.89    7.09
  -4  -2  11    4.28    2.66
   4   2 -11    5.78    2.65
   4   2 -11    1.98    2.37
  -4  -2  10   29.02    4.40
   4   2 -10   27.78    4.28
   4   2 -10   31.08    4.88
  -4  -2   9    3.41    2.15
   4   2  -9    0.94    1.78
   4   2  -9    0.98    1.94
  -4  -2   8  311.90   11.67
   4   2  -8  311.50   11.34
   4   2  -8  297.53   12.06
  -4  -2   7   -0.46    1.26
   4   2  -7    0.57    1.38
   4   2  -7    1.43    1.71
  -4  -2   6   79.61    5.77
   4   2  -6   76.28    5.16
   4   2  -6   89.52    6.31
  -4  -2   5    1.09    1.42
   4   2  -5    0.30    1.15
   4   2  -5    0.71    1.63
  -4  -2   4  191.34    8.12
   4   2  -4  186.75    7.10
   4   2  -4  193.20    4.07
   4   2  -4  196.75    3.92
   4   2  -4  186.53    8.16
   4   2  -4  200.29    4.98
  -4  -2   3   15.25    2.66
   4   2  -3   17.55    2.38
   4   2  -3   18.18    1.88
   4   2  -3   18.97    1.64
   4   2  -3   20.31    3.05
   4   2  -3   19.16    2.12
   4   2  -3   18.97    1.97
  -4  -2   2  616.27   13.38
   4   2  -2  617.00   11.15
   4   2  -2  651.67    9.76
   4   2  -2  626.40    9.20
   4   2  -2  595.68   13.41
   4   2  -2  629.74   10.23
   4   2  -2  672.89   10.03
  -4  -2   1  207.74    7.51
   4   2  -1  221.77    6.28
   4   2  -1  232.99    6.32
   4   2  -1  222.95    5.88
   4   2  -1  214.15    7.92
   4   2  -1  203.65    6.13
  -4  -2   0  525.87   11.42
   4   2   0  533.09    8.99
   4   2   0  575.45   10.35
   4   2   0  508.39   11.82
   4   2   0  512.76    9.99
  -4  -2  -1   44.45    3.37
  -4  -2  -1   48.83    3.61
   4   2   1   47.27    2.73
   4   2   1   44.37    3.67
  -4  -2  -2 1198.15   16.10
  -4  -2  -2 1250.00   16.48
   4   2   2 1246.29   12.51
   4   2   2 1074.94   15.50
   4   2   2 1186.23   16.44
  -4  -2  -3   86.97    4.35
  -4  -2  -3   83.46    4.26
  -4  -2  -3   83.11    4.71
   4   2   3   83.10    3.10
   4   2   3   77.88    4.33
  -4  -2  -4  586.38   10.80
  -4  -2  -4  653.65   11.39
  -4  -2  -4  650.35   13.18
   4   2   4  627.28    7.98
   4   2   4  612.05   11.21
  -4  -2  -5   97.77    4.46
  -4  -2  -5  109.41    4.71
  -4  -2  -5  107.91    5.73
   4   2   5  107.13    3.46
   4   2   5  101.96    4.81
  -4  -2  -6  964.84   17.28
   4   2   6  955.93   10.69
   4   2   6  961.24   14.34
  -4  -2  -7   41.05    3.00
  -4  -2  -7   41.71    3.11
  -4  -2  -7   40.14    4.11
   4   2   7   43.30    2.66
   4   2   7   34.62    3.57
   4   2   7   42.31    3.43
  -4  -2  -8  922.51   13.64
  -4  -2  -8  863.57   17.68
   4   2   8  897.28   13.44
   4   2   8  820.23   16.77
   4   2   8  913.33   14.91
  -4  -2  -9   37.38    3.07
  -4  -2  -9   33.22    4.09
   4   2   9   32.60    2.84
   4   2   9   32.77    3.76
   4   2   9   33.99    3.27
  -4  -2 -10   27.66    2.71
  -4  -2 -10   22.49    3.58
   4   2  10   26.76    2.70
   4   2  10   22.25    3.42
   4   2  10   30.59    3.19
  -4  -2 -11  127.36    5.55
  -4  -2 -11  123.95    7.63
   4   2  11  111.81    7.18
   4   2  11  122.48    6.34
  -4  -2 -12  193.87    7.01
  -4  -2 -12  171.89    9.20
   4   2  12  169.21    9.13
   4   2  12  171.61    7.81
  -4  -2 -13   66.46    6.14
   4   2  13   58.68    5.83
   4   2  13   62.25    5.14
  -4  -2 -14  295.81   12.76
   4   2  14  280.49   12.55
   4   2  14  302.04   11.23
  -4  -2 -15    1.29    2.14
   4   2  15    1.42    1.75
  -4  -3  11  117.04    8.19
   4   3 -11   99.80    7.76
   4   3 -11  112.66    8.72
  -4  -3  10   67.67    6.12
   4   3 -10   53.16    5.61
   4   3 -10   60.69    6.29
  -4  -3   9  487.68   15.20
   4   3  -9  460.58   14.49
   4   3  -9  492.21   16.27
  -4  -3   8    2.29    1.87
   4   3  -8    2.72    1.79
   4   3  -8    3.68    2.18
  -4  -3   7  318.86   11.61
   4   3  -7  323.80   10.89
   4   3  -7  324.66   12.19
  -4  -3   6   30.81    3.84
   4   3  -6   32.47    3.60
   4   3  -6   39.73    4.50
  -4  -3   5  181.16    8.39
   4   3  -5  204.56    7.72
   4   3  -5  202.26    8.90
   4   3  -5  197.44    5.56
  -4  -3   4   42.38    4.10
   4   3  -4   43.39    3.54
   4   3  -4   40.48    2.16
   4   3  -4   48.02    4.54
   4   3  -4   54.42    3.32
  -4  -3   3  597.64   13.94
   4   3  -3  650.82   11.89
   4   3  -3  663.46   10.11
   4   3  -3  624.93   14.17
   4   3  -3  643.80   11.16
  -4  -3   2  102.60    5.78
   4   3  -2  104.64    4.50
   4   3  -2  104.60    4.53
   4   3  -2   95.25    5.68
   4   3  -2  101.44    4.75
  -4  -3   1  532.86   12.32
   4   3  -1  567.37    9.32
   4   3  -1  566.64   10.49
   4   3  -1  556.91   12.51
   4   3  -1  557.39   11.14
  -4  -3   0    0.59    1.12
  -4  -3   0   -0.05    1.12
   4   3   0    0.66    0.79
   4   3   0    0.09    1.06
   4   3   0    1.17    1.53
   4   3   0    0.74    1.15
  -4  -3  -1  361.53    9.61
  -4  -3  -1  406.29    6.56
  -4  -3  -1  376.78    9.80
   4   3   1  402.17    6.26
   4   3   1  362.24    9.74
   4   3   1  364.63    9.51
  -4  -3  -2  201.93    7.07
  -4  -3  -2  205.15    7.13
   4   3   2  217.21    3.96
   4   3   2  177.06    6.59
   4   3   2  192.62    7.19
  -4  -3  -3  685.38   12.69
  -4  -3  -3  677.24   12.62
   4   3   3  737.91    7.30
   4   3   3  619.44   11.48
   4   3   3  661.90   13.50
  -4  -3  -4    1.07    1.17
  -4  -3  -4    1.50    1.16
   4   3   4    1.66    0.58
   4   3   4    0.95    1.30
   4   3   4    0.78    1.30
  -4  -3  -5  779.22   13.31
  -4  -3  -5  821.13   13.71
   4   3   5  824.04    7.82
   4   3   5  866.65    7.50
   4   3   5  825.05   12.81
   4   3   5  727.93   15.05
  -4  -3  -6   11.35    2.10
  -4  -3  -6    7.48    1.84
   4   3   6    9.75    1.13
   4   3   6    7.81    1.82
   4   3   6    6.24    2.14
  -4  -3  -7 1128.84   16.22
  -4  -3  -7 1164.19   16.50
   4   3   7 1135.45   16.26
   4   3   7 1225.04   11.31
   4   3   7 1199.87   16.01
  -4  -3  -8   10.91    2.05
  -4  -3  -8    7.70    2.44
   4   3   8    8.66    1.96
   4   3   8    9.47    1.96
  -4  -3  -9  313.59   11.38
   4   3   9  326.44    9.05
   4   3   9  318.40    8.92
  -4  -3 -10   17.89    2.53
  -4  -3 -10   16.16    3.31
   4   3  10   14.41    2.42
   4   3  10   16.66    2.47
  -4  -3 -11  223.29    7.91
  -4  -3 -11  204.25    9.82
   4   3  11  219.23    7.81
   4   3  11  196.71    9.55
   4   3  11  227.98    8.32
  -4  -3 -12    0.34    1.33
  -4  -3 -12   -0.27    1.74
   4   3  12    1.05    1.78
   4   3  12    0.70    1.37
  -4  -3 -13  292.52    9.58
   4   3  13  253.75   11.65
   4   3  13  283.26   10.15
   4   3  14   -0.32    1.79
   4   3  14   -1.03    1.41
   4   3  15   -0.55    1.55
   4   3  15    1.50    2.16
  -4  -4  10  111.77    7.98
   4   4 -10  112.48    8.43
  -4  -4   9   20.64    3.95
   4   4  -9   18.76    3.91
  -4  -4   8  368.02   13.13
   4   4  -8  384.72   13.84
  -4  -4   7    5.64    2.43
   4   4  -7    4.57    2.05
   4   4  -7    4.01    2.22
  -4  -4   6  290.39   11.04
   4   4  -6  296.32    9.85
   4   4  -6  304.54   11.35
  -4  -4   5   41.72    4.33
   4   4  -5   39.08    3.69
   4   4  -5   41.84    4.41
   4   4  -5   42.88    3.31
  -4  -4   4  856.62   17.64
   4   4  -4  944.03   15.18
   4   4  -4  971.00   18.44
   4   4  -4  993.67   15.10
  -4  -4   3   10.12    2.52
  -4  -4   3    6.47    2.23
  -4  -4   3    7.36    1.40
   4   4  -3    8.16    1.72
   4   4  -3    7.94    2.24
   4   4  -3    8.98    2.06
  -4  -4   2  683.17   14.89
  -4  -4   2  685.09   14.92
  -4  -4   2  706.36   11.33
   4   4  -2  716.76   11.14
   4   4  -2  780.70   12.98
   4   4  -2  727.46   14.73
   4   4  -2  732.47   13.76
  -4  -4   1    8.14    2.25
  -4  -4   1    6.53    2.05
  -4  -4   1    6.64    1.54
   4   4  -1    8.58    1.38
   4   4  -1   16.32    2.45
   4   4  -1    5.90    1.98
   4   4  -1    7.91    2.10
  -4  -4   0   56.52    4.28
  -4  -4   0   56.99    4.35
  -4  -4   0   55.97    3.65
   4   4   0   63.58    4.42
   4   4   0   55.57    4.29
  -4  -4  -1   75.49    4.77
  -4  -4  -1   81.13    5.02
  -4  -4  -1   83.95    4.57
   4   4   1   77.54    4.66
   4   4   1   74.19    4.92
  -4  -4  -2  316.14    9.33
  -4  -4  -2  317.82    9.35
  -4  -4  -2  322.24    9.01
   4   4   2  326.36    8.91
   4   4   2  313.80    9.81
  -4  -4  -3    1.40    1.34
  -4  -4  -3    2.75    1.42
  -4  -4  -3    0.34    1.04
   4   4   3    1.30    1.51
   4   4   3   -0.82    1.25
  -4  -4  -4  307.05    9.06
  -4  -4  -4  326.24    9.33
  -4  -4  -4  307.35    9.41
   4   4   4  286.09    7.74
   4   4   4  314.27   10.22
  -4  -4  -5   35.46    3.33
  -4  -4  -5   38.09    3.43
  -4  -4  -5   38.11    3.73
   4   4   5   33.75    3.03
   4   4   5   34.71    3.83
  -4  -4  -6  117.94    5.71
  -4  -4  -6  117.77    5.77
   4   4   6  127.25    5.98
   4   4   6  123.04    5.12
   4   4   6  101.31    6.29
  -4  -4  -7   38.07    3.47
  -4  -4  -7   33.82    3.31
   4   4   7   38.28    3.44
   4   4   7   40.39    3.26
   4   4   7   39.74    4.37
  -4  -4  -8  214.46    7.84
   4   4   8  206.49    7.70
   4   4   8  218.37    6.94
   4   4   8  179.85    8.73
  -4  -4  -9    2.78    1.62
   4   4   9    0.18    1.10
   4   4   9    1.05    1.53
  -4  -4 -10  108.44    5.92
   4   4  10  108.37    5.42
   4   4  10   99.10    6.97
  -4  -4 -11  108.69    6.07
   4   4  11  111.02    5.70
   4   4  11   98.25    7.10
  -4  -4 -12  320.55   10.46
   4   4  12  364.53   10.65
   4   4  12  310.65   12.66
  -4  -4 -13   15.71    2.84
   4   4  13   22.91    4.18
   4   4  13   22.33    3.28
   4   4  13   20.53    3.97
   4   4  14  117.83    6.88
   4   4  14   96.08    7.70
   4   4  15   20.40    4.32
  -4  -5   9   49.12    5.56
   4   5  -9   58.48    6.11
  -4  -5   8   21.99    3.99
   4   5  -8   21.09    3.87
  -4  -5   7   42.54    4.80
   4   5  -7   51.82    5.26
  -4  -5   6   -0.33    1.35
   4   5  -6    3.06    1.91
  -4  -5   5  202.83    9.25
   4   5  -5  192.85    8.68
  -4  -5   4   63.77    5.22
   4   5  -4   74.71    5.36
   4   5  -4   73.16    4.92
  -4  -5   3  470.82   13.19
  -4  -5   3  497.49   10.04
   4   5  -3  531.07   12.95
   4   5  -3  539.21   12.78
  -4  -5   2    4.80    2.00
  -4  -5   2    2.88    1.34
   4   5  -2    5.33    1.82
   4   5  -2    3.90    1.97
  -4  -5   1  150.50    7.25
  -4  -5   1  154.23    7.36
  -4  -5   1  151.75    6.05
   4   5  -1  176.20    7.02
   4   5  -1   41.63    3.92
  -4  -5   0   76.20    5.12
  -4  -5   0   77.54    5.19
  -4  -5   0   78.52    4.58
   4   5   0   90.69    5.03
   4   5   0   82.59    5.54
  -4  -5  -1  425.99   11.65
  -4  -5  -1  419.26   11.52
  -4  -5  -1  417.82   10.57
   4   5   1  461.04   10.32
   4   5   1  419.02   12.04
  -4  -5  -2   15.54    2.70
  -4  -5  -2   17.36    2.80
  -4  -5  -2   17.01    2.56
   4   5   2   15.66    2.36
   4   5   2   14.02    2.88
  -4  -5  -3  550.66   12.96
  -4  -5  -3  581.11   13.29
  -4  -5  -3  544.25   12.79
   4   5   3  570.41   10.97
   4   5   3  514.44   13.69
  -4  -5  -4  122.60    6.24
  -4  -5  -4  110.24    5.92
  -4  -5  -4  105.28    5.93
   4   5   4  112.89    5.09
   4   5   4  109.27    6.60
  -4  -5  -5   62.71    4.54
  -4  -5  -5   62.26    4.59
  -4  -5  -5   56.36    4.54
   4   5   5   59.35    3.65
   4   5   5   62.71    5.29
  -4  -5  -6   23.40    3.10
  -4  -5  -6   22.64    3.00
  -4  -5  -6   23.60    3.31
   4   5   6   23.98    2.58
   4   5   6   20.67    3.41
  -4  -5  -7  193.84    7.90
  -4  -5  -7  199.80    8.02
  -4  -5  -7  195.74    8.72
   4   5   7  211.31    6.39
   4   5   7  178.92    8.89
  -4  -5  -8  107.02    6.06
  -4  -5  -8  107.64    6.77
   4   5   8  108.84    4.88
   4   5   8  102.11    6.93
  -4  -5  -9  100.55    5.97
   4   5   9   98.42    4.78
   4   5   9   79.39    6.32
  -4  -5 -10   20.77    3.10
   4   5  10   24.05    2.82
   4   5  10   20.33    3.75
  -4  -5 -11  251.39    9.67
   4   5  11  218.79   10.69
  -4  -5 -12   26.16    3.68
   4   5  12   28.80    4.55
  -4  -5 -13  138.46    7.68
   4   5  13  112.29    8.15
  -4  -5 -14   27.68    4.00
   4   5  14   25.90    4.60
  -4  -6   8  127.78    8.36
   4   6  -8  131.14    8.40
  -4  -6   7    2.64    2.29
   4   6  -7    4.01    2.41
  -4  -6   6  112.98    7.45
   4   6  -6  119.12    7.26
  -4  -6   5   36.67    4.34
   4   6  -5   39.39    4.28
  -4  -6   4  164.30    8.42
   4   6  -4  189.65    8.23
   4   6  -4  191.79    8.40
  -4  -6   3  139.26    7.58
   4   6  -3  152.54    7.09
   4   6  -3  153.80    7.70
  -4  -6   2   78.03    5.73
  -4  -6   2   85.09    4.89
   4   6  -2   88.39    5.20
   4   6  -2   -0.13    0.94
  -4  -6   1   29.22    3.75
  -4  -6   1   31.45    3.31
   4   6  -1   34.05    3.32
   4   6  -1   32.54    4.06
  -4  -6   0  173.64    7.99
  -4  -6   0  177.09    7.29
   4   6   0  199.04    6.83
   4   6   0  190.45    8.77
  -4  -6  -1    0.40    1.37
  -4  -6  -1    0.87    1.39
   4   6   1   -0.11    0.99
   4   6   1    1.11    1.73
  -4  -6  -2  671.71   15.24
  -4  -6  -2  667.41   14.67
   4   6   2  758.36   11.92
   4   6   2  704.15   16.93
  -4  -6  -3   18.19    2.96
  -4  -6  -3   15.63    2.80
   4   6   3   20.10    2.46
   4   6   3   15.23    3.18
  -4  -6  -4  593.02   14.31
  -4  -6  -4  595.83   14.58
   4   6   4  591.02   15.93
  -4  -6  -5    0.90    1.29
  -4  -6  -5   -0.32    1.05
   4   6   5   -1.53    1.24
  -4  -6  -6  143.83    7.26
  -4  -6  -6  131.13    7.34
   4   6   6  128.72    7.95
  -4  -6  -7   25.86    3.45
  -4  -6  -7   27.64    3.87
   4   6   7   21.59    3.81
  -4  -6  -8  556.24   14.31
  -4  -6  -8  578.14   16.13
   4   6   8  534.69   16.30
  -4  -6  -9   -0.90    1.32
  -4  -6  -9    2.02    1.84
   4   6   9    0.33    1.71
  -4  -6 -10  220.81    9.47
  -4  -6 -10  234.23   11.01
   4   6  10  230.56   11.23
  -4  -6 -11    3.55    2.05
   4   6  11    6.22    2.87
  -4  -6 -12  194.49    9.31
   4   6  12  160.68    9.90
  -4  -6 -13  107.05    7.16
   4   6  13   95.23    7.96
  -4  -6 -14   30.92    4.44
   4   6  14   29.82    5.05
  -4  -7   7  268.06   11.88
   4   7  -7  275.83   11.43
  -4  -7   6   20.74    3.97
   4   7  -6   15.60    3.24
  -4  -7   5  179.30    9.32
   4   7  -5  191.72    8.67
  -4  -7   4    4.08    2.29
   4   7  -4    2.87    2.13
  -4  -7   3  281.71   11.15
   4   7  -3    0.54    1.14
  -4  -7   2   60.58    5.33
  -4  -7   2   70.27    4.94
   4   7  -2   80.89    6.28
  -4  -7   1  105.10    6.73
  -4  -7   1  113.75    6.27
   4   7  -1  119.27    7.48
  -4  -7   0   -0.23    1.29
  -4  -7   0    0.20    1.28
   4   7   0    0.23    1.86
  -4  -7  -1  400.57   12.65
  -4  -7  -1  383.89   11.69
   4   7   1  427.16   14.08
  -4  -7  -2   86.61    6.07
  -4  -7  -2   79.43    5.66
   4   7   2   92.76    6.96
  -4  -7  -3  217.79    9.29
  -4  -7  -3  205.04    8.99
   4   7   3  217.75   10.35
  -4  -7  -4   26.24    3.62
  -4  -7  -4   27.82    3.82
   4   7   4   24.93    4.12
  -4  -7  -5   14.05    2.88
  -4  -7  -5   15.91    3.22
   4   7   5   13.36    3.47
  -4  -7  -6    8.95    2.57
  -4  -7  -6    6.70    2.47
   4   7   6    7.97    2.97
  -4  -7  -7  433.26   13.33
  -4  -7  -7  404.48   13.80
   4   7   7  425.31   15.13
  -4  -7  -8    7.01    2.49
  -4  -7  -8    8.56    2.83
   4   7   8    3.63    2.42
  -4  -7  -9  208.08    9.62
  -4  -7  -9  196.96   10.29
   4   7   9  203.00   10.86
  -4  -7 -10   38.23    4.46
   4   7  10   36.62    5.25
  -4  -7 -11  141.03    8.25
   4   7  11  131.62    9.18
  -4  -7 -12    1.24    1.96
   4   7  12    2.49    2.61
  -4  -7 -13   76.43    6.52
  -4  -8   5    3.64    2.62
  -4  -8   4   96.40    7.27
  -4  -8   3    8.10    2.89
   4   8  -3   10.84    3.30
  -4  -8   2  203.78    9.96
   4   8  -2  216.23   10.68
  -4  -8   1   40.20    4.83
  -4  -8   1   44.61    4.53
   4   8  -1   43.54    5.32
  -4  -8   0  258.57   10.85
  -4  -8   0  254.81   10.15
   4   8   0  279.41   12.19
  -4  -8  -1    9.09    2.76
  -4  -8  -1    9.46    2.70
   4   8   1   11.06    3.32
  -4  -8  -2  179.49    9.06
  -4  -8  -2  176.59    8.85
   4   8   2  197.68   10.50
  -4  -8  -3   12.52    3.00
  -4  -8  -3   14.70    3.21
   4   8   3   16.69    3.83
  -4  -8  -4   58.65    5.42
  -4  -8  -4   62.21    5.60
   4   8   4   51.22    5.93
  -4  -8  -5    1.60    1.73
  -4  -8  -5    0.88    1.70
   4   8   5    1.20    2.06
  -4  -8  -6   40.21    4.67
  -4  -8  -6   46.45    5.14
   4   8   6   45.49    5.65
  -4  -8  -7    8.54    2.72
   4   8   7    6.29    3.09
  -4  -8  -8  107.15    7.37
   4   8   8  114.22    8.67
  -4  -8  -9    3.99    2.34
   4   8   9    4.57    2.83
  -4  -8 -10    3.46    2.34
   4   8  10    5.11    3.12
  -4  -8 -11    2.20    2.20
   4   8  11    3.23    2.96
  -4  -9   2    7.50    2.89
   4   9  -2    6.53    3.22
  -4  -9   1   69.18    6.25
   4   9  -1   76.93    7.28
  -4  -9   0   14.58    3.48
  -4  -9   0   13.70    3.34
   4   9   0   12.82    3.79
  -4  -9  -1   91.23    6.96
  -4  -9  -1   96.71    7.08
   4   9   1  104.33    8.30
  -4  -9  -2    8.30    2.89
  -4  -9  -2   13.63    3.43
   4   9   2   14.40    4.02
  -4  -9  -3  187.74    9.75
   4   9   3  199.59   11.40
  -4  -9  -4    7.17    2.87
   4   9   4    4.28    2.91
  -4  -9  -5  133.97    8.40
   4   9   5  132.48    9.54
  -4  -9  -6   24.50    4.21
   4   9   6   26.16    5.00
  -4  -9  -7  265.50   11.87
   4   9   7  286.81   14.08
  -4  -9  -8    7.19    2.90
   4   9   8   10.03    3.72
  -4  -9  -9   33.98    4.95
  -5   9   1   31.11    4.77
   5  -9  -1   28.89    5.00
  -5   9   0   25.92    4.55
   5  -9   0   24.74    4.74
  -5   9  -1   -0.36    1.83
   5  -9   1    2.36    2.64
  -5   8   5   93.75    7.41
   5  -8  -5   72.99    7.20
  -5   8   4    1.03    2.11
   5  -8  -4    1.49    2.41
  -5   8   3  263.18   11.14
   5  -8  -3  192.22   10.92
  -5   8   2    0.05    1.64
  -5   8   2    0.17    1.77
   5  -8  -2   -0.51    2.08
   5  -8  -2    0.29    2.16
  -5   8   1  108.75    7.42
   5  -8  -1   80.22    7.07
   5  -8  -1   82.38    6.67
  -5   8   0   39.37    4.94
   5  -8   0   30.80    4.81
   5  -8   0   24.95    4.06
  -5   8  -1  614.67   17.66
   5  -8   1  518.17   16.76
   5  -8   1    0.58    1.31
  -5   8  -2    0.84    1.93
   5  -8   2   -1.87    1.82
   5  -8   2   -0.34    2.04
  -5   8  -3  350.96   14.07
   5  -8   3  291.03   12.64
   5  -8   3  301.23   11.78
  -5   8  -4    7.52    3.09
   5  -8   4    6.74    3.33
   5  -8   4    6.34    3.25
  -5   8  -5  142.97    9.57
   5  -8   5  114.95    8.58
   5  -8   5  125.98    8.25
   5  -8   6   53.08    6.20
   5  -8   6   57.94    6.11
  -5   7   7    2.79    2.55
   5  -7  -7    2.19    2.62
   5  -7  -7   -0.12    1.45
  -5   7   6  110.59    7.86
   5  -7  -6   92.93    7.84
   5  -7  -6   38.96    4.67
  -5   7   5   26.63    4.24
   5  -7  -5   19.93    4.28
   5  -7  -5   19.73    3.88
   5  -7  -5   10.37    2.88
  -5   7   4  162.86    8.85
   5  -7  -4  142.30    9.25
   5  -7  -4  179.93    9.52
   5  -7  -4  131.18    7.97
  -5   7   3  141.76    7.98
  -5   7   3  145.55    7.46
   5  -7  -3  115.64    8.14
   5  -7  -3  134.50    8.36
   5  -7  -3  118.60    7.69
  -5   7   2   69.79    5.52
  -5   7   2  114.71    6.85
   5  -7  -2   98.99    7.45
   5  -7  -2  117.36    7.99
   5  -7  -2   94.08    6.93
  -5   7   1    1.18    1.81
  -5   7   1    2.29    1.90
   5  -7  -1   -0.81    1.85
   5  -7  -1    2.74    2.35
   5  -7  -1    2.39    2.24
  -5   7   0  329.29   10.66
  -5   7   0  309.07   11.48
   5  -7   0  241.45   11.01
   5  -7   0  301.74   12.66
   5  -7   0  232.97   10.03
  -5   7  -1    8.77    2.70
   5  -7   1   11.88    3.22
   5  -7   1    7.09    2.96
   5  -7   1    6.27    2.71
  -5   7  -2  475.01   14.96
   5  -7   2  410.49   14.08
   5  -7   2  477.33   16.22
   5  -7   2  387.52   12.64
  -5   7  -3   10.88    3.09
   5  -7   3    9.99    3.16
   5  -7   3   15.23    3.85
   5  -7   3   10.66    3.25
  -5   7  -4  156.54    9.20
   5  -7   4  133.96    8.37
   5  -7   4  151.49    8.38
  -5   7  -5    8.00    2.91
   5  -7   5    5.21    2.90
   5  -7   5    6.91    2.89
  -5   7  -6  236.16   11.82
   5  -7   6  212.25   10.62
   5  -7   6  216.68   10.08
  -5   7  -7    4.39    2.72
   5  -7   7    7.61    3.03
   5  -7   7    5.52    2.69
  -5   7  -8  436.67   16.96
   5  -7   8  399.43   14.90
   5  -7   8  399.83   14.13
  -5   6   9  258.17   12.76
   5  -6  -9  226.53   12.13
   5  -6  -9  252.00   11.83
  -5   6   8    3.88    2.61
   5  -6  -8    4.55    2.89
   5  -6  -8    3.89    2.52
  -5   6   7  365.55   14.15
   5  -6  -7  319.56   13.69
   5  -6  -7  346.58   13.12
  -5   6   6   89.59    7.02
   5  -6  -6   74.33    6.91
   5  -6  -6   82.95    6.64
  -5   6   5  206.92    9.98
   5  -6  -5  181.80   10.20
   5  -6  -5  194.19    9.03
   5  -6  -5  187.14    9.35
  -5   6   4   15.96    3.31
   5  -6  -4   20.32    3.98
   5  -6  -4   16.70    3.30
   5  -6  -4   14.50    3.31
  -5   6   3  278.85   10.71
  -5   6   3  301.62    9.68
   5  -6  -3  231.61   10.88
   5  -6  -3  283.77   11.10
   5  -6  -3  237.70   10.53
  -5   6   2   11.58    2.74
  -5   6   2   10.64    2.47
   5  -6  -2    8.88    2.88
   5  -6  -2   13.06    3.05
   5  -6  -2    8.69    2.76
  -5   6   1   79.03    5.47
  -5   6   1   80.04    5.51
   5  -6  -1   59.76    5.56
   5  -6  -1   77.42    6.15
   5  -6  -1   58.70    5.40
  -5   6   0   55.75    4.55
  -5   6   0   52.57    4.71
   5  -6   0   46.40    4.90
   5  -6   0   60.28    5.61
   5  -6   0   45.04    4.75
  -5   6  -1  201.04    7.79
  -5   6  -1  181.41    8.53
   5  -6   1  167.60    8.66
   5  -6   1  186.13    9.49
   5  -6   1  152.98    7.85
  -5   6  -2   41.17    4.50
   5  -6   2   31.79    4.19
   5  -6   2   42.63    4.90
   5  -6   2   35.65    4.39
  -5   6  -3    9.60    2.78
   5  -6   3    9.55    2.87
   5  -6   3    9.81    3.02
   5  -6   3   14.76    3.13
  -5   6  -4   12.13    3.08
   5  -6   4   14.58    3.41
   5  -6   4   13.59    3.37
   5  -6   4   12.76    3.17
  -5   6  -5   33.80    4.54
   5  -6   5   34.63    4.43
   5  -6   5   30.42    4.63
   5  -6   5   29.89    4.07
  -5   6  -6    7.81    2.77
   5  -6   6    6.61    2.65
   5  -6   6    6.15    2.99
   5  -6   6    7.76    2.69
  -5   6  -7  291.96   12.83
   5  -6   7  284.25   11.67
   5  -6   7  267.70   10.89
  -5   6  -8   43.04    5.55
   5  -6   8   31.12    4.51
   5  -6   8   39.37    4.72
  -5   6  -9   89.07    7.77
   5  -6   9   93.53    7.22
   5  -6   9   88.64    6.83
   5  -6  10   25.25    4.41
   5  -6  10   27.46    4.36
  -5   5   9   -0.83    1.93
   5  -5  -9   -0.37    1.76
   5  -5  -9   -1.72    1.66
  -5   5   8  191.17   10.52
   5  -5  -8  169.25   10.03
   5  -5  -8  176.85    9.69
  -5   5   7    7.31    2.82
   5  -5  -7    9.09    3.11
   5  -5  -7   12.94    3.31
  -5   5   6   12.49    3.21
   5  -5  -6   13.62    3.40
   5  -5  -6   14.13    3.30
  -5   5   5    5.94    2.50
   5  -5  -5    5.86    2.64
   5  -5  -5    4.52    1.99
   5  -5  -5    8.78    2.87
  -5   5   4  305.57   11.31
   5  -5  -4  248.43   11.04
   5  -5  -4  310.63   10.56
   5  -5  -4  263.63   10.88
  -5   5   3   55.03    4.92
  -5   5   3   62.35    4.27
   5  -5  -3   48.47    5.08
   5  -5  -3   58.54    5.00
   5  -5  -3   43.96    4.99
  -5   5   2  530.45   13.80
  -5   5   2  547.38   12.36
   5  -5  -2  425.97   13.68
   5  -5  -2  504.76   13.81
   5  -5  -2  386.32   12.71
  -5   5   1  223.76    8.29
   5  -5  -1  169.18    8.62
   5  -5  -1  206.39    9.05
   5  -5  -1  166.76    8.35
  -5   5   0  323.53    9.99
  -5   5   0  341.32   10.50
   5  -5   0  288.11   10.83
   5  -5   0  350.26   11.92
   5  -5   0  252.97    9.92
  -5   5  -1   31.52    3.32
  -5   5  -1   24.80    3.27
   5  -5   1   23.73    3.60
   5  -5   1   28.52    3.86
   5  -5   1   21.37    3.49
  -5   5  -2  325.30    8.97
  -5   5  -2  308.91   10.63
   5  -5   2  261.93   10.15
   5  -5   2  300.73   11.44
   5  -5   2  254.81    9.68
  -5   5  -3    6.80    2.33
   5  -5   3    7.13    2.53
   5  -5   3    6.34    2.44
   5  -5   3    7.95    2.56
  -5   5  -4   64.38    5.37
   5  -5   4   70.82    5.72
   5  -5   4   65.13    5.79
   5  -5   4   65.32    5.27
  -5   5  -5   10.09    2.74
   5  -5   5   12.42    2.97
   5  -5   5   12.93    3.18
   5  -5   5   14.73    3.04
  -5   5  -6  339.99   12.77
   5  -5   6  304.73   11.26
   5  -5   6  334.83   13.20
   5  -5   6  327.56   11.40
  -5   5  -7   41.16    4.86
   5  -5   7   35.25    4.30
   5  -5   7   41.62    5.12
   5  -5   7   39.64    4.39
  -5   5  -8  168.56    9.70
   5  -5   8  150.45    8.35
   5  -5   8  177.71   10.17
   5  -5   8  152.39    8.28
  -5   5  -9   13.71    3.63
   5  -5   9    7.40    2.68
   5  -5   9    9.96    2.84
  -5   5 -10   43.12    5.75
   5  -5  10   36.81    4.80
   5  -5  10   43.47    5.05
  -5   5 -11   48.56    6.39
   5  -5  11   48.89    5.39
   5  -5  11   53.70    5.69
  -5   4  10   21.39    4.41
   5  -4 -10   17.30    4.02
   5  -4 -10   16.93    3.91
  -5   4   9  223.71   11.44
   5  -4  -9  202.93   10.85
   5  -4  -9  215.98   10.98
  -5   4   8   12.06    3.40
   5  -4  -8   15.41    3.55
   5  -4  -8   14.30    3.49
  -5   4   7   43.14    4.99
   5  -4  -7   35.27    4.69
   5  -4  -7   45.46    5.01
  -5   4   6    0.84    1.81
   5  -4  -6    0.48    1.78
   5  -4  -6    3.09    2.14
  -5   4   5  184.90    9.08
   5  -4  -5  161.69    8.84
   5  -4  -5  140.52    6.40
   5  -4  -5  165.98    8.71
  -5   4   4   46.90    4.69
   5  -4  -4   37.64    4.61
   5  -4  -4   47.87    4.14
   5  -4  -4   38.99    4.64
  -5   4   3  472.50   13.34
  -5   4   3  489.21   10.12
   5  -4  -3  388.99   12.91
   5  -4  -3  462.63   12.03
   5  -4  -3  374.54   12.65
  -5   4   2   21.22    3.18
  -5   4   2   23.14    2.68
   5  -4  -2   16.95    3.18
   5  -4  -2   22.19    3.16
   5  -4  -2   16.96    3.33
  -5   4   1  298.81    9.80
  -5   4   1  299.62    8.78
   5  -4  -1  247.62    9.81
   5  -4  -1  281.24    9.81
   5  -4  -1  221.10    9.30
  -5   4   0    0.35    1.20
  -5   4   0    0.97    1.18
   5  -4   0   -0.10    1.41
   5  -4   0   -0.35    1.27
   5  -4   0   -1.59    1.49
  -5   4  -1  671.29   13.31
  -5   4  -1  654.40   14.00
   5  -4   1  548.52   13.91
   5  -4   1  627.30   15.19
   5  -4   1  524.99   13.54
  -5   4  -2   57.07    3.92
  -5   4  -2   53.19    4.34
   5  -4   2   50.74    4.72
   5  -4   2   57.32    4.98
   5  -4   2   43.29    4.55
  -5   4  -3 1050.56   14.80
  -5   4  -3  956.88   18.22
   5  -4   3  868.83   17.23
   5  -4   3  940.49   19.43
   5  -4   3  856.96   17.02
  -5   4  -4  153.58    7.67
   5  -4   4  137.36    7.23
   5  -4   4  154.36    8.20
   5  -4   4  139.90    7.16
  -5   4  -5  722.60   17.03
   5  -4   5  643.94   15.06
   5  -4   5  687.96   17.44
   5  -4   5  635.93   14.95
  -5   4  -6    1.14    1.58
   5  -4   6   -1.01    1.40
   5  -4   6    0.30    1.52
   5  -4   6    1.00    1.66
  -5   4  -7  487.08   15.08
   5  -4   7  457.69   13.16
   5  -4   7  485.28   15.46
   5  -4   7  442.77   13.04
  -5   4  -8   70.06    6.14
   5  -4   8   66.57    5.38
   5  -4   8   80.26    6.72
   5  -4   8   70.76    5.58
  -5   4  -9  155.98    9.29
   5  -4   9  136.13    7.75
   5  -4   9  156.23    9.39
   5  -4   9  144.49    7.99
  -5   4 -10    6.37    2.80
   5  -4  10    3.97    2.22
   5  -4  10    6.62    2.89
   5  -4  10    4.27    2.26
  -5   4 -11  179.22   10.75
   5  -4  11  178.77    9.37
   5  -4  11  178.72    9.52
  -5   4 -12   18.36    4.56
   5  -4  12   15.61    3.61
   5  -4  12   12.88    3.36
  -5   3  10  184.29   10.56
   5  -3 -10  173.91   10.24
   5  -3 -10  167.95   10.12
  -5   3   9   20.18    4.12
   5  -3  -9   23.46    4.12
   5  -3  -9   20.61    4.04
  -5   3   8  424.39   14.80
   5  -3  -8  381.36   13.97
   5  -3  -8  394.48   14.16
  -5   3   7    3.78    2.23
   5  -3  -7    1.76    1.83
   5  -3  -7    0.64    1.84
  -5   3   6  249.43   10.68
   5  -3  -6  217.24   10.03
   5  -3  -6  219.47   10.08
  -5   3   5    4.68    2.19
   5  -3  -5    2.79    1.85
   5  -3  -5    4.22    2.30
  -5   3   4  839.23   18.02
   5  -3  -4  685.57   16.88
   5  -3  -4  849.98   14.47
   5  -3  -4  697.01   17.10
  -5   3   3   13.15    2.71
  -5   3   3   15.26    1.94
   5  -3  -3   15.73    3.07
   5  -3  -3   15.55    2.43
   5  -3  -3   12.39    2.99
  -5   3   2  336.01   10.64
  -5   3   2  364.87    8.48
   5  -3  -2  274.05   10.15
   5  -3  -2  335.59    9.72
   5  -3  -2  266.68   10.39
  -5   3   1   38.51    3.80
  -5   3   1   39.23    3.17
   5  -3  -1   31.74    3.81
   5  -3  -1   40.50    3.73
   5  -3  -1   34.91    4.17
  -5   3   0   57.88    4.25
  -5   3   0  101.88    5.14
   5  -3   0   82.59    5.51
   5  -3   0   90.49    5.49
   5  -3   0   78.43    5.69
  -5   3  -1  216.40    7.60
  -5   3  -1  204.42    7.46
   5  -3   1  186.37    7.91
   5  -3   1  207.33    8.31
   5  -3   1  174.75    7.84
  -5   3  -2  657.30   12.49
  -5   3  -2  642.34   13.63
   5  -3   2  565.53   13.24
   5  -3   2  600.06   14.34
   5  -3   2  556.94   13.53
  -5   3  -3   17.65    2.23
  -5   3  -3   16.51    2.68
   5  -3   3   13.77    2.71
   5  -3   3   18.22    3.00
   5  -3   3   15.40    2.90
  -5   3  -4  221.71    5.98
  -5   3  -4  219.57    8.73
   5  -3   4  196.74    7.94
   5  -3   4  204.44    8.89
   5  -3   4  198.96    8.21
  -5   3  -5   17.52    2.99
   5  -3   5   16.66    2.81
   5  -3   5   17.23    3.08
   5  -3   5   16.31    2.82
  -5   3  -6  344.61   11.77
   5  -3   6  339.74   10.55
   5  -3   6  339.86   12.03
   5  -3   6  324.96   10.62
  -5   3  -7    0.90    1.46
   5  -3   7    0.92    1.46
   5  -3   7    0.26    1.32
   5  -3   7   -0.59    1.10
  -5   3  -8  259.89   11.03
   5  -3   8  248.74    9.45
   5  -3   8  272.43   11.45
   5  -3   8  254.67    9.91
  -5   3  -9  113.13    7.67
   5  -3   9   96.34    6.20
   5  -3   9  101.88    7.39
   5  -3   9  103.06    6.59
  -5   3 -10  174.42    9.81
   5  -3  10  171.87    8.46
   5  -3  10  183.46   10.12
   5  -3  10  164.25    8.58
  -5   3 -11   91.15    7.51
   5  -3  11   80.09    6.16
   5  -3  11   86.45    7.35
   5  -3  11   77.95    6.22
  -5   3 -12  324.42   14.34
   5  -3  12  298.77   11.79
   5  -3  12  300.29   12.26
  -5   3 -13   -0.32    2.23
   5  -3  13   -0.83    1.45
  -5   2  11   47.62    5.81
   5  -2 -11   37.14    5.38
   5  -2 -11   40.43    5.67
  -5   2  10   14.37    3.72
   5  -2 -10   15.55    3.68
   5  -2 -10   22.96    4.42
  -5   2   9  210.19   10.70
   5  -2  -9  206.51   10.54
   5  -2  -9  213.22   10.89
  -5   2   8    7.99    2.85
   5  -2  -8    8.21    2.74
   5  -2  -8   11.00    3.14
  -5   2   7  184.63    9.40
   5  -2  -7  181.66    9.24
   5  -2  -7  181.61    9.44
  -5   2   6  120.32    7.40
   5  -2  -6  113.82    7.22
   5  -2  -6  111.08    7.28
  -5   2   5  531.84   14.71
   5  -2  -5  467.73   13.76
   5  -2  -5  486.77   14.46
  -5   2   4  109.64    6.59
   5  -2  -4  101.36    6.48
   5  -2  -4  108.22    4.79
   5  -2  -4   85.16    6.20
  -5   2   3  463.03   12.78
  -5   2   3  480.22    8.08
   5  -2  -3  383.82   11.93
   5  -2  -3  461.32   10.09
   5  -2  -3  379.88   12.42
  -5   2   2    4.49    1.86
  -5   2   2    6.84    1.48
   5  -2  -2    3.15    1.91
   5  -2  -2    6.09    1.69
   5  -2  -2    4.47    2.27
  -5   2   1  123.26    6.32
  -5   2   1  142.11    5.37
   5  -2  -1  108.00    6.21
   5  -2  -1  134.58    6.01
   5  -2  -1  108.59    6.70
  -5   2   0  183.61    7.33
  -5   2   0  199.47    6.69
   5  -2   0  155.86    7.13
   5  -2   0  180.98    7.10
   5  -2   0  136.49    7.18
  -5   2  -1  620.20   12.26
   5  -2   1  538.75   12.46
   5  -2   1  612.95   13.34
   5  -2   1  487.78   12.59
  -5   2  -2    1.22    1.30
  -5   2  -2    2.64    1.54
   5  -2   2    2.82    1.70
   5  -2   2    2.96    1.62
   5  -2   2    3.02    1.94
  -5   2  -3  410.31    9.15
  -5   2  -3  404.21   10.84
   5  -2   3  390.76   10.40
   5  -2   3  397.07   11.41
   5  -2   3  370.97   10.77
  -5   2  -4   56.65    3.27
  -5   2  -4   57.25    4.53
   5  -2   4   57.31    4.30
   5  -2   4   52.67    4.50
   5  -2   4   50.99    4.38
  -5   2  -5   10.31    1.48
  -5   2  -5    9.40    1.44
  -5   2  -5    9.21    2.31
   5  -2   5    8.64    2.17
   5  -2   5    9.43    2.41
   5  -2   5    9.15    2.28
  -5   2  -6   94.40    3.20
  -5   2  -6  106.49    3.43
  -5   2  -6   95.73    6.10
   5  -2   6   91.52    5.36
   5  -2   6   92.44    6.13
   5  -2   6   82.64    5.37
  -5   2  -7   54.65    4.90
   5  -2   7   45.22    4.01
   5  -2   7   42.49    4.45
   5  -2   7   46.08    4.29
  -5   2  -8    2.44    1.78
   5  -2   8    1.19    1.35
   5  -2   8    0.75    1.44
   5  -2   8    0.82    1.30
  -5   2  -9  151.37    8.58
   5  -2   9  126.56    6.68
   5  -2   9  127.36    7.90
   5  -2   9  123.69    7.05
  -5   2 -10  140.88    8.61
   5  -2  10  131.91    7.02
   5  -2  10  128.89    8.26
   5  -2  10  117.66    7.06
  -5   2 -11  377.33   14.50
   5  -2  11  398.06   14.72
   5  -2  11  354.60   12.49
  -5   2 -12    5.03    2.65
   5  -2  12    6.03    2.70
   5  -2  12    3.77    2.18
  -5   2 -13  122.07    9.08
   5  -2  13  117.79    7.89
  -5   2 -14    2.64    2.77
   5  -2  14    4.49    2.51
  -5   1  11    9.81    3.46
   5  -1 -11   12.41    3.65
   5  -1 -11    7.64    3.19
  -5   1  10   23.21    4.45
   5  -1 -10   21.23    4.19
   5  -1 -10   21.64    4.37
  -5   1   9   57.40    5.78
   5  -1  -9   59.26    5.88
   5  -1  -9   53.51    5.86
  -5   1   8  147.09    8.69
   5  -1  -8  134.17    8.17
   5  -1  -8  125.29    8.27
  -5   1   7   21.48    3.67
   5  -1  -7   21.46    3.58
   5  -1  -7   21.33    3.81
  -5   1   6  101.71    6.83
   5  -1  -6   88.99    6.27
   5  -1  -6   79.59    6.30
  -5   1   5   17.40    3.22
   5  -1  -5   17.37    3.14
   5  -1  -5   27.65    3.92
  -5   1   4  357.25   11.60
   5  -1  -4  315.57   10.65
   5  -1  -4  297.11    6.88
   5  -1  -4  293.58   11.05
  -5   1   3   17.41    3.01
  -5   1   3   19.96    1.85
   5  -1  -3   15.26    2.74
   5  -1  -3   19.75    2.19
   5  -1  -3   16.77    3.27
  -5   1   2  139.46    6.96
  -5   1   2  150.42    4.81
   5  -1  -2  118.46    6.37
   5  -1  -2  133.05    5.37
   5  -1  -2  111.90    6.89
  -5   1   1  143.12    6.82
  -5   1   1  147.44    5.23
   5  -1  -1  119.92    6.21
   5  -1  -1  140.81    5.78
   5  -1  -1  109.98    6.72
  -5   1   0  591.08   13.08
  -5   1   0  624.62   11.30
   5  -1   0  510.49   11.98
   5  -1   0  613.02   12.22
   5  -1   0  457.25   12.52
  -5   1  -1    3.64    1.59
  -5   1  -1    3.65    1.49
   5  -1   1    1.23    1.50
   5  -1   1    4.28    1.59
   5  -1   1    4.46    2.06
  -5   1  -2  818.94   13.91
  -5   1  -2 1443.12   19.07
   5  -1   2 1338.92   18.18
   5  -1   2 1399.29   19.79
   5  -1   2 1247.72   19.42
  -5   1  -3   78.85    4.22
  -5   1  -3   76.06    4.76
   5  -1   3   75.43    4.61
   5  -1   3   77.35    5.03
   5  -1   3   73.65    5.08
  -5   1  -4  414.79    8.71
  -5   1  -4  444.54    9.03
  -5   1  -4  457.08   11.76
   5  -1   4  435.20   10.28
   5  -1   4  442.62   11.91
   5  -1   4  411.18   11.11
  -5   1  -5   15.69    1.85
  -5   1  -5   16.55    1.96
  -5   1  -5   14.56    2.73
   5  -1   5   14.73    2.39
   5  -1   5   11.82    2.50
   5  -1   5   12.27    2.48
  -5   1  -6  365.18    7.14
  -5   1  -6  388.01    7.37
  -5   1  -6  372.69   11.55
   5  -1   6  370.88    9.69
   5  -1   6  353.15   11.41
   5  -1   6  353.75   10.52
  -5   1  -7   28.20    2.06
  -5   1  -7   30.63    2.17
  -5   1  -7   26.74    3.62
   5  -1   7   27.04    3.11
   5  -1   7   20.84    3.26
   5  -1   7   27.44    3.38
  -5   1  -8  758.63   17.78
   5  -1   8  731.83   14.30
   5  -1   8  730.89   17.49
   5  -1   8  696.75   15.37
  -5   1  -9    0.20    1.41
   5  -1   9    0.24    1.19
   5  -1   9   -0.69    1.15
   5  -1   9   -0.24    1.29
  -5   1 -10   73.39    6.22
   5  -1  10   82.41    5.34
   5  -1  10   72.39    6.17
   5  -1  10   75.34    5.63
  -5   1 -11   73.35    6.51
   5  -1  11   63.86    5.99
   5  -1  11   73.29    5.77
  -5   1 -12  198.99   10.77
   5  -1  12  210.75   11.01
   5  -1  12  199.67    9.52
  -5   1 -13  144.69    9.73
   5  -1  13  142.67    8.42
  -5   1 -14   69.47    7.14
   5  -1  14   77.25    6.60
  -5   0  11   71.90    6.98
   5   0 -11   67.06    6.69
   5   0 -11   67.22    6.95
  -5   0  10    2.64    2.47
   5   0 -10    5.02    2.67
   5   0 -10    3.16    2.39
  -5   0   9  418.09   14.82
   5   0  -9  397.22   14.19
   5   0  -9  379.84   14.64
  -5   0   8    2.24    2.07
   5   0  -8    2.53    1.88
   5   0  -8    2.96    2.16
  -5   0   7  417.75   13.85
   5   0  -7  376.25   12.68
   5   0  -7  390.35   13.85
  -5   0   6    0.76    1.50
   5   0  -6    1.32    1.51
   5   0  -6   -0.44    1.37
  -5   0   5  211.11    9.32
   5   0  -5  202.45    8.63
   5   0  -5  191.89    9.17
  -5   0   4   85.61    5.88
   5   0  -4   72.93    5.12
   5   0  -4   79.43    5.91
  -5   0   3  331.81   10.93
   5   0  -3  312.35    9.93
   5   0  -3  372.96    7.72
   5   0  -3  299.02   10.87
   5   0  -3  330.28    6.06
  -5   0   2  139.95    6.98
   5   0  -2  133.65    6.43
   5   0  -2  149.92    5.32
   5   0  -2  147.46    5.26
   5   0  -2  119.59    7.01
   5   0  -2  132.38    4.49
  -5   0   1  254.38    9.08
  -5   0   1  258.69    6.79
   5   0  -1  232.34    8.09
   5   0  -1  256.50    7.29
   5   0  -1  262.92    7.34
   5   0  -1  212.65    9.01
  -5   0   0   11.01    2.31
  -5   0   0   12.78    2.07
   5   0   0   10.75    2.25
   5   0   0   12.73    2.04
   5   0   0   10.76    2.71
  -5   0  -1 1146.64   17.63
  -5   0  -1 1165.18   16.11
   5   0   1 1010.35   15.47
   5   0   1 1133.88   16.64
   5   0   1  905.26   16.86
  -5   0  -2  117.38    5.52
  -5   0  -2  123.81    5.73
   5   0   2  112.42    5.23
   5   0   2  119.06    5.73
   5   0   2   95.04    5.75
  -5   0  -3  461.20   11.18
   5   0   3  442.10    9.72
   5   0   3  453.05   11.39
   5   0   3  414.84   11.00
  -5   0  -4    5.93    1.62
  -5   0  -4    7.10    1.60
  -5   0  -4    6.32    2.09
   5   0   4    7.01    1.81
   5   0   4    6.07    1.89
   5   0   4    5.48    2.06
  -5   0  -5  534.61    9.96
  -5   0  -5  548.51   10.08
  -5   0  -5  570.71   13.59
   5   0   5  547.73   10.74
   5   0   5  535.98   13.27
   5   0   5  523.11   12.31
  -5   0  -6   15.94    1.98
  -5   0  -6   15.78    1.96
  -5   0  -6   15.73    2.87
   5   0   6   14.59    2.23
   5   0   6   13.17    2.62
   5   0   6   14.72    2.60
  -5   0  -7 1184.57   13.84
  -5   0  -7 1297.00   14.53
  -5   0  -7 1199.49   21.25
   5   0   7 1267.90   17.03
   5   0   7 1191.89   21.18
   5   0   7 1214.40   19.32
  -5   0  -8   42.12    2.70
  -5   0  -8   44.28    2.84
  -5   0  -8   39.74    4.32
   5   0   8   42.41    3.52
   5   0   8   34.72    4.01
   5   0   8   37.22    3.79
  -5   0  -9  303.04   11.60
   5   0   9  297.62    8.92
   5   0   9  297.92   11.43
   5   0   9  293.05   10.08
  -5   0 -10   27.89    4.23
   5   0  10   26.84    3.13
   5   0  10   31.74    4.34
   5   0  10   25.12    3.47
  -5   0 -11  315.12   12.77
   5   0  11  313.46   12.61
   5   0  11  289.17   10.71
  -5   0 -12   42.17    5.26
   5   0  12   40.84    5.09
   5   0  12   44.34    4.73
  -5   0 -13   55.79    6.14
   5   0  13   50.73    5.12
  -5   0 -14    4.76    2.87
   5   0  14    2.77    2.10
  -5   0 -15   62.20    7.14
   5   0  15   61.74    6.17
  -5  -1  10  179.37   10.18
   5   1 -10  179.60   10.02
   5   1 -10  167.39   10.43
  -5  -1   9   10.37    3.28
   5   1  -9   10.11    3.02
   5   1  -9   11.13    3.40
  -5  -1   8  474.73   15.34
   5   1  -8  480.04   14.82
   5   1  -8  468.41   15.83
  -5  -1   7    7.70    2.80
   5   1  -7    6.46    2.46
   5   1  -7    7.55    2.82
  -5  -1   6  293.63   11.46
   5   1  -6  298.83   10.75
   5   1  -6  273.45   11.28
  -5  -1   5    0.74    1.53
   5   1  -5   -0.21    1.25
   5   1  -5    0.79    1.61
  -5  -1   4  837.98   18.07
   5   1  -4  794.32   15.88
   5   1  -4  764.32   17.63
  -5  -1   3    6.22    2.21
   5   1  -3    5.56    1.88
   5   1  -3    6.89    1.30
   5   1  -3    8.88    2.65
   5   1  -3    8.20    1.39
  -5  -1   2  570.81   14.12
   5   1  -2  550.57   12.11
   5   1  -2  593.77   10.10
   5   1  -2  607.57   10.20
   5   1  -2  514.38   13.88
   5   1  -2  528.66    9.23
  -5  -1   1  110.68    6.27
   5   1  -1   96.56    5.07
   5   1  -1  104.96    4.65
   5   1  -1  107.54    4.78
   5   1  -1   85.90    5.94
   5   1  -1   98.92    4.40
  -5  -1   0  292.60    9.52
   5   1   0  284.15    8.16
   5   1   0  297.64    8.07
   5   1   0  245.96    9.40
   5   1   0  287.41    7.75
  -5  -1  -1   76.02    4.85
  -5  -1  -1   76.60    4.46
   5   1   1   65.59    4.08
   5   1   1   72.21    4.31
   5   1   1   56.59    4.69
  -5  -1  -2  192.36    7.14
  -5  -1  -2  215.58    7.48
   5   1   2  183.65    6.16
   5   1   2  195.26    7.13
   5   1   2  165.17    7.22
  -5  -1  -3   36.98    3.20
  -5  -1  -3   36.17    3.24
  -5  -1  -3   41.11    3.66
   5   1   3   34.59    2.92
   5   1   3   39.77    3.52
   5   1   3   39.01    3.93
  -5  -1  -4  153.71    5.96
  -5  -1  -4  160.60    6.09
  -5  -1  -4  169.23    7.21
   5   1   4  165.69    5.53
   5   1   4  156.67    6.93
   5   1   4  158.96    6.93
  -5  -1  -5   16.03    2.23
  -5  -1  -5   13.68    2.05
  -5  -1  -5   18.51    2.95
   5   1   5   11.69    1.93
   5   1   5   12.50    2.43
   5   1   5   14.30    2.68
  -5  -1  -6  275.62    7.54
  -5  -1  -6  286.82    7.71
  -5  -1  -6  293.63   10.20
   5   1   6  285.58    7.31
   5   1   6  252.41    9.36
   5   1   6  270.39    8.85
  -5  -1  -7    0.48    1.01
  -5  -1  -7   -0.22    0.95
  -5  -1  -7    1.37    1.63
   5   1   7    0.48    1.06
   5   1   7    0.90    1.43
   5   1   7    0.18    1.28
  -5  -1  -8  392.90    8.76
  -5  -1  -8  407.96    8.94
  -5  -1  -8  390.38   12.65
   5   1   8  407.51    9.28
   5   1   8  353.74   11.89
   5   1   8  383.42   10.90
  -5  -1  -9   20.85    2.34
  -5  -1  -9   16.90    3.31
   5   1   9   17.81    2.39
   5   1   9   17.38    3.23
   5   1   9   19.54    2.93
  -5  -1 -10   14.89    3.29
   5   1  10   16.63    2.40
   5   1  10   14.62    3.11
   5   1  10   14.10    2.66
  -5  -1 -11    3.35    2.28
   5   1  11    5.66    2.63
   5   1  11    2.28    1.73
  -5  -1 -12  301.36   12.91
   5   1  12  289.00   12.54
   5   1  12  292.51   10.96
  -5  -1 -13   75.34    7.06
   5   1  13   71.44    5.90
  -5  -1 -14  126.32    9.13
   5   1  14  130.29    8.02
  -5  -1 -15   49.00    6.35
   5   1  15   49.96    5.57
  -5  -2  10    6.33    2.96
   5   2 -10    6.82    2.85
   5   2 -10    3.55    2.55
  -5  -2   9  170.93    9.72
   5   2  -9  164.03    9.13
   5   2  -9  168.06   10.15
  -5  -2   8   11.25    3.22
   5   2  -8   13.94    3.19
   5   2  -8   15.75    3.69
  -5  -2   7   31.58    4.48
   5   2  -7   39.32    4.43
   5   2  -7   35.79    4.73
  -5  -2   6    1.90    1.76
   5   2  -6    1.03    1.54
   5   2  -6    2.42    1.99
  -5  -2   5  147.01    8.12
   5   2  -5  144.77    7.15
   5   2  -5  140.70    8.00
  -5  -2   4    0.81    1.50
   5   2  -4    1.26    1.35
   5   2  -4   -0.52    1.40
  -5  -2   3  652.32   15.86
   5   2  -3  668.95   13.54
   5   2  -3  529.59    8.71
   5   2  -3  616.08   15.39
   5   2  -3  682.58   10.57
  -5  -2   2  150.85    7.55
   5   2  -2  157.78    6.39
   5   2  -2  164.24    5.38
   5   2  -2  142.43    7.43
   5   2  -2  153.07    5.53
  -5  -2   1  304.60   10.27
   5   2  -1  316.80    8.40
   5   2  -1  325.88    8.24
   5   2  -1  320.33    7.94
   5   2  -1  296.86   10.36
   5   2  -1  301.44    8.03
  -5  -2   0   59.43    4.57
   5   2   0   64.25    3.77
   5   2   0   68.32    4.00
   5   2   0   60.19    5.16
   5   2   0   68.31    4.20
  -5  -2  -1  480.65   12.00
  -5  -2  -1  458.28   11.69
   5   2   1  473.74    9.22
   5   2   1  452.64   10.36
   5   2   1  407.24   11.62
   5   2   1  451.07   10.62
  -5  -2  -2    0.08    1.20
  -5  -2  -2    0.71    1.18
   5   2   2    0.68    1.09
   5   2   2    0.31    1.09
   5   2   2    1.20    1.69
   5   2   2   -0.33    1.22
  -5  -2  -3  229.55    7.88
  -5  -2  -3  230.10    7.85
   5   2   3  236.03    6.12
   5   2   3  224.42    7.95
   5   2   3  201.25    7.79
  -5  -2  -4  138.50    5.99
  -5  -2  -4  148.47    6.25
  -5  -2  -4  143.49    6.83
   5   2   4  136.72    4.58
   5   2   4  134.82    6.43
   5   2   4  135.78    6.30
  -5  -2  -5  276.80    8.27
  -5  -2  -5  283.08    8.33
  -5  -2  -5  296.15   10.03
   5   2   5  290.04    6.45
   5   2   5  270.44    9.35
   5   2   5  289.46    9.04
  -5  -2  -6    2.18    1.26
  -5  -2  -6    2.80    1.33
  -5  -2  -6    3.49    1.89
   5   2   6    2.99    1.33
   5   2   6    2.08    1.57
   5   2   6    3.73    1.98
  -5  -2  -7  382.35    9.50
  -5  -2  -7  402.76    9.76
  -5  -2  -7  380.94   12.17
   5   2   7  406.51    8.00
   5   2   7  391.00   10.57
  -5  -2  -8   71.07    4.23
  -5  -2  -8   70.06    4.24
  -5  -2  -8   70.90    5.67
   5   2   8   77.25    3.87
   5   2   8   71.77    5.53
   5   2   8   78.20    5.04
  -5  -2  -9    7.21    1.77
  -5  -2  -9    6.92    2.58
   5   2   9    8.90    1.72
   5   2   9    5.59    2.20
   5   2   9    4.15    1.76
  -5  -2 -10    7.85    1.84
  -5  -2 -10    5.06    2.45
   5   2  10    6.99    1.62
   5   2  10    4.68    2.15
   5   2  10    4.69    1.92
  -5  -2 -11  286.27    8.49
  -5  -2 -11  276.09   12.01
   5   2  11  258.33    9.66
  -5  -2 -12    3.34    2.60
   5   2  12    7.14    2.94
   5   2  12    5.03    2.21
  -5  -2 -13  208.04   11.17
   5   2  13  220.05    9.69
  -5  -2 -14   -0.24    2.14
   5   2  14    1.59    1.94
  -5  -2 -15   65.38    7.13
   5   2  15   67.33    6.13
  -5  -3   9    0.07    1.98
   5   3  -9    0.28    1.61
   5   3  -9    1.08    1.91
  -5  -3   8   93.88    7.26
   5   3  -8  104.98    7.12
   5   3  -8   95.31    7.60
  -5  -3   7    2.26    2.00
   5   3  -7    1.07    1.62
   5   3  -7    1.33    2.00
  -5  -3   6   48.73    5.09
   5   3  -6   37.68    4.17
   5   3  -6   37.29    4.56
  -5  -3   5    5.87    2.49
   5   3  -5    6.52    2.12
   5   3  -5    7.09    2.57
  -5  -3   4  409.49   13.27
   5   3  -4  416.50   11.16
   5   3  -4  391.39   12.77
  -5  -3   3   17.25    3.26
   5   3  -3   26.13    3.04
   5   3  -3   20.57    3.41
   5   3  -3   24.28    2.71
  -5  -3   2  259.97   10.00
   5   3  -2  282.42    8.09
   5   3  -2  283.18    7.24
   5   3  -2  285.07   10.32
   5   3  -2  285.80    8.16
  -5  -3   1    9.04    2.49
  -5  -3   1    5.37    2.00
   5   3  -1    7.61    1.62
   5   3  -1    7.72    1.63
   5   3  -1    7.36    2.41
   5   3  -1    7.93    1.92
  -5  -3   0   87.50    5.62
  -5  -3   0   81.39    5.47
   5   3   0   94.95    4.16
   5   3   0   82.08    5.66
   5   3   0   83.43    4.90
  -5  -3  -1   94.11    5.66
  -5  -3  -1   87.09    5.50
   5   3   1   94.40    3.83
   5   3   1   82.52    5.66
   5   3   1    0.64    0.81
  -5  -3  -2  698.62   14.62
  -5  -3  -2  652.71   14.09
   5   3   2  725.36    9.35
   5   3   2  603.20   13.73
   5   3   2  627.43   13.68
  -5  -3  -3   56.95    4.33
  -5  -3  -3   61.88    4.44
   5   3   3   55.18    2.56
   5   3   3   41.99    4.10
   5   3   3   49.98    4.33
  -5  -3  -4  776.32   14.84
  -5  -3  -4  799.19   15.02
   5   3   4  698.08   13.89
   5   3   4  770.00   16.08
  -5  -3  -5   87.25    5.10
  -5  -3  -5   88.19    5.07
   5   3   5   81.92    5.04
   5   3   5   83.26    5.74
  -5  -3  -6  688.40   13.74
  -5  -3  -6  701.42   13.84
   5   3   6  651.25   13.20
   5   3   6  629.53   15.46
  -5  -3  -7   89.13    5.12
  -5  -3  -7  100.22    5.40
   5   3   7   92.75    5.37
  -5  -3  -8  286.95    8.95
  -5  -3  -8  285.63    8.92
  -5  -3  -8  277.45   11.00
   5   3   8  272.85   10.62
   5   3   8  272.79    8.84
  -5  -3  -9    3.87    1.51
  -5  -3  -9    4.31    2.25
   5   3   9    6.55    2.28
   5   3   9    9.69    2.28
  -5  -3 -10  283.98    9.08
  -5  -3 -10  248.65   11.21
   5   3  10  252.33   10.95
   5   3  10  266.64    9.26
  -5  -3 -11   23.26    3.07
  -5  -3 -11   19.87    3.97
   5   3  11   20.74    3.88
   5   3  11   19.84    3.07
  -5  -3 -12  426.52   11.48
  -5  -3 -12  391.30   14.95
   5   3  12  377.51   14.45
   5   3  12  398.39   12.12
   5   3  13    9.85    2.72
   5   3  14   34.83    4.38
  -5  -4   9  231.29   11.75
   5   4  -9  231.08   12.04
  -5  -4   8   11.32    3.42
   5   4  -8   11.75    3.14
   5   4  -8   15.71    3.85
  -5  -4   7   95.47    7.29
   5   4  -7   97.03    6.57
   5   4  -7   98.15    7.39
  -5  -4   6   18.05    3.74
   5   4  -6   21.06    3.28
   5   4  -6   22.56    3.96
  -5  -4   5  557.25   16.32
   5   4  -5  555.63   13.45
   5   4  -5  533.29   15.46
  -5  -4   4   -0.40    1.58
   5   4  -4    0.48    1.35
   5   4  -4   -0.91    1.36
  -5  -4   3  473.81   14.18
   5   4  -3  489.67   11.01
   5   4  -3  481.44   13.69
   5   4  -3  505.81   11.36
  -5  -4   2   16.71    3.11
   5   4  -2   20.81    2.43
   5   4  -2   20.37    3.22
   5   4  -2   20.32    2.83
  -5  -4   1  126.21    7.06
   5   4  -1  144.56    5.08
   5   4  -1  133.43    6.99
   5   4  -1  142.52    6.60
  -5  -4   0   99.46    6.15
   5   4   0  103.47    6.11
   5   4   0  104.92    5.96
  -5  -4  -1  375.12   11.46
  -5  -4  -1  356.46   11.16
   5   4   1  355.94   10.68
   5   4   1  369.36   10.97
  -5  -4  -2   69.40    5.00
  -5  -4  -2   72.68    5.11
   5   4   2   78.93    5.32
   5   4   2   63.95    4.94
  -5  -4  -3  404.01   11.52
  -5  -4  -3  422.69   11.76
   5   4   3  394.84   10.90
   5   4   3  385.46   11.67
  -5  -4  -4    4.54    1.91
  -5  -4  -4    5.45    1.97
   5   4   4    4.80    1.96
   5   4   4    4.70    2.05
  -5  -4  -5  111.19    6.07
  -5  -4  -5  111.42    6.03
   5   4   5  110.14    5.66
   5   4   5  102.48    6.47
  -5  -4  -6   35.08    3.58
  -5  -4  -6   36.59    3.71
   5   4   6   36.30    3.53
   5   4   6   32.74    3.98
  -5  -4  -7  357.29   10.65
  -5  -4  -7  341.97   10.37
   5   4   7  340.99    9.54
   5   4   7  313.53   11.72
  -5  -4  -8    5.29    2.05
  -5  -4  -8    5.44    1.99
   5   4   8    6.14    2.16
   5   4   8    4.79    2.21
  -5  -4  -9  228.46    8.69
   5   4   9  246.82    8.47
   5   4   9  220.76   10.53
  -5  -4 -10  115.27    6.38
   5   4  10  118.02    6.25
   5   4  10   91.37    7.20
  -5  -4 -11  365.88   11.21
   5   4  11  390.16   14.35
   5   4  11  466.92   12.33
   5   4  11  405.01   15.00
  -5  -4 -12    1.46    1.56
   5   4  12   -1.01    1.41
   5   4  12    0.53    1.92
  -5  -4 -13  115.47    6.79
   5   4  13  114.21    6.77
   5   4  13   97.08    8.08
   5   4  14   -1.44    1.71
  -5  -5   8  162.38    9.93
   5   5  -8  155.29    9.77
  -5  -5   7    0.94    2.11
   5   5  -7    0.64    2.00
  -5  -5   6  165.74    9.49
   5   5  -6  187.77    9.85
  -5  -5   5   31.06    4.48
   5   5  -5   33.02    4.39
  -5  -5   4  319.91   12.40
   5   5  -4  359.50   12.41
  -5  -5   3    7.20    2.59
   5   5  -3   11.01    2.80
   5   5  -3    9.81    2.42
  -5  -5   2  189.33    9.12
   5   5  -2  197.16    8.59
   5   5  -2  210.94    8.41
  -5  -5   1   15.33    3.09
   5   5  -1   18.78    3.07
   5   5  -1   22.33    3.32
  -5  -5   0  253.87   10.05
   5   5   0  269.57    9.42
  -5  -5  -1   -0.11    1.23
   5   5   1   -0.11    1.53
   5   5   1    1.35    1.73
  -5  -5  -2  547.68   14.22
   5   5   2  607.19   13.31
   5   5   2  555.14   14.62
  -5  -5  -3   54.70    4.74
   5   5   3   53.93    4.27
   5   5   3   51.06    4.93
  -5  -5  -4   57.09    4.77
   5   5   4   62.44    4.67
   5   5   4   50.83    4.90
  -5  -5  -5   19.17    3.04
   5   5   5   17.04    2.69
   5   5   5   18.47    3.46
  -5  -5  -6   63.75    4.96
   5   5   6   61.10    4.43
   5   5   6   67.76    5.79
  -5  -5  -7   30.97    3.73
   5   5   7   32.41    3.34
   5   5   7   28.03    4.26
  -5  -5  -8   39.97    4.09
   5   5   8   38.17    3.66
   5   5   8   44.08    5.10
  -5  -5  -9   28.71    3.72
   5   5   9   24.68    4.27
  -5  -5 -10  101.35    6.42
   5   5  10   86.96    7.22
  -5  -5 -11    0.38    1.60
   5   5  11    0.58    2.00
  -5  -5 -12  144.40    7.87
   5   5  12  121.71    8.95
  -5  -5 -13    2.36    2.05
   5   5  13    2.92    2.53
  -5  -6   6    1.28    2.00
   5   6  -6    3.04    2.36
  -5  -6   5   68.49    6.32
   5   6  -5   74.74    6.27
  -5  -6   4    9.97    3.22
   5   6  -4   11.81    2.93
  -5  -6   3   71.92    6.23
   5   6  -3   84.06    6.05
  -5  -6   2   -0.84    1.46
   5   6  -2    1.46    1.69
   5   6  -2    1.14    1.90
  -5  -6   1  106.18    7.04
  -5  -6   1   97.06    5.55
   5   6  -1  119.56    6.58
   5   6  -1   57.73    5.04
  -5  -6   0   47.53    4.80
  -5  -6   0   50.32    4.26
   5   6   0   59.52    4.70
   5   6   0   53.59    5.19
  -5  -6  -1  388.81   12.80
  -5  -6  -1  386.71   11.43
   5   6   1  421.48   11.05
   5   6   1  388.59   12.89
  -5  -6  -2    0.34    1.48
  -5  -6  -2    1.04    1.44
   5   6   2   -1.13    1.51
  -5  -6  -3  241.36    9.93
  -5  -6  -3  257.50    9.90
   5   6   3  264.87   11.10
  -5  -6  -4    2.40    1.79
  -5  -6  -4    3.41    1.91
   5   6   4    4.46    2.38
  -5  -6  -5  100.53    6.48
  -5  -6  -5  102.38    6.66
   5   6   5  103.51    7.37
  -5  -6  -6    2.29    1.74
  -5  -6  -6    2.24    1.75
   5   6   6    2.48    2.11
  -5  -6  -7  399.15   12.69
   5   6   7  402.83   14.55
  -5  -6  -8    2.62    1.88
   5   6   8    1.69    2.16
  -5  -6  -9   80.08    6.06
   5   6   9   86.45    7.39
  -5  -6 -10   -0.16    1.42
   5   6  10   -2.48    1.40
  -5  -6 -11   76.19    6.02
   5   6  11   69.82    7.09
  -5  -6 -12  115.06    7.49
   5   6  12  109.08    8.74
  -5  -6 -13   37.23    4.78
  -5  -7   5    5.89    3.02
  -5  -7   4   83.41    6.99
  -5  -7   3   30.59    4.56
  -5  -7   2   99.53    7.34
   5   7  -2  104.20    7.22
  -5  -7   1   14.22    3.42
   5   7  -1   15.20    3.50
  -5  -7   0  170.16    9.10
  -5  -7   0  179.26    8.18
   5   7   0  185.53    9.57
  -5  -7  -1   79.05    6.27
  -5  -7  -1   79.56    5.69
   5   7   1   89.94    7.00
  -5  -7  -2  168.87    8.95
  -5  -7  -2  178.78    8.60
   5   7   2  172.49    9.43
  -5  -7  -3   14.31    3.28
  -5  -7  -3   13.50    3.03
   5   7   3   15.19    3.59
  -5  -7  -4   97.98    6.80
  -5  -7  -4   99.97    6.79
   5   7   4  112.15    7.95
  -5  -7  -5    7.32    2.60
  -5  -7  -5   11.20    2.94
   5   7   5    7.86    3.27
  -5  -7  -6  409.85   13.58
  -5  -7  -6  416.28   14.18
   5   7   6  397.70   15.00
  -5  -7  -7    1.29    1.68
  -5  -7  -7    1.25    1.82
   5   7   7   -0.87    1.84
  -5  -7  -8  283.09   11.48
   5   7   8  273.93   13.01
  -5  -7  -9    2.80    1.99
   5   7   9    5.02    3.00
  -5  -7 -10   72.71    6.20
   5   7  10   66.70    7.06
  -5  -7 -11    6.27    2.78
   5   7  11    7.29    3.36
  -5  -8   2   17.21    3.88
  -5  -8   1  142.27    8.91
   5   8  -1  158.29    9.43
  -5  -8   0    1.91    2.03
   5   8   0   -0.01    1.99
  -5  -8  -1  103.45    7.56
  -5  -8  -1  105.38    7.04
   5   8   1  104.74    7.90
  -5  -8  -2   63.82    6.02
  -5  -8  -2   78.40    6.18
   5   8   2   74.43    6.98
  -5  -8  -3   49.69    5.39
  -5  -8  -3   50.57    5.19
   5   8   3   58.47    6.43
  -5  -8  -4    3.56    2.34
  -5  -8  -4    3.04    2.19
   5   8   4    6.44    3.29
  -5  -8  -5  131.56    8.32
   5   8   5  133.48    9.44
  -5  -8  -6   -0.10    1.62
   5   8   6    0.39    2.33
  -5  -8  -7  178.19    9.74
   5   8   7  176.82   10.92
  -5  -8  -8    5.68    2.79
   5   8   8    7.78    3.44
  -5  -8  -9    2.98    2.41
   5   8   9    6.32    3.46
  -5  -8 -10    1.62    2.15
  -5  -9  -2  105.22    7.92
   5   9   2  115.86    8.91
  -5  -9  -3   18.47    4.08
   5   9   3   13.66    4.09
  -5  -9  -4  100.04    7.68
   5   9   4  103.74    8.82
  -5  -9  -5   26.15    4.56
   5   9   5   27.02    5.33
  -5  -9  -6  111.73    8.15
  -6   7   4   38.57    5.24
   6  -7  -4   36.26    5.54
   6  -7  -4   27.28    4.63
  -6   7   3  135.26    8.47
   6  -7  -3  105.69    8.44
   6  -7  -3  123.95    8.63
  -6   7   2    0.09    1.47
   6  -7  -2    0.16    2.11
   6  -7  -2    0.32    2.49
   6  -7  -1  129.52    9.02
   6  -7  -1  120.43    8.42
  -6   7   0    6.88    2.66
   6  -7   0    6.86    3.14
   6  -7   0    5.06    2.98
  -6   7  -1  428.67   14.36
   6  -7   1  357.13   14.32
   6  -7   1  315.75   12.78
  -6   7  -2   10.84    3.27
   6  -7   2    8.51    3.27
   6  -7   2   11.25    3.55
  -6   7  -3  234.51   11.32
   6  -7   3  187.84   10.46
   6  -7   3  184.07    9.86
  -6   7  -4   30.51    4.83
   6  -7   4   31.67    5.06
   6  -7   4   29.97    4.96
  -6   7  -5  347.79   14.36
   6  -7   5  304.74   13.34
   6  -7   5  319.42   13.07
  -6   7  -6   -0.29    1.86
   6  -7   6   -0.89    2.45
   6  -7   6   -1.26    2.77
  -6   6   6  103.61    8.09
   6  -6  -6   77.50    7.36
   6  -6  -6  106.32    8.06
  -6   6   5    7.84    3.09
   6  -6  -5    9.27    3.45
   6  -6  -5    7.35    3.26
  -6   6   4  368.33   13.75
   6  -6  -4  324.41   14.11
   6  -6  -4  326.05   13.27
  -6   6   3    1.77    2.12
   6  -6  -3    2.20    2.49
   6  -6  -3    0.32    1.94
   6  -6  -3    2.24    2.55
  -6   6   2  153.48    8.43
   6  -6  -2  122.48    8.48
   6  -6  -2  138.46    8.39
   6  -6  -2  122.53    8.50
  -6   6   1    0.57    1.62
  -6   6   1    1.03    1.59
   6  -6  -1    0.68    1.95
   6  -6  -1    0.55    2.01
   6  -6  -1   -1.53    1.93
  -6   6   0  193.15    8.65
  -6   6   0  177.08    8.59
   6  -6   0  153.82    9.21
   6  -6   0  178.59    9.71
   6  -6   0  151.53    8.95
  -6   6  -1  125.10    7.48
   6  -6   1   97.84    7.42
   6  -6   1  125.13    8.34
   6  -6   1   95.49    7.06
  -6   6  -2   63.56    5.70
   6  -6   2   57.51    5.84
   6  -6   2   66.61    6.33
   6  -6   2   63.53    5.85
  -6   6  -3    1.73    1.97
   6  -6   3   -0.41    1.87
   6  -6   3    0.27    2.34
  -6   6  -4  116.28    7.83
   6  -6   4   95.71    7.27
   6  -6   4   92.30    7.22
  -6   6  -5   13.78    3.45
   6  -6   5   13.69    3.59
   6  -6   5   17.68    4.00
  -6   6  -6  299.28   13.15
   6  -6   6  277.75   12.16
   6  -6   6  285.29   12.12
  -6   6  -7   17.68    4.15
   6  -6   7   17.37    4.05
   6  -6   7   18.90    4.11
  -6   6  -8  146.18    9.87
   6  -6   8  124.94    8.54
   6  -6   8  134.11    8.81
  -6   5   7   63.43    6.61
   6  -5  -7   55.51    6.33
   6  -5  -7   70.13    6.76
  -6   5   6   44.24    5.36
   6  -5  -6   38.76    5.42
   6  -5  -6   34.09    5.03
  -6   5   5  263.87   11.74
   6  -5  -5  206.03   11.12
   6  -5  -5  232.40   11.25
  -6   5   4   25.89    4.15
   6  -5  -4   25.44    4.45
   6  -5  -4   20.07    4.09
  -6   5   3  392.10   13.35
   6  -5  -3  311.25   12.99
   6  -5  -3  378.97   12.37
   6  -5  -3  317.26   13.03
  -6   5   2  100.53    6.75
   6  -5  -2   80.72    6.82
   6  -5  -2   93.37    6.52
   6  -5  -2   90.54    7.16
  -6   5   1   94.95    5.77
   6  -5  -1   82.65    6.65
   6  -5  -1  114.89    7.32
   6  -5  -1   80.40    6.61
  -6   5   0    2.10    1.74
  -6   5   0    0.01    1.39
   6  -5   0    1.24    1.88
   6  -5   0    1.10    1.72
   6  -5   0    1.76    2.23
  -6   5  -1  177.77    7.78
  -6   5  -1  161.18    7.94
   6  -5   1  127.92    7.96
   6  -5   1  159.15    8.72
   6  -5   1  124.77    7.79
  -6   5  -2   -0.16    1.41
   6  -5   2   -0.37    1.71
   6  -5   2    0.75    1.78
   6  -5   2    1.15    2.15
  -6   5  -3   91.38    6.49
   6  -5   3   77.92    6.22
   6  -5   3   85.94    6.83
   6  -5   3   78.96    6.30
  -6   5  -4   82.66    6.36
   6  -5   4   78.74    6.30
   6  -5   4   86.33    6.97
   6  -5   4   78.15    6.33
  -6   5  -5   97.83    7.17
   6  -5   5   74.24    6.22
   6  -5   5   95.57    7.47
   6  -5   5   80.36    6.46
  -6   5  -6   12.04    3.25
   6  -5   6   10.45    3.14
   6  -5   6   11.41    3.35
  -6   5  -7   23.16    4.29
   6  -5   7   20.37    3.81
   6  -5   7   14.36    3.38
  -6   5  -8    1.42    2.11
   6  -5   8    2.08    2.24
   6  -5   8    2.06    2.30
  -6   5  -9    9.14    3.47
   6  -5   9    7.49    3.06
   6  -5   9    5.66    2.74
   6  -5  10    0.17    2.13
   6  -5  10    1.67    2.43
  -6   4   8   24.64    4.58
   6  -4  -8   14.99    3.86
   6  -4  -8   20.47    4.36
  -6   4   7   -1.10    1.68
   6  -4  -7   -0.25    1.90
   6  -4  -7    0.66    1.84
  -6   4   6   20.40    3.97
   6  -4  -6   16.44    3.85
   6  -4  -6   18.29    3.87
  -6   4   5   10.05    3.15
   6  -4  -5    5.93    2.68
   6  -4  -5   10.44    3.30
  -6   4   4  391.64   13.57
   6  -4  -4  341.78   13.42
   6  -4  -4  329.79   13.07
  -6   4   3   29.15    4.17
   6  -4  -3   24.64    4.16
   6  -4  -3   31.80    3.80
   6  -4  -3   29.05    4.51
  -6   4   2   84.20    6.11
   6  -4  -2   66.96    6.05
   6  -4  -2   90.19    5.98
   6  -4  -2   71.17    6.45
  -6   4   1   20.46    3.34
  -6   4   1   21.70    2.95
   6  -4  -1   14.75    3.25
   6  -4  -1   17.40    3.04
   6  -4  -1   14.79    3.57
  -6   4   0  254.25    9.51
  -6   4   0  266.76    9.20
   6  -4   0  208.52    9.70
   6  -4   0  240.37    9.90
   6  -4   0  185.49    9.44
  -6   4  -1    2.53    1.76
  -6   4  -1    1.54    1.59
   6  -4   1    1.09    2.02
   6  -4   1   -0.30    1.34
   6  -4   1    1.49    2.07
  -6   4  -2  676.28   14.20
  -6   4  -2  623.20   15.08
   6  -4   2  558.25   15.22
   6  -4   2  609.07   16.33
   6  -4   2  508.17   14.79
  -6   4  -3  116.42    6.94
   6  -4   3  101.89    6.70
   6  -4   3  111.27    7.34
   6  -4   3   98.31    6.89
  -6   4  -4  338.39   11.96
   6  -4   4  307.97   11.34
   6  -4   4  334.29   12.67
   6  -4   4  286.98   11.14
  -6   4  -5    6.00    2.39
   6  -4   5    6.51    2.76
   6  -4   5    7.32    2.70
   6  -4   5    5.33    2.72
  -6   4  -6  344.37   12.90
   6  -4   6  300.26   11.31
   6  -4   6  352.10   13.65
   6  -4   6  305.44   11.66
  -6   4  -7   70.90    6.30
   6  -4   7   69.70    5.78
   6  -4   7   76.91    6.78
   6  -4   7   56.46    5.44
  -6   4  -8  100.06    7.72
   6  -4   8   83.66    6.39
   6  -4   8   78.25    6.35
  -6   4  -9    0.51    2.02
   6  -4   9   -1.22    1.71
   6  -4   9    1.11    1.86
  -6   4 -10  159.57   10.28
   6  -4  10  139.27    8.43
   6  -4  10  134.69    8.55
   6  -4  11   27.43    4.38
   6  -4  11   23.72    4.24
  -6   3   8    2.86    2.31
   6  -3  -8    3.85    2.45
   6  -3  -8    2.89    2.33
  -6   3   7  114.96    8.27
   6  -3  -7  104.59    7.78
   6  -3  -7  111.49    8.17
  -6   3   6   30.65    4.61
   6  -3  -6   26.22    4.28
   6  -3  -6   24.51    4.36
  -6   3   5  383.14   13.63
   6  -3  -5  366.62   13.59
   6  -3  -5  363.71   13.78
  -6   3   4   44.58    4.95
   6  -3  -4   37.86    4.78
   6  -3  -4   43.40    5.07
  -6   3   3   92.59    6.54
   6  -3  -3   87.95    6.75
   6  -3  -3   85.85    5.33
   6  -3  -3   82.85    6.73
  -6   3   2   30.91    3.99
   6  -3  -2   27.60    4.02
   6  -3  -2   27.56    3.38
   6  -3  -2   28.42    4.33
  -6   3   1  126.17    7.05
  -6   3   1  143.71    6.21
   6  -3  -1  121.91    7.44
   6  -3  -1  127.23    6.70
   6  -3  -1   97.28    7.02
  -6   3   0   62.73    4.97
  -6   3   0   69.63    4.74
   6  -3   0   53.99    5.11
   6  -3   0   74.18    5.38
   6  -3   0   50.80    5.20
  -6   3  -1  571.54   13.63
  -6   3  -1  565.25   13.21
   6  -3   1  469.33   13.55
   6  -3   1  519.36   14.01
   6  -3   1  400.30   13.05
  -6   3  -2    2.85    1.64
  -6   3  -2    0.02    1.27
   6  -3   2    1.26    1.75
   6  -3   2   -0.53    1.21
   6  -3   2   -1.04    1.63
  -6   3  -3  601.15   12.73
  -6   3  -3  570.54   14.33
   6  -3   3  485.24   13.41
   6  -3   3  555.06   15.21
   6  -3   3  484.75   14.06
  -6   3  -4   11.17    2.75
   6  -3   4    6.82    2.45
   6  -3   4   11.93    2.93
   6  -3   4    5.63    2.54
  -6   3  -5  389.54   12.79
   6  -3   5  355.81   11.52
   6  -3   5  393.35   13.49
   6  -3   5  336.99   11.87
  -6   3  -6   68.95    5.89
   6  -3   6   57.67    5.08
   6  -3   6   56.23    5.46
   6  -3   6   59.83    5.36
  -6   3  -7  392.47   13.77
   6  -3   7  376.45   12.13
   6  -3   7  393.70   14.21
   6  -3   7  358.36   12.48
  -6   3  -8   24.21    4.20
   6  -3   8   31.40    4.02
   6  -3   8   26.69    4.35
   6  -3   8   31.50    4.29
  -6   3  -9  284.04   12.62
   6  -3   9  259.16   10.49
   6  -3   9  251.11   10.88
  -6   3 -10   37.35    5.39
   6  -3  10   28.21    4.14
   6  -3  10   36.49    4.70
  -6   3 -11  345.95   15.01
   6  -3  11  306.63   12.07
   6  -3  11  301.12   12.55
   6  -3  12   11.71    3.34
   6  -3  12   10.73    3.26
  -6   2   9   19.40    4.41
   6  -2  -9   17.70    4.11
   6  -2  -9   21.34    4.49
  -6   2   8  311.63   13.39
   6  -2  -8  306.37   13.08
   6  -2  -8  286.76   13.05
  -6   2   7   29.67    4.72
   6  -2  -7   22.07    4.06
   6  -2  -7   23.81    4.29
  -6   2   6  300.33   12.38
   6  -2  -6  289.01   12.01
   6  -2  -6  285.27   12.33
  -6   2   5    4.24    2.42
   6  -2  -5    2.58    2.04
   6  -2  -5    1.14    2.03
  -6   2   4  604.78   16.40
   6  -2  -4  559.89   15.82
   6  -2  -4  515.74   15.93
  -6   2   3    0.00    1.61
   6  -2  -3    0.81    1.61
   6  -2  -3   -1.16    1.52
  -6   2   2  207.65    9.17
   6  -2  -2  176.29    8.73
   6  -2  -2  202.13    7.64
   6  -2  -2  150.88    8.72
  -6   2   1   20.52    3.23
  -6   2   1   20.32    2.57
   6  -2  -1   17.05    3.22
   6  -2  -1   18.43    2.76
   6  -2  -1   16.19    3.43
  -6   2   0  258.98    9.63
  -6   2   0  252.43    8.12
   6  -2   0  208.37    8.94
   6  -2   0  246.87    9.01
   6  -2   0  180.01    9.00
  -6   2  -1   16.30    2.76
  -6   2  -1   27.49    3.17
   6  -2   1   19.92    3.23
   6  -2   1   25.60    3.31
   6  -2   1   20.24    3.50
  -6   2  -2  406.83   11.31
  -6   2  -2  389.41   11.04
   6  -2   2  329.18   10.67
   6  -2   2  365.87   11.54
   6  -2   2  304.97   11.09
  -6   2  -3    1.18    1.30
  -6   2  -3   -0.19    1.24
   6  -2   3    1.91    1.71
   6  -2   3    0.83    1.39
   6  -2   3   -1.20    1.36
  -6   2  -4   10.63    2.06
  -6   2  -4    7.61    2.36
   6  -2   4    8.19    2.42
   6  -2   4    9.56    2.63
   6  -2   4   10.68    2.92
  -6   2  -5   33.51    2.81
  -6   2  -5   41.36    4.41
   6  -2   5   35.27    4.02
   6  -2   5   39.89    4.42
   6  -2   5   33.61    4.17
  -6   2  -6  281.63   11.00
   6  -2   6  270.70    9.69
   6  -2   6  261.01   10.90
   6  -2   6  242.84    9.98
  -6   2  -7    7.31    2.61
   6  -2   7    7.81    2.37
   6  -2   7    9.62    2.86
   6  -2   7    5.80    2.42
  -6   2  -8  141.07    8.52
   6  -2   8  143.92    7.40
   6  -2   8  140.85    8.56
   6  -2   8  136.40    7.76
  -6   2  -9   76.07    6.67
   6  -2   9   64.24    5.18
   6  -2   9   61.83    6.03
   6  -2   9   72.70    6.01
  -6   2 -10  148.47    9.40
   6  -2  10  142.86    7.73
   6  -2  10  142.61    8.31
  -6   2 -11    4.86    2.72
   6  -2  11    4.22    2.32
   6  -2  11    7.32    2.74
  -6   2 -12   76.58    7.43
   6  -2  12   78.50    6.28
   6  -2  12   75.28    6.65
   6  -2  13   15.29    3.39
   6  -2  13   15.89    3.73
  -6   1   9  197.88   11.04
   6  -1  -9  200.27   10.87
   6  -1  -9  207.29   11.55
  -6   1   8    1.28    2.15
   6  -1  -8    0.53    1.86
   6  -1  -8    2.08    2.17
  -6   1   7   37.15    5.06
   6  -1  -7   41.91    5.05
   6  -1  -7   34.35    4.99
  -6   1   6    1.06    1.76
   6  -1  -6    0.09    1.59
   6  -1  -6   -1.37    1.57
  -6   1   5  225.45   10.42
   6  -1  -5  227.15   10.10
   6  -1  -5  214.60   10.51
  -6   1   4    9.15    2.88
   6  -1  -4    7.30    2.44
   6  -1  -4    6.85    2.73
  -6   1   3  121.56    7.41
   6  -1  -3  110.89    6.77
   6  -1  -3  111.82    7.50
  -6   1   2  123.15    7.22
   6  -1  -2  102.99    6.50
   6  -1  -2  124.24    5.69
   6  -1  -2  112.97    7.60
  -6   1   1  474.08   13.40
  -6   1   1  505.87   10.43
   6  -1  -1  426.65   12.55
   6  -1  -1  496.67   11.68
   6  -1  -1  378.23   13.23
  -6   1   0  175.82    8.01
  -6   1   0  188.68    6.89
   6  -1   0  146.72    7.31
   6  -1   0  187.04    7.50
   6  -1   0  140.78    7.98
  -6   1  -1  523.44   13.33
  -6   1  -1  550.75   12.25
   6  -1   1  437.06   11.98
   6  -1   1  547.56   13.14
   6  -1   1  390.04   12.64
  -6   1  -2    4.20    1.72
  -6   1  -2    9.78    2.25
   6  -1   2   12.11    2.50
   6  -1   2   10.79    2.39
   6  -1   2    6.80    2.52
  -6   1  -3   99.40    5.44
  -6   1  -3   99.68    5.86
   6  -1   3   81.08    5.19
   6  -1   3   91.99    5.90
   6  -1   3   81.44    5.85
  -6   1  -4   29.02    3.06
  -6   1  -4   30.06    3.07
  -6   1  -4   35.23    3.87
   6  -1   4   27.53    3.35
   6  -1   4   29.93    3.64
   6  -1   4   23.59    3.55
  -6   1  -5  156.02    5.99
  -6   1  -5  168.51    6.20
  -6   1  -5  175.77    8.31
   6  -1   5  166.61    7.19
   6  -1   5  161.95    8.15
   6  -1   5  154.37    7.85
  -6   1  -6   18.04    2.23
  -6   1  -6   15.23    3.10
   6  -1   6   17.14    2.90
   6  -1   6   18.61    3.31
   6  -1   6   15.77    3.12
  -6   1  -7  313.91   11.81
   6  -1   7  302.96    9.74
   6  -1   7  293.24   11.57
   6  -1   7  313.65   11.16
  -6   1  -8    3.68    2.18
   6  -1   8    0.49    1.47
   6  -1   8    1.18    1.75
   6  -1   8    0.24    1.57
  -6   1  -9   32.60    4.57
   6  -1   9   26.79    3.47
   6  -1   9   33.01    4.56
   6  -1   9   26.67    3.83
  -6   1 -10    3.75    2.33
   6  -1  10    5.20    2.12
   6  -1  10    3.37    2.25
   6  -1  10    3.92    2.13
  -6   1 -11  126.30    8.80
   6  -1  11  115.14    6.84
   6  -1  11  109.88    7.39
  -6   1 -12   65.08    6.91
   6  -1  12   66.03    5.52
   6  -1  12   64.91    5.98
  -6   1 -13   94.21    8.31
   6  -1  13   95.06    6.75
   6  -1  13   83.74    7.05
  -6   0   9    2.91    2.53
   6   0  -9    4.32    2.69
   6   0  -9    1.47    2.13
  -6   0   8  140.33    9.18
   6   0  -8  125.47    8.29
   6   0  -8  129.42    8.97
  -6   0   7   13.14    3.50
   6   0  -7   11.47    3.00
   6   0  -7   12.60    3.43
  -6   0   6   27.76    4.40
   6   0  -6   32.19    4.28
   6   0  -6   31.59    4.62
  -6   0   5   43.03    4.84
   6   0  -5   34.78    4.13
   6   0  -5   33.15    4.54
  -6   0   4  206.84    9.79
   6   0  -4  202.40    8.95
   6   0  -4  190.51    9.70
  -6   0   3    1.87    1.81
   6   0  -3    1.45    1.59
   6   0  -3    4.24    2.31
  -6   0   2  255.33   10.32
   6   0  -2  233.17    9.08
   6   0  -2  214.43    7.03
   6   0  -2  222.17   10.19
  -6   0   1   34.26    3.99
   6   0  -1   31.20    3.62
   6   0  -1   35.48    3.23
   6   0  -1   25.61    4.00
  -6   0   0  240.68    9.55
  -6   0   0  268.76    8.10
   6   0   0  223.94    8.58
   6   0   0  259.25    8.48
   6   0   0  194.91    9.29
  -6   0  -1   95.52    5.99
  -6   0  -1   95.94    5.34
   6   0   1   79.79    5.15
   6   0   1   95.41    5.49
   6   0   1   65.58    5.63
  -6   0  -2  327.40   10.28
  -6   0  -2  353.67   10.22
   6   0   2  305.22    9.35
   6   0   2  344.73   10.49
   6   0   2  281.13   10.59
  -6   0  -3   33.38    3.42
  -6   0  -3   41.40    3.74
  -6   0  -3   42.82    4.07
   6   0   3   34.68    3.50
   6   0   3   37.95    3.81
   6   0   3   26.32    3.82
  -6   0  -4  420.04   10.68
  -6   0  -4  401.78   10.41
  -6   0  -4  442.27   12.35
   6   0   4  406.85   10.36
   6   0   4  418.85   12.33
   6   0   4  381.59   11.86
  -6   0  -5    4.20    1.73
  -6   0  -5    6.18    1.72
  -6   0  -5    4.66    2.20
   6   0   5    3.79    1.80
   6   0   5    6.07    2.19
   6   0   5    4.39    2.39
  -6   0  -6 1121.56   15.95
  -6   0  -6 1127.30   16.01
  -6   0  -6 1091.20   20.87
   6   0   6 1094.53   16.89
   6   0   6 1107.49   21.29
   6   0   6 1069.46   19.76
  -6   0  -7   24.54    2.73
  -6   0  -7   19.62    3.56
   6   0   7   24.42    3.12
   6   0   7   21.81    3.56
   6   0   7   18.25    3.29
  -6   0  -8  312.52   12.14
   6   0   8  295.39    9.17
   6   0   8  288.87   11.66
   6   0   8  279.62   10.48
  -6   0  -9   56.44    5.60
   6   0   9   52.44    4.38
   6   0   9   47.15    5.14
   6   0   9   43.65    4.57
  -6   0 -10  128.25    8.46
   6   0  10  126.87    6.57
   6   0  10  119.94    8.17
   6   0  10  121.26    7.43
  -6   0 -11   76.53    6.90
   6   0  11   70.74    5.24
   6   0  11   65.84    5.75
  -6   0 -12  235.24   12.22
   6   0  12  239.58    9.48
   6   0  12  227.38   10.50
  -6   0 -13   -1.29    1.80
   6   0  13    1.36    1.72
   6   0  13    0.50    1.89
  -6  -1   8    6.73    3.12
   6   1  -8    6.98    2.80
   6   1  -8    4.04    2.73
  -6  -1   7   68.09    6.37
   6   1  -7   75.47    6.29
   6   1  -7   63.40    6.41
  -6  -1   6    2.82    2.20
   6   1  -6    7.29    2.56
   6   1  -6    4.25    2.54
  -6  -1   5  369.94   13.49
   6   1  -5  366.73   12.15
   6   1  -5  351.93   13.32
  -6  -1   4    7.43    2.70
   6   1  -4    8.13    2.41
   6   1  -4    8.80    3.03
  -6  -1   3  540.32   15.51
   6   1  -3  498.11   13.05
   6   1  -3  490.25   15.08
  -6  -1   2    3.66    1.99
   6   1  -2    7.53    2.11
   6   1  -2    6.77    2.62
  -6  -1   1  275.53   10.62
   6   1  -1  291.76    9.38
   6   1  -1  298.40    8.49
   6   1  -1  255.93   10.70
   6   1  -1  259.69    7.58
  -6  -1   0   72.69    5.59
   6   1   0   68.47    4.61
   6   1   0   70.05    4.48
   6   1   0   56.98    5.38
   6   1   0   69.05    4.32
  -6  -1  -1  289.25   10.26
   6   1   1  272.75    8.64
   6   1   1  308.22    9.45
   6   1   1  231.12    9.83
  -6  -1  -2  189.32    8.06
  -6  -1  -2  184.79    7.96
  -6  -1  -2  190.20    7.63
   6   1   2  181.85    6.97
   6   1   2  187.49    7.70
   6   1   2  160.16    8.13
  -6  -1  -3  111.34    6.09
  -6  -1  -3  100.46    5.78
  -6  -1  -3  108.14    6.12
   6   1   3  101.54    5.16
   6   1   3  104.73    6.06
   6   1   3   88.12    6.01
  -6  -1  -4   18.69    2.84
  -6  -1  -4   17.46    2.70
  -6  -1  -4   16.92    2.94
   6   1   4   16.72    2.46
   6   1   4   12.15    2.59
   6   1   4   12.49    2.77
  -6  -1  -5  342.63    9.70
  -6  -1  -5  357.58    9.90
  -6  -1  -5  502.97   13.76
   6   1   5  450.42   10.08
   6   1   5  448.08   13.08
   6   1   5  422.81   12.34
  -6  -1  -6    4.96    1.77
  -6  -1  -6    4.53    1.71
  -6  -1  -6    4.86    2.37
   6   1   6    4.22    1.70
   6   1   6    2.87    1.86
   6   1   6    2.11    2.00
  -6  -1  -7  422.74   10.30
  -6  -1  -7  423.16   10.27
  -6  -1  -7  397.48   13.14
   6   1   7  433.09   10.07
   6   1   7  418.08   13.48
   6   1   7  413.23   12.38
  -6  -1  -8    4.69    1.67
  -6  -1  -8    2.51    2.05
   6   1   8    4.17    1.78
   6   1   8    2.43    1.91
   6   1   8    1.86    1.81
  -6  -1  -9  106.76    7.47
   6   1   9  105.44    5.47
   6   1   9   98.39    7.13
   6   1   9   96.08    6.40
  -6  -1 -10   16.04    3.61
   6   1  10   15.43    2.65
   6   1  10   15.86    3.52
   6   1  10   16.36    3.31
  -6  -1 -11  439.09   15.81
   6   1  11  460.33   14.12
  -6  -1 -12    4.28    2.95
   6   1  12    5.93    2.69
  -6  -1 -13  129.37    9.52
   6   1  13  110.91    7.67
  -6  -2   8   76.50    7.16
   6   2  -8   64.29    6.10
   6   2  -8   73.13    7.11
  -6  -2   7   -0.71    1.63
   6   2  -7    0.22    1.77
   6   2  -7   -0.83    1.62
  -6  -2   6  154.85    9.29
   6   2  -6  157.57    8.33
   6   2  -6  148.70    9.16
  -6  -2   5    2.08    2.05
   6   2  -5   -0.42    1.47
   6   2  -5   -0.02    1.81
  -6  -2   4  495.01   15.52
   6   2  -4  524.45   13.63
   6   2  -4  486.16   15.29
  -6  -2   3   22.62    3.83
   6   2  -3   25.73    3.27
   6   2  -3   28.36    4.16
  -6  -2   2  332.28   12.20
   6   2  -2  358.41   10.32
   6   2  -2  334.00   12.21
  -6  -2   1   11.29    2.86
   6   2  -1    8.01    2.01
   6   2  -1    9.50    1.91
   6   2  -1    8.12    2.79
   6   2  -1   10.11    2.09
  -6  -2   0  250.10   10.09
   6   2   0  247.45    7.85
   6   2   0  252.93    8.27
   6   2   0  229.21   10.03
   6   2   0  239.97    8.09
  -6  -2  -1   44.49    4.33
   6   2   1   43.50    3.50
   6   2   1   44.92    3.83
   6   2   1   38.16    4.58
   6   2   1   41.94    3.81
  -6  -2  -2  282.14   10.08
  -6  -2  -2  275.41    9.95
   6   2   2  285.62    7.82
   6   2   2  278.56    9.34
   6   2   2  233.76    9.68
   6   2   2    0.60    0.81
  -6  -2  -3  125.24    6.69
  -6  -2  -3  122.19    6.51
   6   2   3  121.68    5.15
   6   2   3  119.75    6.41
   6   2   3  108.61    6.67
   6   2   3  121.33    6.55
  -6  -2  -4  203.45    8.13
  -6  -2  -4  189.03    7.86
  -6  -2  -4  197.35    8.53
   6   2   4  200.77    6.35
   6   2   4  200.08    8.47
   6   2   4  173.03    8.10
  -6  -2  -5    0.21    1.27
  -6  -2  -5   -0.25    1.20
  -6  -2  -5    0.16    1.42
   6   2   5   -0.77    1.12
   6   2   5   -0.87    1.44
  -6  -2  -6  116.61    6.01
  -6  -2  -6  116.98    6.00
  -6  -2  -6  121.29    7.32
   6   2   6  124.34    7.18
   6   2   6  112.79    6.60
  -6  -2  -7   24.35    3.02
  -6  -2  -7   24.92    3.03
  -6  -2  -7   29.76    4.21
   6   2   7   18.36    3.27
   6   2   7   32.11    3.99
  -6  -2  -8    2.96    1.64
  -6  -2  -8    5.27    1.85
  -6  -2  -8    7.09    2.64
   6   2   8    5.90    2.33
   6   2   8    2.14    2.09
  -6  -2  -9    0.00    1.19
  -6  -2  -9   -0.58    1.51
   6   2   9   -1.09    1.43
   6   2   9   -1.22    1.52
  -6  -2 -10   93.60    7.34
   6   2  10   76.97    6.68
   6   2  10   82.68    5.93
  -6  -2 -11    0.44    1.98
   6   2  11   -0.80    1.56
  -6  -2 -12  289.55   13.43
   6   2  12  298.90   11.52
  -6  -2 -13   33.41    5.50
   6   2  13   35.63    4.63
  -6  -3   7   16.24    3.94
   6   3  -7   15.33    3.32
   6   3  -7   13.22    3.71
  -6  -3   6    8.04    3.11
   6   3  -6    7.98    2.62
   6   3  -6    6.52    2.89
  -6  -3   5  132.20    8.56
   6   3  -5  142.60    7.55
   6   3  -5  140.40    8.73
  -6  -3   4    1.35    2.13
   6   3  -4    4.00    1.96
   6   3  -4    1.96    2.02
  -6  -3   3  148.17    8.73
   6   3  -3  149.73    6.91
   6   3  -3  146.62    8.34
  -6  -3   2   15.38    3.33
   6   3  -2   20.13    2.80
   6   3  -2   19.31    3.58
  -6  -3   1   63.25    5.65
   6   3  -1   62.45    5.56
   6   3  -1   66.76    4.60
  -6  -3   0   -0.36    1.35
   6   3   0    0.42    1.11
   6   3   0   -0.87    1.68
   6   3   0   -0.20    1.38
  -6  -3  -1  505.93   14.17
   6   3   1  544.26   12.67
   6   3   1  517.68   14.52
   6   3   1  511.64   12.81
  -6  -3  -2   24.85    3.54
   6   3   2   28.14    3.33
   6   3   2   25.92    3.88
   6   3   2   25.60    3.37
  -6  -3  -3  267.48    9.89
   6   3   3  290.62    9.98
   6   3   3  256.11   10.01
   6   3   3  279.09   10.12
  -6  -3  -4   47.24    4.38
   6   3   4   54.86    4.72
   6   3   4   45.94    4.46
   6   3   4   48.52    4.67
  -6  -3  -5  288.35    9.97
  -6  -3  -5  271.65    9.63
   6   3   5  269.69   10.24
   6   3   5  248.86    9.46
   6   3   5  264.73   10.48
  -6  -3  -6    2.01    1.67
  -6  -3  -6    1.92    1.58
   6   3   6    2.35    1.79
   6   3   6    2.62    1.91
   6   3   6    2.37    1.83
  -6  -3  -7  174.03    7.67
  -6  -3  -7  190.48    7.98
   6   3   7  176.84    8.91
   6   3   7  162.23    7.71
   6   3   7  181.23    9.23
  -6  -3  -8    0.41    1.42
  -6  -3  -8    0.76    1.37
   6   3   8    4.84    2.36
   6   3   8   -2.45    1.53
  -6  -3  -9  122.31    6.48
  -6  -3  -9  122.24    6.43
   6   3   9  124.66    8.04
   6   3   9  108.30    6.68
  -6  -3 -10   -0.82    1.36
   6   3  10   -0.09    1.67
   6   3  10   -1.16    1.61
   6   3  11  248.48   10.09
   6   3  12   53.93    5.29
   6   3  13   21.21    3.82
  -6  -4   6  194.90   10.79
   6   4  -6  194.78   10.59
  -6  -4   5   -0.21    1.80
   6   4  -5    0.75    2.01
  -6  -4   4  122.13    8.37
   6   4  -4  120.01    7.92
  -6  -4   3   11.80    3.24
   6   4  -3   15.07    3.40
  -6  -4   2   41.62    4.86
   6   4  -2   48.81    5.06
  -6  -4   1    6.46    2.52
   6   4  -1   10.24    2.84
   6   4  -1    8.70    2.37
  -6  -4   0  211.71    9.78
   6   4   0  218.43    8.05
   6   4   0  226.79    9.72
   6   4   0  223.41    8.82
  -6  -4  -1   36.59    4.28
   6   4   1   36.48    3.66
   6   4   1   39.97    4.54
   6   4   1   37.55    4.19
  -6  -4  -2  405.32   12.93
   6   4   2  393.49   11.46
   6   4   2  411.18   12.68
   6   4   2  385.71   12.07
  -6  -4  -3    1.06    1.80
   6   4   3   -2.50    1.61
   6   4   3    0.11    1.55
  -6  -4  -4  131.73    7.30
   6   4   4  115.97    6.82
   6   4   4  131.59    7.55
  -6  -4  -5   33.80    3.86
   6   4   5   31.82    3.94
   6   4   5   31.61    4.18
  -6  -4  -6  394.98   12.11
   6   4   6  358.41   11.20
   6   4   6  365.43   13.06
  -6  -4  -7    6.70    2.24
   6   4   7    6.01    2.42
   6   4   7    6.93    2.47
   6   4   7    4.99    2.37
  -6  -4  -8  276.05   10.16
   6   4   8  282.44   11.75
   6   4   8  278.89    9.91
   6   4   8  246.99   11.42
  -6  -4  -9   77.55    5.66
   6   4   9   77.15    6.55
   6   4   9   69.94    5.59
   6   4   9   74.92    6.68
  -6  -4 -10  283.47   10.40
   6   4  10  280.08   10.28
   6   4  10  260.42   12.41
  -6  -4 -11   11.94    2.69
   6   4  11   27.19    4.07
   6   4  11   19.19    4.25
   6   4  12  140.59    9.79
  -6  -5   5  230.05   11.80
   6   5  -5  238.76   11.38
  -6  -5   4   28.18    4.69
   6   5  -4   26.89    4.20
  -6  -5   3  159.82    9.44
   6   5  -3  176.18    9.24
  -6  -5   2   26.69    4.38
   6   5  -2   24.31    3.85
  -6  -5   1  246.53   11.17
   6   5  -1  276.29   10.80
  -6  -5   0   -0.50    1.43
   6   5   0    0.35    1.84
   6   5   0    0.70    1.83
  -6  -5  -1  347.57   12.69
   6   5   1  372.99   12.04
  -6  -5  -2   14.37    3.20
   6   5   2   13.55    2.90
   6   5   2   14.32    3.23
  -6  -5  -3   37.46    4.35
   6   5   3   41.27    4.52
   6   5   3   33.27    4.31
  -6  -5  -4   81.01    6.03
   6   5   4   82.98    5.93
   6   5   4   80.03    6.38
  -6  -5  -5  123.04    7.30
   6   5   5  119.54    6.84
   6   5   5  118.51    7.73
  -6  -5  -6   10.61    2.79
   6   5   6    7.29    2.41
   6   5   6   12.19    3.33
  -6  -5  -7  199.69    9.18
   6   5   7  196.05   10.29
  -6  -5  -8   12.38    2.90
   6   5   8    8.78    3.08
  -6  -5  -9   81.69    6.15
   6   5   9   74.71    6.89
  -6  -5 -10    0.39    1.73
   6   5  10    0.43    2.01
  -6  -5 -11   96.48    6.72
   6   5  11   79.54    7.50
  -6  -5 -12    3.75    2.38
  -6  -6   4   75.33    7.09
   6   6  -4   80.24    6.84
  -6  -6   3   -0.78    1.93
   6   6  -3    0.19    1.87
  -6  -6   2  134.62    8.82
   6   6  -2  143.64    8.09
  -6  -6   1   72.58    6.57
   6   6  -1   82.62    6.15
  -6  -6   0  226.53   10.88
   6   6   0  244.81   10.55
  -6  -6  -1    0.94    1.81
   6   6   1   -0.42    1.84
  -6  -6  -2  167.64    9.20
   6   6   2  181.52    9.52
  -6  -6  -3    3.04    2.18
   6   6   3    6.39    2.93
  -6  -6  -4   32.72    4.38
   6   6   4   34.13    4.74
  -6  -6  -5   -1.05    1.41
   6   6   5    0.56    2.13
  -6  -6  -6  298.03   11.74
   6   6   6  298.96   12.96
  -6  -6  -7   -1.06    1.29
   6   6   7    1.17    2.13
  -6  -6  -8   42.07    4.78
   6   6   8   33.93    5.15
  -6  -6  -9    0.31    1.79
   6   6   9   -0.85    2.08
  -6  -6 -10   21.49    3.91
   6   6  10   19.38    4.51
  -6  -6 -11   48.60    5.32
  -6  -7   2   10.00    3.38
  -6  -7   1   75.34    6.92
  -6  -7   0    6.07    2.95
   6   7   0    8.44    3.12
  -6  -7  -1   71.03    6.47
   6   7   1   68.62    6.50
  -6  -7  -2    5.05    2.50
   6   7   2    6.69    3.00
  -6  -7  -3   42.14    5.16
   6   7   3   43.44    5.57
  -6  -7  -4    4.44    2.51
   6   7   4    6.28    3.11
  -6  -7  -5  323.38   12.96
   6   7   5  339.84   14.24
  -6  -7  -6    8.85    3.06
   6   7   6    4.23    2.90
  -6  -7  -7  252.56   11.53
   6   7   7  247.39   12.73
  -6  -7  -8    0.06    1.86
   6   7   8   -1.17    2.12
  -6  -7  -9   40.40    5.18
  -6  -8  -2   79.62    7.22
   6   8   2   85.56    7.69
  -6  -8  -3   -1.85    1.73
   6   8   3   -1.23    2.42
  -6  -8  -4   71.14    6.69
   6   8   4   62.83    7.06
  -6  -8  -5    7.28    3.21
   6   8   5    7.24    3.64
   7  -6  -1   91.09    7.89
   7  -6  -1   92.56    8.03
   7  -6   0   49.86    6.08
   7  -6   0   45.85    6.05
   7  -6   1  118.42    8.72
   7  -6   1  114.40    8.67
  -7   6  -2    4.68    2.59
   7  -6   2    2.39    2.77
   7  -6   2    2.84    2.94
  -7   6  -3  226.21   11.03
   7  -6   3  185.68   10.59
   7  -6   3  162.44    9.90
  -7   6  -4   29.42    4.78
   7  -6   4   21.96    4.46
   7  -6   4   22.59    4.66
  -7   5   4  373.37   14.43
   7  -5  -4  301.00   14.02
   7  -5  -4  321.93   14.27
  -7   5   3   27.81    4.53
   7  -5  -3   22.28    4.57
   7  -5  -3   21.91    4.70
  -7   5   2  112.63    7.69
   7  -5  -2   95.64    7.93
   7  -5  -2   94.43    8.04
  -7   5   1    0.10    1.44
   7  -5  -1    1.54    2.27
   7  -5  -1    0.72    1.95
   7  -5  -1   -1.32    2.23
   7  -5   0  111.14    8.18
   7  -5   0  122.40    8.12
   7  -5   0   97.74    7.90
  -7   5  -1   36.54    4.43
   7  -5   1   28.36    4.63
   7  -5   1   39.88    5.12
   7  -5   1   30.16    5.00
  -7   5  -2  101.95    7.05
   7  -5   2   76.80    6.87
   7  -5   2   77.73    7.11
  -7   5  -3   19.21    3.76
   7  -5   3   12.78    3.54
   7  -5   3   11.37    3.64
  -7   5  -4   72.90    6.50
   7  -5   4   67.95    6.36
   7  -5   4   66.69    6.63
  -7   5  -5   20.41    4.17
   7  -5   5   13.71    3.71
   7  -5   5   11.38    3.78
  -7   5  -6   80.73    7.22
   7  -5   6   73.71    6.74
   7  -5   6   74.78    7.09
  -7   5  -7    4.12    2.93
   7  -5   7    1.32    2.70
   7  -5   7    3.14    3.04
  -7   4   5  189.64   10.63
   7  -4  -5  158.77   10.00
   7  -4  -5  157.53   10.11
  -7   4   4    1.59    2.09
   7  -4  -4    0.69    2.04
   7  -4  -4    0.48    2.09
  -7   4   3   69.12    6.33
   7  -4  -3   76.79    7.01
   7  -4  -3   63.94    6.76
  -7   4   2   73.57    6.29
   7  -4  -2   63.74    6.36
   7  -4  -2   70.44    7.12
  -7   4   1  162.01    8.67
   7  -4  -1  122.27    8.43
   7  -4  -1  161.76    8.56
   7  -4  -1  125.79    8.87
  -7   4   0   22.54    3.67
   7  -4   0   22.69    4.21
   7  -4   0   23.30    3.81
   7  -4   0   17.52    4.04
  -7   4  -1  396.26   12.52
  -7   4  -1  385.92   12.20
   7  -4   1  315.08   12.70
   7  -4   1  381.90   13.48
   7  -4   1  294.66   12.85
  -7   4  -2  120.22    7.28
   7  -4   2   95.41    7.16
   7  -4   2  126.11    8.07
   7  -4   2   96.18    7.60
  -7   4  -3   95.36    6.77
   7  -4   3   81.56    6.58
   7  -4   3   90.70    7.16
   7  -4   3   68.90    6.54
  -7   4  -4    7.49    2.78
   7  -4   4    8.76    3.05
   7  -4   4    7.78    3.05
   7  -4   4    7.44    3.06
  -7   4  -5  109.44    7.74
   7  -4   5   95.45    7.05
   7  -4   5   90.26    7.28
  -7   4  -6   35.56    5.01
   7  -4   6   29.65    4.47
   7  -4   6   27.19    4.65
  -7   4  -7   29.74    4.81
   7  -4   7   33.45    4.94
   7  -4   7   30.50    4.85
  -7   4  -8    8.24    3.37
   7  -4   8    4.82    3.14
   7  -4   8    3.47    3.09
   7  -4   9   60.03    6.34
   7  -4   9   52.61    6.04
  -7   3   6   95.18    7.87
   7  -3  -6   84.44    7.45
   7  -3  -6   92.60    7.96
  -7   3   5   11.46    3.61
   7  -3  -5   11.44    3.44
   7  -3  -5   11.21    3.51
  -7   3   4   86.38    7.12
   7  -3  -4   80.99    6.96
   7  -3  -4   75.02    7.09
  -7   3   3   -0.26    1.66
   7  -3  -3    1.85    2.18
   7  -3  -3    1.01    2.15
  -7   3   2   54.74    5.37
   7  -3  -2   43.04    5.36
   7  -3  -2   41.35    5.47
  -7   3   1    1.44    1.83
   7  -3  -1    1.05    1.96
   7  -3  -1    1.96    2.53
  -7   3   0  311.22   11.50
   7  -3   0  238.22   10.80
   7  -3   0  308.00   11.32
   7  -3   0  218.03   11.19
  -7   3  -1    1.22    1.79
  -7   3  -1    2.66    1.81
   7  -3   1    0.49    1.99
   7  -3   1    2.08    1.86
   7  -3   1    1.37    2.17
  -7   3  -2  257.83    9.89
  -7   3  -2  247.82    9.81
   7  -3   2  204.04    9.78
   7  -3   2  242.82   10.65
   7  -3   2  188.28   10.11
  -7   3  -3   11.88    2.94
   7  -3   3    9.10    2.88
   7  -3   3   12.54    3.20
   7  -3   3    8.69    3.30
  -7   3  -4  211.77    9.82
   7  -3   4  188.49    9.21
   7  -3   4  206.73   10.32
   7  -3   4  169.68    9.48
  -7   3  -5    5.21    2.59
   7  -3   5    0.28    1.94
   7  -3   5    5.31    2.63
   7  -3   5    1.52    2.48
  -7   3  -6  559.35   16.82
   7  -3   6  506.14   14.96
   7  -3   6  491.61   15.81
  -7   3  -7   22.05    4.29
   7  -3   7   18.72    3.89
   7  -3   7   17.40    3.98
  -7   3  -8  249.06   12.11
   7  -3   8  232.34   10.61
   7  -3   8  231.53   11.32
  -7   3  -9    2.47    2.46
   7  -3   9   -0.13    2.24
   7  -3   9    0.89    2.43
   7  -3  10  186.82    9.83
   7  -3  10  173.26   10.10
  -7   2   6    1.68    2.41
   7  -2  -6    1.67    2.08
   7  -2  -6    0.57    2.06
  -7   2   5  266.89   12.30
   7  -2  -5  245.71   11.61
   7  -2  -5  229.48   11.87
  -7   2   4   68.59    6.44
   7  -2  -4   59.99    5.97
   7  -2  -4   57.59    6.19
  -7   2   3  141.28    8.62
   7  -2  -3  118.63    7.84
   7  -2  -3  129.22    8.91
  -7   2   2   26.80    4.16
   7  -2  -2   24.87    4.09
   7  -2  -2   24.32    4.46
  -7   2   1  358.22   12.68
   7  -2  -1  321.67   12.33
   7  -2  -1  298.19   13.09
  -7   2   0   34.75    4.38
   7  -2   0   27.05    4.06
   7  -2   0   34.45    3.99
   7  -2   0   30.57    4.72
  -7   2  -1  268.32   10.53
  -7   2  -1  266.85    9.50
   7  -2   1  231.88   10.14
   7  -2   1  279.33   10.65
   7  -2   1  199.53   10.41
  -7   2  -2   20.68    3.38
  -7   2  -2   15.93    3.02
   7  -2   2   18.08    3.44
   7  -2   2   14.50    3.02
   7  -2   2   12.96    3.36
  -7   2  -3   27.95    3.68
  -7   2  -3   28.16    3.82
   7  -2   3   17.23    3.29
   7  -2   3   27.34    3.95
   7  -2   3   18.87    3.91
  -7   2  -4   39.25    4.41
   7  -2   4   38.75    4.46
   7  -2   4   37.30    4.50
   7  -2   4   34.27    4.76
  -7   2  -5  280.32   11.34
   7  -2   5  262.39   10.30
   7  -2   5  283.46   11.87
   7  -2   5  226.25   10.59
  -7   2  -6    0.36    1.87
   7  -2   6    0.15    1.90
   7  -2   6    3.22    2.26
   7  -2   6    1.49    2.50
  -7   2  -7  368.82   13.87
   7  -2   7  344.80   11.91
   7  -2   7  325.00   12.84
  -7   2  -8   42.43    5.23
   7  -2   8   32.79    4.43
   7  -2   8   34.06    5.01
  -7   2  -9  206.88   11.27
   7  -2   9  194.28    9.39
   7  -2   9  188.34   10.07
  -7   2 -10   -0.93    1.88
   7  -2  10   -1.07    1.77
   7  -2  10   -0.35    2.02
   7  -2  11  146.94    8.58
   7  -2  11  145.61    9.39
  -7   1   6  131.08    9.02
   7  -1  -6  119.50    8.25
   7  -1  -6  129.11    9.18
  -7   1   5   12.19    3.47
   7  -1  -5   11.77    3.36
   7  -1  -5    8.39    3.23
  -7   1   4  281.02   12.27
   7  -1  -4  260.63   11.30
   7  -1  -4  240.95   11.85
  -7   1   3   47.36    5.28
   7  -1  -3   45.75    5.04
   7  -1  -3   46.89    5.69
  -7   1   2  353.38   13.05
   7  -1  -2  333.22   12.20
   7  -1  -2  309.48   13.21
  -7   1   1   21.43    3.80
   7  -1  -1   19.38    3.45
   7  -1  -1   17.97    3.94
  -7   1   0  339.47   12.22
   7  -1   0  310.43   11.46
   7  -1   0  348.70   11.10
   7  -1   0  253.47   11.74
  -7   1  -1    1.80    1.86
  -7   1  -1    0.92    1.61
   7  -1   1    1.32    1.83
   7  -1   1    0.96    1.63
   7  -1   1    0.73    2.01
  -7   1  -2   94.16    6.39
  -7   1  -2   99.12    6.11
   7  -1   2   77.97    5.76
   7  -1   2   88.58    6.15
   7  -1   2   72.85    6.46
  -7   1  -3    9.22    2.47
  -7   1  -3    6.69    2.40
   7  -1   3    7.98    2.47
   7  -1   3    8.78    2.61
   7  -1   3    7.40    2.84
  -7   1  -4   57.99    4.69
  -7   1  -4   55.77    5.15
   7  -1   4   50.43    4.75
   7  -1   4   55.14    5.26
   7  -1   4   44.71    5.05
  -7   1  -5    1.46    1.45
  -7   1  -5   -0.08    1.61
   7  -1   5    1.58    1.89
   7  -1   5    0.07    1.62
   7  -1   5   -1.46    1.75
  -7   1  -6  306.25   12.04
   7  -1   6  305.40   10.50
   7  -1   6  323.94   12.71
   7  -1   6  291.66   11.87
  -7   1  -7    8.45    3.06
   7  -1   7    5.41    2.43
   7  -1   7    9.94    3.05
   7  -1   7    6.74    2.95
  -7   1  -8    0.20    1.73
   7  -1   8    0.46    1.95
   7  -1   8   -0.16    2.28
  -7   1  -9   10.04    3.43
   7  -1   9    6.08    2.63
   7  -1   9    9.52    3.16
  -7   1 -10   75.31    7.22
   7  -1  10   66.54    5.63
   7  -1  10   72.01    6.46
  -7   1 -11    9.89    3.61
   7  -1  11   11.86    3.14
   7  -1  11   11.70    3.48
  -7   0   6    1.98    2.24
   7   0  -6    1.66    2.04
   7   0  -6    0.86    2.22
  -7   0   5  114.58    8.32
   7   0  -5  111.13    7.55
   7   0  -5  112.47    8.36
  -7   0   4    3.91    2.61
   7   0  -4    5.35    2.46
   7   0  -4    6.78    3.12
  -7   0   3   83.41    6.77
   7   0  -3   87.47    6.36
   7   0  -3   70.09    6.51
  -7   0   2   75.90    6.42
   7   0  -2   64.56    5.46
   7   0  -2   67.37    6.55
  -7   0   1  274.25   11.43
   7   0  -1  256.51   10.05
   7   0  -1  254.62   11.81
  -7   0   0    0.03    1.69
   7   0   0    0.96    1.64
   7   0   0    1.07    1.50
   7   0   0    0.77    2.04
  -7   0  -1  206.67    9.63
  -7   0  -1  216.09    8.31
   7   0   1  186.71    8.41
   7   0   1  218.50    8.86
   7   0   1  163.44    9.30
  -7   0  -2   18.38    3.32
  -7   0  -2   17.45    3.08
   7   0   2   13.63    2.86
   7   0   2   16.27    3.02
   7   0   2   10.66    3.18
  -7   0  -3  181.68    8.40
  -7   0  -3  190.40    8.55
   7   0   3  164.72    7.59
   7   0   3  184.53    8.73
   7   0   3  133.02    8.27
  -7   0  -4   68.23    5.20
  -7   0  -4   67.07    5.07
  -7   0  -4   69.08    5.61
   7   0   4   52.98    4.64
   7   0   4   70.61    5.73
   7   0   4   51.66    5.36
  -7   0  -5  418.38   11.57
  -7   0  -5  446.05   13.88
   7   0   5  405.36   11.38
   7   0   5  404.46   13.52
   7   0   5  361.00   12.86
  -7   0  -6   11.62    2.37
  -7   0  -6    6.59    2.60
   7   0   6    8.52    2.43
   7   0   6    9.97    2.91
   7   0   6    6.39    2.88
  -7   0  -7  119.50    7.87
   7   0   7  113.73    6.32
   7   0   7  117.85    7.90
   7   0   7  103.84    7.43
  -7   0  -8    1.63    2.21
   7   0   8    2.23    2.03
   7   0   8    1.14    1.73
   7   0   8    0.51    2.12
  -7   0  -9   75.41    6.91
   7   0   9   69.92    6.31
  -7   0 -10   18.61    4.21
   7   0  10   17.24    3.73
  -7   0 -11  153.39   10.11
   7   0  11  141.25    8.90
   7   0  12    6.74    3.21
  -7  -1   6  139.24    9.37
   7   1  -6  152.88    8.85
   7   1  -6  148.28    9.71
  -7  -1   5    3.25    2.55
   7   1  -5    1.65    2.06
   7   1  -5    2.96    2.55
  -7  -1   4  178.71   10.11
   7   1  -4  176.07    8.81
   7   1  -4  165.81    9.88
  -7  -1   3    8.39    2.92
   7   1  -3    9.20    2.62
   7   1  -3   11.39    3.36
  -7  -1   2   74.29    6.46
   7   1  -2   60.91    5.05
   7   1  -2   64.71    6.33
  -7  -1   1   48.07    5.32
   7   1  -1   55.49    4.73
   7   1  -1   47.77    5.46
  -7  -1   0  153.23    8.70
   7   1   0  142.90    7.06
   7   1   0  127.17    8.40
  -7  -1  -1   70.82    5.98
   7   1   1   65.99    4.97
   7   1   1   69.41    5.09
   7   1   1   56.13    5.95
   7   1   1   66.75    4.85
  -7  -1  -2  269.73   10.75
   7   1   2  265.55    9.18
   7   1   2  284.21   10.31
   7   1   2  225.59   10.71
  -7  -1  -3   32.16    3.98
  -7  -1  -3   26.80    3.71
   7   1   3   31.85    3.69
   7   1   3   26.55    3.72
   7   1   3   20.41    3.92
  -7  -1  -4  269.26   10.07
  -7  -1  -4  282.52   10.76
   7   1   4  287.75   11.05
   7   1   4  215.22   10.07
  -7  -1  -5    0.62    1.39
  -7  -1  -5    0.59    1.15
  -7  -1  -5   17.33    3.53
   7   1   5   17.89    3.37
   7   1   5    9.48    2.98
  -7  -1  -6  449.33   12.17
  -7  -1  -6  433.72   14.14
   7   1   6  425.82   14.17
   7   1   6  373.45   12.93
  -7  -1  -7   -0.65    1.28
  -7  -1  -7    0.25    1.80
   7   1   7    0.04    1.49
   7   1   7    1.32    2.28
  -7  -1  -8   90.63    7.24
   7   1   8   95.18    7.30
   7   1   8   83.75    6.63
  -7  -1  -9    0.84    1.97
   7   1   9   -0.46    2.35
  -7  -1 -10  386.03   15.22
   7   1  10  361.59   13.33
  -7  -1 -11   -1.94    2.02
   7   1  11   -0.86    1.90
   7   1  12  206.87   10.69
  -7  -2   5  339.89   14.29
   7   2  -5  333.42   14.08
  -7  -2   4    4.76    2.68
   7   2  -4    0.64    1.97
  -7  -2   3  151.83    9.36
   7   2  -3  153.54    9.29
  -7  -2   2   -1.56    1.41
   7   2  -2   -0.81    1.58
  -7  -2   1  212.58   10.54
   7   2  -1  196.76   10.27
  -7  -2   0    4.20    2.52
   7   2   0    7.84    3.04
  -7  -2  -1  354.81   12.92
   7   2   1  378.87   11.46
   7   2   1  314.19   12.68
   7   2   1  333.89   10.61
  -7  -2  -2    1.87    1.84
   7   2   2   -0.13    1.34
   7   2   2    1.62    2.14
   7   2   2   -0.21    1.46
  -7  -2  -3   99.20    6.71
   7   2   3  114.03    6.88
   7   2   3   70.72    6.28
   7   2   3  101.32    6.52
  -7  -2  -4   25.28    3.70
   7   2   4   24.11    3.61
   7   2   4   22.68    3.97
   7   2   4   23.86    3.64
  -7  -2  -5  145.09    7.59
   7   2   5  156.52    8.45
   7   2   5  138.87    8.08
  -7  -2  -6   58.16    4.90
  -7  -2  -6   66.09    6.04
   7   2   6   67.18    5.89
   7   2   6   54.98    5.34
  -7  -2  -7   35.74    3.93
  -7  -2  -7   35.16    4.74
   7   2   7   35.51    4.63
   7   2   7   33.01    4.39
  -7  -2  -8   13.63    2.76
  -7  -2  -8   12.12    3.52
   7   2   8   13.76    3.42
   7   2   8   15.74    3.54
  -7  -2  -9  183.43   10.36
   7   2   9  182.25    9.48
  -7  -2 -10   10.44    3.74
   7   2  10    6.01    3.09
  -7  -2 -11  192.40   11.37
   7   2  11  189.08    9.97
   7   2  12   -2.01    1.99
  -7  -3   5   23.93    4.75
   7   3  -5   28.44    4.87
  -7  -3   4   69.86    6.93
   7   3  -4   82.30    7.10
  -7  -3   3    0.72    1.99
   7   3  -3    1.31    2.08
  -7  -3   2   56.99    6.07
   7   3  -2   58.12    6.01
  -7  -3   1    5.06    2.65
   7   3  -1    6.35    2.80
  -7  -3   0  352.63   13.48
   7   3   0  358.59   13.42
  -7  -3  -1   36.16    4.80
   7   3   1   42.02    5.00
   7   3   1   34.39    4.11
  -7  -3  -2  290.61   11.74
   7   3   2  303.59   10.70
   7   3   2  259.66   11.44
   7   3   2  282.78   10.53
  -7  -3  -3   43.73    4.86
   7   3   3   48.05    4.67
   7   3   3   38.72    4.97
   7   3   3   45.83    4.71
  -7  -3  -4  100.25    6.80
   7   3   4   88.60    6.35
   7   3   4   75.65    6.36
   7   3   4   84.56    6.31
  -7  -3  -5   25.81    3.86
   7   3   5   32.48    4.21
   7   3   5   23.35    3.94
   7   3   5   31.34    4.34
  -7  -3  -6  117.56    7.06
   7   3   6  116.16    7.63
   7   3   6   90.73    6.64
   7   3   6  113.26    7.68
  -7  -3  -7    1.75    1.81
   7   3   7    5.47    2.59
   7   3   7   -0.39    1.82
   7   3   7    2.99    2.36
  -7  -3  -8   54.99    4.97
   7   3   8   77.11    6.21
   7   3   8   74.37    6.68
  -7  -3  -9    7.08    2.41
   7   3   9    3.98    2.66
   7   3   9    8.25    3.22
   7   3  10   58.95    5.92
   7   3  10   62.18    6.64
   7   3  11   14.43    3.79
   7   3  11   19.12    4.37
  -7  -4   3   31.13    5.01
   7   4  -3   29.18    4.69
  -7  -4   2    1.73    2.14
   7   4  -2    0.50    2.00
  -7  -4   1   96.13    7.61
   7   4  -1   99.83    7.33
  -7  -4   0    1.88    2.05
   7   4   0    0.83    2.07
  -7  -4  -1  226.26   10.91
   7   4   1  228.89   10.58
  -7  -4  -2    1.24    1.84
   7   4   2    2.87    1.92
   7   4   2    3.52    2.38
   7   4   2    2.36    1.98
  -7  -4  -3   17.07    3.56
   7   4   3   19.20    3.35
   7   4   3   19.61    3.84
   7   4   3   20.84    3.65
  -7  -4  -4    6.72    2.62
   7   4   4    7.97    2.62
   7   4   4    7.94    3.03
   7   4   4    7.20    2.77
  -7  -4  -5  356.08   12.69
   7   4   5  361.52   12.96
   7   4   5  330.70   12.38
   7   4   5  349.68   13.19
  -7  -4  -6    1.13    1.72
   7   4   6    0.60    1.83
   7   4   6   -0.02    2.20
   7   4   6   -1.28    1.45
  -7  -4  -7  240.48   10.26
   7   4   7  205.33    9.64
   7   4   7  243.09   11.66
  -7  -4  -8   44.42    4.87
   7   4   8   38.84    4.81
   7   4   8   40.13    5.33
  -7  -4  -9  203.65    9.49
   7   4   9  179.66    9.11
   7   4   9  177.43   10.64
  -7  -4 -10    8.44    2.69
   7   4  10   12.99    3.88
  -7  -5   2  160.43   10.24
   7   5  -2  149.00    9.05
  -7  -5   1    1.89    2.37
   7   5  -1   -0.75    1.81
  -7  -5   0  186.52   10.53
   7   5   0  198.94    9.93
  -7  -5  -1    6.67    2.88
   7   5   1   12.38    3.28
  -7  -5  -2   52.30    5.63
   7   5   2   58.90    5.66
   7   5   2   28.97    4.27
  -7  -5  -3   20.26    3.94
   7   5   3   20.92    3.62
   7   5   3   16.84    3.50
   7   5   3   15.70    3.61
  -7  -5  -4   71.99    6.38
   7   5   4   77.28    6.29
   7   5   4   79.93    6.39
   7   5   4   69.33    6.39
  -7  -5  -5   27.53    4.30
   7   5   5   23.13    3.95
   7   5   5   20.46    4.15
  -7  -5  -6  194.32    9.81
   7   5   6  200.73   10.70
  -7  -5  -7   -0.18    1.63
   7   5   7    0.54    2.28
  -7  -5  -8  141.96    8.46
   7   5   8  132.61    9.33
  -7  -5  -9    0.53    2.17
   7   5   9    0.20    2.10
  -7  -6   0    9.30    3.51
  -7  -6  -1  142.90    9.46
  -7  -6  -2    1.89    2.31
   7   6   2    1.87    2.66
  -7  -6  -3   28.23    4.55
   7   6   3   32.67    5.02
  -7  -6  -4    0.94    2.10
   7   6   4    0.21    2.31
  -7  -6  -5  217.29   10.93
   7   6   5  228.11   11.76
  -7  -6  -6   -0.21    1.72
   7   6   6    0.52    2.36
  -7  -6  -7   28.23    4.47
   7   6   7   33.39    5.40
   8  -4   2   50.84    5.96
   8  -4   2   43.54    6.15
   8  -4   3    0.27    2.26
   8  -4   3    0.39    2.67
  -8   3   1  218.51   10.84
   8  -3  -1  197.01   11.06
   8  -3  -1  168.75   11.08
  -8   3   0   18.86    3.93
   8  -3   0   12.83    3.71
   8  -3   0   16.37    4.37
   8  -3   1  167.98    9.80
   8  -3   1  153.95   10.24
   8  -3   2   25.40    4.46
   8  -3   2   23.47    4.87
   8  -3   3   42.87    5.39
   8  -3   3   35.93    5.57
  -8   3  -4    1.33    2.27
   8  -3   4    2.60    2.54
   8  -3   4    0.17    2.62
  -8   3  -5  254.60   11.83
   8  -3   5  217.06   10.78
   8  -3   5  182.01   10.72
  -8   3  -6   16.36    3.97
   8  -3   6   16.98    3.89
   8  -3   6   15.01    4.27
  -8   2   2   98.61    7.80
   8  -2  -2   85.43    7.22
   8  -2  -2   84.60    7.88
  -8   2   1   24.62    4.35
   8  -2  -1   20.89    4.17
   8  -2  -1   18.61    4.42
  -8   2   0  154.95    9.12
   8  -2   0  138.09    8.90
   8  -2   0  128.99    9.53
  -8   2  -1   10.67    3.19
   8  -2   1    9.45    3.25
   8  -2   1    9.45    3.74
  -8   2  -2   53.92    5.61
   8  -2   2   49.38    5.53
   8  -2   2   53.81    5.47
   8  -2   2   39.16    5.59
   8  -2   3    1.16    2.18
   8  -2   3    2.04    2.12
   8  -2   3    1.60    2.66
  -8   2  -4  253.23   11.18
   8  -2   4  217.74   10.39
   8  -2   4  212.28   11.52
  -8   2  -5   -0.21    2.10
   8  -2   5   -0.99    2.05
   8  -2   5   -2.12    2.45
  -8   2  -6  326.86   13.39
   8  -2   6  283.99   11.68
   8  -2   6  256.97   12.44
  -8   2  -7   15.71    4.08
   8  -2   7   15.75    3.68
   8  -2   7    9.91    3.66
  -8   1   2   18.48    4.07
   8  -1  -2   16.41    3.69
   8  -1  -2   14.25    4.08
  -8   1   1  227.30   11.29
   8  -1  -1  210.18   10.35
   8  -1  -1  204.09   11.77
  -8   1   0   31.31    4.64
   8  -1   0   27.89    4.33
   8  -1   0   23.80    4.92
  -8   1  -1  135.29    8.51
   8  -1   1  120.89    7.89
   8  -1   1  105.09    8.50
  -8   1  -2   -0.53    1.91
   8  -1   2   -0.12    1.93
   8  -1   2   -0.66    1.77
   8  -1   2   -1.50    1.90
  -8   1  -3   93.12    6.84
  -8   1  -3   94.05    6.74
   8  -1   3   71.50    6.18
   8  -1   3   96.75    7.18
   8  -1   3   70.91    7.09
  -8   1  -4   15.39    3.62
   8  -1   4   15.09    3.37
   8  -1   4   17.23    3.83
   8  -1   4   10.83    3.79
  -8   1  -5  206.35   10.32
   8  -1   5  183.87    9.11
   8  -1   5  165.00   10.07
  -8   1  -6    5.39    2.91
   8  -1   6    0.65    2.40
  -8   1  -7   12.28    3.75
   8  -1   7    7.52    3.43
  -8   1  -8   -0.46    2.25
   8  -1   8    0.22    2.54
  -8   0   2   64.09    6.46
   8   0  -2   57.78    5.70
   8   0  -2   61.54    6.72
  -8   0   1    8.16    3.14
   8   0  -1    6.17    2.70
   8   0  -1    2.34    2.60
  -8   0   0  192.83   10.38
   8   0   0  172.29   10.64
  -8   0  -1   34.16    4.86
   8   0   1   27.83    5.11
  -8   0  -2  222.40   10.82
   8   0   2  177.10   10.66
  -8   0  -3   50.26    5.33
  -8   0  -3   60.01    5.51
   8   0   3   53.20    5.29
   8   0   3   37.75    5.38
  -8   0  -4  214.19    9.79
  -8   0  -4  217.97   10.15
   8   0   4  225.26   10.67
   8   0   4  174.14   10.32
  -8   0  -5   -1.36    1.86
   8   0   5   -0.05    2.27
  -8   0  -6   52.72    5.89
   8   0   6   49.04    5.96
  -8   0  -7    2.29    2.46
   8   0   7    1.33    2.43
  -8   0  -8    7.95    3.40
   8   0   8    4.72    3.11
   8   0   9   -1.41    2.57
  -8  -1   2    1.39    2.15
   8   1  -2    2.20    2.68
  -8  -1   1   78.17    7.14
   8   1  -1   84.80    7.70
  -8  -1   0    4.52    2.72
   8   1   0    4.18    2.80
  -8  -1  -1  130.47    8.75
   8   1   1  105.04    8.38
  -8  -1  -2   49.40    5.63
   8   1   2   29.87    5.01
  -8  -1  -3  159.24    9.10
   8   1   3  164.12    8.89
   8   1   3  137.21    9.33
  -8  -1  -4    2.90    2.36
   8   1   4    0.29    1.84
   8   1   4    1.51    2.43
  -8  -1  -5    0.51    1.45
  -8  -1  -5  241.38   11.07
   8   1   5  237.91   11.18
   8   1   5  180.89   10.35
  -8  -1  -6    0.04    2.09
   8   1   6   -1.20    2.22
  -8  -1  -7   99.35    7.72
   8   1   7   84.52    7.26
  -8  -1  -8   36.48    5.44
   8   1   8   28.35    4.76
  -8  -1  -9  297.83   13.77
   8   1   9  257.68   12.21
  -8  -2   1   16.17    4.01
   8   2  -1   13.76    3.97
  -8  -2   0  201.44   11.09
   8   2   0  188.04   10.85
  -8  -2  -1    5.96    2.99
   8   2   1    4.85    3.12
  -8  -2  -2  120.26    8.32
   8   2   2  110.56    8.47
  -8  -2  -3   11.10    3.41
   8   2   3    6.98    3.37
  -8  -2  -4   72.08    6.38
   8   2   4   92.78    7.06
   8   2   4   73.65    7.06
   8   2   4   78.38    6.45
  -8  -2  -5   80.65    6.65
   8   2   5   66.80    6.75
   8   2   5   76.20    6.53
  -8  -2  -6  113.87    7.50
   8   2   6   90.38    7.61
   8   2   6  108.48    7.90
   8   2   7    0.44    2.56
   8   2   8  147.31    9.18
  -8  -3   0    6.43    3.19
   8   3   0    6.30    3.33
  -8  -3  -1  147.28    9.59
   8   3   1  150.57    9.67
  -8  -3  -2    3.20    2.78
   8   3   2    1.10    2.63
  -8  -3  -3   46.51    5.63
   8   3   3   40.37    5.64
  -8  -3  -4    6.68    3.01
   8   3   4    5.79    2.78
   8   3   4    3.55    2.93
   8   3   4    3.81    2.49
  -8  -3  -5  158.76    9.15
   8   3   5  134.99    9.04
   8   3   5  129.50    8.49
  -8  -3  -6    2.04    2.27
   8   3   6    2.07    2.73
   8   3   6    3.72    2.64
  -8  -3  -7   54.50    5.49
   8   3   7   48.34    5.89
   8   3   7   47.47    5.73
  -8  -4  -2   38.10    5.43
  -8  -4  -3    5.99    3.15
   8   4   3    6.80    3.26
  -8  -4  -4  175.50   10.06
   8   4   4  141.66    9.30
   8   4   4  156.74    9.42
  -8  -4  -5    1.03    2.24
   8   4   5    4.17    3.06
   8   4   5    0.87    2.42
   0   0   0    0.00    0.00
;
_shelx_res_checksum     65642
_shelx_res_file
;
TITL 10RYS47A_1_0A IN P-1
CELL  0.71073  6.44610  8.40630 12.42490 82.17200 78.24000 89.46500
ZERR 2  0.00010  0.00020  0.00020  0.00100  0.00100  0.00100
LATT 1
SFAC C H CL N S SN
UNIT 8 28 4 8 4 2
TEMP 23
ACTA
CONF
DFIX 0.86 .02 N1 H1A N1 H1B N2 H2A N2 H2B
DFIX 0.86 .02 N3 H3A N3 H3B N4 H4A N4 H4B
HTAB
EQIV $1 -X, -Y+1, -Z
HTAB N1 CL2_$1
EQIV $2 X+1, Y, Z
HTAB N1 CL2_$2
HTAB N2 CL2_$2
HTAB N2 S2_$2
HTAB N2 CL1
HTAB N3 S1
EQIV $3 -X+1, -Y, -Z+1
HTAB N3 CL1_$3
HTAB N4 CL1_$3
EQIV $4 -X, -Y, -Z
HTAB N4 CL2_$4
BOND $H
FMAP   2
PLAN   10
SIZE 0.32 0.19 0.06
L.S.   7
WGHT    0.026300    0.056500
EXTI    0.007744
FVAR       0.46072
SN1   6    0.500000    0.500000    0.500000    10.50000    0.01928    0.01734 =
         0.01622    0.00007   -0.00255   -0.00096
SN2   6    0.000000    0.000000    0.000000    10.50000    0.01640    0.01877 =
         0.01806   -0.00052   -0.00106    0.00430
CL1   3    0.704130    0.231199    0.477472    11.00000    0.04548    0.02739 =
         0.02174   -0.00123   -0.00939    0.01330
CL2   3   -0.119320    0.296241   -0.055242    11.00000    0.02889    0.02000 =
         0.02403   -0.00258   -0.00757    0.00809
S1    5    0.365551    0.495814    0.306430    11.00000    0.02301    0.02175 =
         0.01660   -0.00357   -0.00449    0.00450
S2    5    0.199780    0.154506    0.132721    11.00000    0.02921    0.01812 =
         0.02157    0.00136   -0.00979    0.00022
N1    4    0.585004    0.554502    0.101777    11.00000    0.02646    0.02961 =
         0.01827   -0.00089   -0.00469    0.00522
H1A   2    0.473392    0.605994    0.093693    11.00000    0.02602
H1B   2    0.690563    0.560883    0.049163    11.00000    0.05242
N2    4    0.743266    0.384792    0.218957    11.00000    0.03075    0.03983 =
         0.01812   -0.00366   -0.00291    0.01658
H2A   2    0.846314    0.384839    0.166769    11.00000    0.03440
H2B   2    0.738509    0.333339    0.283704    11.00000    0.02985
N3    4    0.267499    0.099615    0.336262    11.00000    0.05387    0.01906 =
         0.02346   -0.00050   -0.01487   -0.00178
H3A   2    0.282692    0.196531    0.334184    11.00000    0.03004
H3B   2    0.289768    0.039657    0.393743    11.00000    0.03557
N4    4    0.185087   -0.122722    0.267874    11.00000    0.03789    0.01945 =
         0.02212    0.00123   -0.01146   -0.00029
H4A   2    0.198228   -0.169225    0.329841    11.00000    0.03002
H4B   2    0.165755   -0.168725    0.212580    11.00000    0.02636
C1    1    0.583194    0.476680    0.201913    11.00000    0.02579    0.01814 =
         0.01729   -0.00389   -0.00524    0.00143
C2    1    0.219985    0.366417    0.581351    11.00000    0.02710    0.03434 =
         0.02439   -0.00032   -0.00163   -0.00834
AFIX 137
H2D   2    0.256755    0.259191    0.607461    11.00000   -1.50000
H2E   2    0.127453    0.362587    0.530178    11.00000   -1.50000
H2F   2    0.149387    0.417191    0.643124    11.00000   -1.50000
AFIX   0
C3    1    0.217221    0.033993    0.254255    11.00000    0.01815    0.02007 =
         0.02146   -0.00197   -0.00370    0.00357
C4    1    0.271292    0.040016   -0.129400    11.00000    0.02317    0.02725 =
         0.02470   -0.00209    0.00136    0.00239
AFIX 137
H4D   2    0.343186    0.136848   -0.123255    11.00000   -1.50000
H4E   2    0.229003    0.050294   -0.199736    11.00000   -1.50000
H4F   2    0.364818   -0.048933   -0.123940    11.00000   -1.50000
AFIX   0
HKLF 4
REM  10RYS47A_1_0A IN P-1
REM R1 =  0.0211 for    2917 Fo > 4sig(Fo)  and  0.0246 for all    3250 data
REM    156 parameters refined using      8 restraints
END
WGHT      0.0263      0.0565
REM Instructions for potential hydrogen bonds
HTAB N1 Cl2_$1
HTAB N1 Cl2_$2
HTAB N2 Cl2_$2
HTAB N2 S2_$2
HTAB N2 Cl1
HTAB N3 S1
HTAB N3 Cl1_$3
HTAB N4 Cl1_$3
HTAB N4 Cl2_$4
REM Highest difference peak  0.571,  deepest hole -0.535,  1-sigma level  0.106
Q1    1   0.3890  0.4537  0.4734  11.00000  0.05    0.57
Q2    1   0.1254  0.0381  0.0077  11.00000  0.05    0.57
Q3    1   0.4420  0.4494  0.4607  11.00000  0.05    0.56
Q4    1   0.3711  0.0251 -0.0817  11.00000  0.05    0.46
Q5    1   0.2904 -0.0313 -0.1658  11.00000  0.05    0.43
Q6    1   0.2574  0.1612 -0.1595  11.00000  0.05    0.41
Q7    1   0.2786  0.2523  0.1736  11.00000  0.05    0.38
Q8    1   0.1458  0.1657  0.0032  11.00000  0.05    0.38
Q9    1   0.1116  0.1323  0.0835  11.00000  0.05    0.36
Q10   1   0.4811  0.4825  0.2563  11.00000  0.05    0.36
;
_shelxl_version_number        2.013
data_global
_journal_date_recd_electronic     2014-01-26
_journal_date_accepted     2014-01-28
_journal_name_full     'Acta Crystallographica, Section E'
_journal_year     2014
_journal_volume     70
_journal_issue      3
_journal_page_first     m83
_journal_page_last     m83
_journal_paper_category     QM
_journal_paper_doi     10.1107/S1600536814002025
_journal_coeditor_code     WM5003
_publ_contact_author_name     'yaya sow'
_publ_contact_author_address
;
Laboratoire de Chimie Minerale et Analytique
Departement de Chimie
Faculte des Sciences et Techniques
Universite Cheikh Anta Diop
Dakar
Senegal
;
_publ_contact_author_email     yayasow81@yahoo.fr
_publ_contact_author_fax     '00                     '
_publ_contact_author_phone     '00                     '
_publ_section_title
;
Dichloridodimethylbis(thiourea-\k<i>S</i>)tin(IV)
;
_publ_section_title_footnote     .
loop_
    _publ_author_name
    _publ_author_footnote
    _publ_author_address
    'Sow, Yaya' .
;
Laboratoire de Chimie Minerale et Analytique
Departement de Chimie
Faculte des Sciences et Techniques
Universite Cheikh Anta Diop
Dakar
Senegal
;
    'Diop, Libasse' .
;
Laboratoire de Chimie Minerale et Analytique
Departement de Chimie
Faculte des Sciences et Techniques
Universite Cheikh Anta Diop
Dakar
Senegal
;
    'Fernandes, Manuel A.' .
;
School of Chemistry
Molecular Sciences Institute
University of the Witwatersrand
Private Bag 3
Wits 2050
Johannesburg
South Africa
;
    'Stoeckli-Evans, Helen' .
;
Institute of Physics
University of Neuch\^atel
Rue Emile-Argand 11
CH-2000 Neuch\^atel
Switzerland
;
