# Supplementary material for: Di­chlorido­dimethyl­bis­(thio­urea-κS)tin(IV)
Source: Acta Crystallogr Sect E Struct Rep Online. 2014 Feb 8;70(Pt 3):m83. doi: 10.1107/S1600536814002025 (PMC3998430; doi:10.1107/S1600536814002025)
Supplement: Supplementary file 2 [file e-70-00m83-Isup2.hkl]

#
# h,k,l, Fc-squared, Fo-squared, sigma(Fo-squared), status flag
#
data_I
_shelx_title ' 10RYS47A_1_0A IN P-1'
_shelx_refln_list_code          4
_shelx_F_calc_maximum      172.05
_exptl_crystal_F_000       364.00
_reflns_d_resolution_high  0.7488

loop_
 _space_group_symop_operation_xyz
 'x, y, z'
 '-x, -y, -z'

_cell_length_a     6.4461
_cell_length_b     8.4063
_cell_length_c    12.4249
_cell_angle_alpha  82.172
_cell_angle_beta   78.240
_cell_angle_gamma  89.465

_shelx_F_squared_multiplier     1.000

loop_
 _refln_index_h
 _refln_index_k
 _refln_index_l
 _refln_F_squared_calc
 _refln_F_squared_meas
 _refln_F_squared_sigma
 _refln_observed_status
   1   0   0        124.20        125.81         2.02 o
   2   0   0         63.30         84.57         2.74 o
   3   0   0         35.21         34.16         3.26 o
   4   0   0       2587.54       2548.81       106.58 o
   5   0   0         56.98         55.75         4.72 o
   6   0   0       1156.71       1145.10        52.39 o
   7   0   0          3.31          3.38         3.97 o
   8   0   0        828.62        865.21        48.45 o
  -8   1   0        133.54        132.57        12.54 o
  -7   1   0       1408.63       1501.73        84.73 o
  -6   1   0        781.44        808.02        43.80 o
  -5   1   0       2784.75       2698.36       138.66 o
  -4   1   0         59.88         62.39         4.21 o
  -3   1   0       1352.88       1348.19        49.85 o
  -2   1   0       1751.73       1879.22        51.62 o
  -1   1   0      11237.89      11980.11       377.30 o
   0   1   0        293.22        331.06         4.83 o
   1   1   0      20723.80      18474.81       646.66 o
   2   1   0        791.28        772.06        12.99 o
   3   1   0       3922.99       3720.03        82.59 o
   4   1   0       2601.11       2564.45        53.32 o
   5   1   0       1396.91       1342.98        30.10 o
   6   1   0        319.05        321.15        10.12 o
   7   1   0        659.67        668.82        30.21 o
   8   1   0         13.93         20.51         9.19 o
  -8   2   0        669.61        668.65        32.95 o
  -7   2   0        161.55        150.94        10.04 o
  -6   2   0       1091.37       1102.58        64.41 o
  -5   2   0        866.00        826.03        45.68 o
  -4   2   0       2126.80       2063.54        87.40 o
  -3   2   0         31.06         33.36         2.53 o
  -2   2   0      11451.52      12645.32       496.12 o
  -1   2   0        103.91        116.15         8.63 o
   0   2   0       8416.29       8592.22        80.78 o
   1   2   0       5839.29       5851.31        52.14 o
   2   2   0       4926.59       4635.99        67.40 o
   3   2   0        781.60        774.79        12.27 o
   4   2   0       2611.66       2531.55        45.15 o
   5   2   0        315.80        305.63         8.99 o
   6   2   0       1128.01       1156.18        18.40 o
   7   2   0         31.06         27.56         9.14 o
   8   2   0        843.77        919.16        36.59 o
  -8   3   0         74.87         76.73        10.82 o
  -7   3   0       1313.14       1293.31       111.09 o
  -6   3   0        294.46        299.68        18.79 o
  -5   3   0        433.80        392.24        26.71 o
  -4   3   0        375.48        350.43        20.96 o
  -3   3   0       1849.27       1968.25        58.13 o
  -2   3   0         65.27         51.80         3.08 o
  -1   3   0      24017.15      25043.47       444.07 o
   0   3   0       1007.46       1059.69        16.30 o
   1   3   0       3472.44       3399.30        51.56 o
   2   3   0         86.60         78.85         3.24 o
   3   3   0       2948.90       2769.02        22.92 o
   4   3   0          1.86          2.40         2.05 o
   5   3   0        406.67        411.57        10.76 o
   6   3   0          2.17         -0.88         3.15 o
   7   3   0       1542.16       1680.24        44.93 o
   8   3   0         26.89         29.99        10.85 o
  -7   4   0         88.99        102.88         9.23 o
  -6   4   0       1121.76       1111.69        62.29 o
  -5   4   0          0.35         -0.37         2.73 o
  -4   4   0       1475.66       1435.16        56.70 o
  -3   4   0        101.00        109.56         5.56 o
  -2   4   0       2593.24       2738.18        71.11 o
  -1   4   0        752.63        784.91        13.86 o
   0   4   0       7089.82       7215.53       172.23 o
   1   4   0        349.55        390.08         6.82 o
   2   4   0       8385.12       8416.80       140.98 o
   3   4   0       2234.05       2178.90        34.10 o
   4   4   0        273.59        271.92         8.78 o
   5   4   0        477.92        484.44        16.53 o
   6   4   0       1035.25       1039.63        21.26 o
   7   4   0          1.57          6.40         6.86 o
  -7   5   0        549.51        524.02        27.43 o
  -6   5   0          3.21          5.45         3.65 o
  -5   5   0       1492.96       1478.63        76.16 o
  -4   5   0       1018.14        999.56        52.89 o
  -3   5   0       3702.01       3605.06       252.29 o
  -2   5   0        223.16        225.23        12.21 o
  -1   5   0       1827.10       1880.46        15.88 o
   0   5   0        473.64        523.00         7.47 o
   1   5   0       4945.72       4896.33        55.34 o
   2   5   0         19.24         17.82         2.75 o
   3   5   0       1607.43       1557.73        32.17 o
   4   5   0        397.73        383.69        10.68 o
   5   5   0       1148.48       1239.45        37.07 o
   6   5   0          0.02          0.59         4.53 o
   7   5   0        849.10        911.96        34.08 o
  -7   6   0        275.58        225.91        20.21 o
  -6   6   0        808.47        814.89        33.38 o
  -5   6   0        235.84        246.21        11.75 o
  -4   6   0        381.57        397.55        17.62 o
  -3   6   0         35.66         38.99         4.53 o
  -2   6   0       5129.40       5083.08       119.54 o
  -1   6   0          1.14          2.37         2.07 o
   0   6   0       4545.88       4671.55        74.38 o
   1   6   0          4.03          3.84         1.55 o
   2   6   0        649.40        672.73        14.59 o
   3   6   0        294.80        311.35         9.16 o
   4   6   0        881.81        879.17        26.41 o
   5   6   0        243.09        249.82        11.08 o
   6   6   0       1063.45       1115.39        43.14 o
   7   6   0         44.11         43.82        16.54 o
  -6   7   0         30.03         29.59         7.90 o
  -5   7   0       1365.05       1349.84        84.96 o
  -4   7   0          4.74          5.71         3.50 o
  -3   7   0         34.94         37.11         4.16 o
  -2   7   0          1.36          1.68         2.82 o
  -1   7   0       6739.26       6765.24       111.04 o
   0   7   0          0.01          2.64         2.15 o
   1   7   0       2305.92       2347.34        34.11 o
   2   7   0         21.09         26.68         3.79 o
   3   7   0        557.92        539.37        18.03 o
   4   7   0          0.17          0.23         3.85 o
   5   7   0        791.20        841.56        24.22 o
   6   7   0         34.23         34.02        10.10 o
  -5   8   0        181.53        150.40        17.26 o
  -4   8   0        820.82        835.55        45.65 o
  -3   8   0          4.29          6.47         3.46 o
  -2   8   0        385.45        392.59        18.59 o
  -1   8   0          0.23         -1.65         2.70 o
   0   8   0       2572.84       2555.15        31.36 o
   1   8   0        461.38        436.14        11.96 o
   2   8   0        723.56        726.44        33.42 o
   3   8   0        356.72        345.15        15.84 o
   4   8   0       1246.32       1242.51        32.46 o
   5   8   0          0.06          4.43         6.69 o
  -5   9   0        128.07        119.54        15.47 o
  -4   9   0         33.16         33.17         9.71 o
  -3   9   0       1432.57       1524.87        76.03 o
  -2   9   0        234.50        240.26        14.69 o
  -1   9   0       1450.34       1434.93        36.77 o
   0   9   0        154.24        136.32         9.20 o
   1   9   0        378.87        368.76        16.64 o
   2   9   0        104.56        105.01        10.35 o
   3   9   0        917.35        922.81        26.94 o
   4   9   0         69.37         64.94         9.58 o
  -3  10   0        118.89        110.04        14.25 o
  -2  10   0       1268.39       1298.85       134.09 o
  -1  10   0         32.29         22.42        13.28 o
   0  10   0        906.75        902.44        42.09 o
   1  10   0         19.84         17.43        12.74 o
   2  10   0        888.98        895.54        58.13 o
   3  10   0          0.54         -1.10         6.77 o
   0  11   0        162.54        195.99        22.76 o
   1  11   0       1039.95       1088.12        49.55 o
  -3 -10   1        785.08        813.62        41.18 o
  -2 -10   1          4.84         -2.64         6.14 o
  -1 -10   1        845.08        816.52        55.20 o
   0 -10   1         34.80         40.88         9.49 o
   1 -10   1       1560.31       1667.04        46.64 o
   2 -10   1         73.47         68.04        14.18 o
   3 -10   1        176.89        192.92        18.06 o
  -4  -9   1        348.25        342.57        22.35 o
  -3  -9   1         28.03         37.49         7.76 o
  -2  -9   1       1114.35       1093.98        28.46 o
  -1  -9   1        580.62        589.71        20.63 o
   0  -9   1        742.54        756.84        19.16 o
   1  -9   1        224.97        230.68        11.49 o
   2  -9   1       1888.77       1953.73        86.86 o
   3  -9   1         41.70         30.80         9.19 o
   4  -9   1        391.98        377.10        27.39 o
   5  -9   1         11.11          3.55         7.09 o
  -5  -8   1        645.41        708.65        37.78 o
  -4  -8   1        195.45        202.22        13.23 o
  -3  -8   1        949.87        939.05        25.18 o
  -2  -8   1        109.76        114.90         9.81 o
  -1  -8   1       2213.84       2175.11        30.37 o
   0  -8   1        344.08        340.80        10.77 o
   1  -8   1       1081.83       1100.63        18.57 o
   2  -8   1         92.40         97.99         5.81 o
   3  -8   1        154.76        162.41         8.46 o
   4  -8   1         19.54         26.45         6.81 o
   5  -8   1       2639.27       1681.09       866.89 o
  -6  -7   1        373.18        355.16        32.62 o
  -5  -7   1         61.90         69.33        11.53 o
  -4  -7   1        509.05        531.09        18.44 o
  -3  -7   1        198.67        199.16        11.52 o
  -2  -7   1       1975.64       2012.28        30.60 o
  -1  -7   1        116.94        116.08         5.14 o
   0  -7   1       6333.36       6232.63        76.44 o
   1  -7   1         33.21         33.77         3.54 o
   2  -7   1        102.41        104.08         5.47 o
   3  -7   1          3.69          7.00         2.83 o
   4  -7   1        572.58        518.79        83.60 o
   5  -7   1         40.47         40.36         6.77 o
   6  -7   1       1793.72       1744.18       139.08 o
  -6  -6   1        349.59        368.89        23.66 o
  -5  -6   1        518.71        454.20        49.31 o
  -4  -6   1        153.92        150.83         8.41 o
  -3  -6   1        891.78        876.58        15.19 o
  -2  -6   1        494.00        505.86        10.97 o
  -1  -6   1       4449.79       4359.16        52.10 o
   0  -6   1        389.44        402.16         8.00 o
   1  -6   1       3009.88       3086.53        47.96 o
   2  -6   1         28.49         38.36         4.06 o
   3  -6   1       1631.71       1680.20        38.50 o
   4  -6   1        591.50        599.59        26.50 o
   5  -6   1        824.79        846.06        32.42 o
   6  -6   1        537.09        525.80        38.73 o
   7  -6   1        614.15        549.10        29.00 o
  -7  -5   1          0.04          1.85         6.78 o
  -6  -5   1       1155.97       1240.53        70.25 o
  -5  -5   1         91.43         89.88         8.58 o
  -4  -5   1        740.32        655.47        82.28 o
  -3  -5   1         99.09         87.07         5.38 o
  -2  -5   1       5987.73       5791.23       141.21 o
  -1  -5   1       1938.40       1855.43        25.76 o
   0  -5   1       1603.75       1645.94        25.08 o
   1  -5   1        251.52        268.22         6.24 o
   2  -5   1       1630.45       1544.10        33.93 o
   3  -5   1        112.63        110.49         6.52 o
   4  -5   1       4554.41       4730.86       188.70 o
   5  -5   1        125.08        124.97         7.85 o
   6  -5   1        698.22        720.90        43.68 o
   7  -5   1        150.23        161.48        12.18 o
  -7  -4   1        431.16        462.44        24.89 o
  -6  -4   1         37.10         40.15         6.95 o
  -5  -4   1        638.48        654.11        18.68 o
  -4  -4   1         37.86         42.27         4.80 o
  -3  -4   1       3683.07       3517.74        75.63 o
  -2  -4   1        220.14        163.02        26.16 o
  -1  -4   1       9341.00       9414.24       204.16 o
   0  -4   1        798.82        761.39        13.06 o
   1  -4   1       1791.10       1849.89        29.66 o
   2  -4   1        599.08        406.68       118.35 o
   3  -4   1       1063.99       1215.52        40.86 o
   4  -4   1        107.34         95.14         5.89 o
   5  -4   1       2939.08       2895.82       127.50 o
   6  -4   1          5.45          5.55         3.56 o
   7  -4   1       1628.63       1701.24        91.80 o
  -7  -3   1         28.18         26.79         9.07 o
  -6  -3   1        305.73        304.39        14.15 o
  -5  -3   1         36.97         35.63         3.71 o
  -4  -3   1       2658.71       2649.64        23.25 o
  -3  -3   1         12.16         14.64         2.30 o
  -2  -3   1       2536.73       2466.72        32.84 o
  -1  -3   1        381.13        381.86         6.68 o
   0  -3   1      10210.73      10882.59       143.39 o
   1  -3   1       1117.27       1228.54        21.36 o
   2  -3   1       5924.09       6362.15       114.25 o
   3  -3   1        365.72        378.51        14.70 o
   4  -3   1        618.24        640.03        18.79 o
   5  -3   1        941.44        940.66        32.02 o
   6  -3   1       2429.51       2425.51       129.86 o
   7  -3   1          7.36          7.48         4.02 o
   8  -3   1        872.71        762.34        33.40 o
  -8  -2   1         71.35         70.91        13.29 o
  -7  -2   1        941.04        966.38        37.33 o
  -6  -2   1         41.41         44.48         4.71 o
  -5  -2   1       1486.29       1478.53        21.18 o
  -4  -2   1       1105.57       1032.11        18.38 o
  -3  -2   1       6086.70       5822.76        83.93 o
  -2  -2   1       3645.57       3562.49        20.14 o
  -1  -2   1        805.64        769.94        13.27 o
   0  -2   1        430.15        491.39        10.44 o
   1  -2   1       8167.89       8894.61       120.47 o
   2  -2   1        658.98        639.88        16.51 o
   3  -2   1       5899.46       6196.99       166.82 o
   4  -2   1         51.71         55.87         4.26 o
   5  -2   1       2775.26       2701.82       141.47 o
   6  -2   1        119.84        105.58         8.97 o
   7  -2   1       1144.08       1193.24        61.55 o
   8  -2   1         44.03         46.70         9.16 o
  -8  -1   1        380.36        383.59        24.68 o
  -7  -1   1        247.84        241.18        13.99 o
  -6  -1   1       1248.14       1310.88        36.15 o
  -5  -1   1        495.76        479.04        14.70 o
  -4  -1   1       2227.73       2170.59        42.41 o
  -3  -1   1         76.49         83.57         5.09 o
  -2  -1   1      10027.38       9295.22       121.12 o
  -1  -1   1        155.24        145.47         2.41 o
   0  -1   1      11195.51      11873.05       130.12 o
   1  -1   1        379.26        411.80         8.69 o
   2  -1   1        112.34        142.28         3.25 o
   3  -1   1          1.10          3.87         1.30 o
   4  -1   1       9746.43       9895.17       302.13 o
   5  -1   1         16.67         15.93         3.40 o
   6  -1   1       2373.03       2351.09       141.21 o
   7  -1   1          6.43          5.37         3.73 o
   8  -1   1        594.34        573.63        34.40 o
  -8   0   1         31.68         25.39         7.58 o
  -7   0   1       1203.16       1235.88        30.03 o
  -6   0   1        142.06        153.06         8.79 o
  -5   0   1       1186.76       1180.55        30.93 o
  -4   0   1        531.71        544.45        20.59 o
  -3   0   1       1189.17       1206.79        32.42 o
  -2   0   1       1671.00       1695.86        38.64 o
  -1   0   1      23162.72      21200.03       951.99 o
   0   0   1        205.68        224.66         2.61 o
   1   0   1       6124.04       6307.41        97.62 o
   2   0   1          7.09         12.33         1.28 o
   3   0   1       1143.02       1102.18        25.05 o
   4   0   1         34.53         33.28         3.35 o
   5   0   1       5318.31       5157.78       215.01 o
   6   0   1        417.75        414.67        25.26 o
   7   0   1        905.61        948.55        42.53 o
   8   0   1        158.65        148.32        16.60 o
  -8   1   1        986.67       1011.34        30.41 o
  -7   1   1         95.63         92.87        10.10 o
  -6   1   1       2148.18       2212.08        96.71 o
  -5   1   1        630.63        639.26        31.14 o
  -4   1   1        866.71        910.43        33.16 o
  -3   1   1       2205.06       2227.71        77.47 o
  -2   1   1       5921.86       6214.69       274.73 o
  -1   1   1       3127.84       3155.23       129.89 o
   0   1   1       6970.73       6923.20       150.06 o
   1   1   1       1109.85       1093.89         8.06 o
   2   1   1       8306.76       8054.18        87.13 o
   3   1   1       1616.87       1519.69        27.56 o
   4   1   1       4528.95       4184.20       171.37 o
   5   1   1        338.09        330.49        15.35 o
   6   1   1       1402.08       1315.23        63.84 o
   7   1   1        300.84        313.17        11.18 o
   8   1   1        538.14        559.18        59.96 o
  -8   2   1        121.36        102.09        11.72 o
  -7   2   1       1614.78       1551.50        74.29 o
  -6   2   1         92.59         88.90         6.30 o
  -5   2   1        585.43        597.34        29.94 o
  -4   2   1        631.85        620.58        23.58 o
  -3   2   1       7028.55       7309.69       301.16 o
  -2   2   1         31.00         43.43         2.40 o
  -1   2   1       8801.62       9135.81       313.38 o
   0   2   1         63.19         88.94         1.70 o
   1   2   1         93.50         68.70         4.39 o
   2   2   1        215.42        200.75         3.13 o
   3   2   1      10448.22       9966.79       244.93 o
   4   2   1        216.49        218.82         7.72 o
   5   2   1       2274.34       2162.04        35.92 o
   6   2   1        192.24        202.43         8.34 o
   7   2   1       1597.91       1642.35        58.38 o
   8   2   1         19.06         25.52        10.17 o
  -8   3   1        866.82        930.59        55.60 o
  -7   3   1          5.52          6.81         5.57 o
  -6   3   1        607.88        595.84        24.48 o
  -5   3   1        175.37        176.87         7.78 o
  -4   3   1        818.21        757.12        43.87 o
  -3   3   1       2216.11       2295.86       105.96 o
  -2   3   1      10556.84      11420.32       464.28 o
  -1   3   1       2164.67       2264.96        57.59 o
   0   3   1       6375.70       6508.48        75.43 o
   1   3   1       2173.10       2132.90        21.84 o
   2   3   1       3108.08       3031.00        44.16 o
   3   3   1        460.12        446.51         5.80 o
   4   3   1       1884.14       1834.62        41.66 o
   5   3   1        413.12        343.44        65.55 o
   6   3   1       2520.27       2468.80        35.29 o
   7   3   1        159.71        175.97        12.48 o
   8   3   1        631.39        702.37        32.11 o
  -7   4   1        663.90        686.28        51.54 o
  -6   4   1         84.15         87.15         6.76 o
  -5   4   1       1320.93       1293.01        64.87 o
  -4   4   1         31.50         27.13         4.02 o
  -3   4   1       1666.21       1724.73        92.23 o
  -2   4   1        268.77        251.69         9.36 o
  -1   4   1       2992.02       2947.48        68.49 o
   0   4   1          3.92          5.88         1.08 o
   1   4   1      12915.57      12159.69       240.60 o
   2   4   1       1094.18       1150.13        11.83 o
   3   4   1       1129.84       1163.44        25.56 o
   4   4   1        384.33        371.22        10.08 o
   5   4   1       1789.34       1722.34        26.15 o
   6   4   1        177.17        176.89         9.73 o
   7   4   1       1037.28       1074.36        35.85 o
  -7   5   1          0.01          1.18         4.41 o
  -6   5   1        426.00        443.89        31.84 o
  -5   5   1        939.43        918.68        64.19 o
  -4   5   1       3670.37       3456.04       228.48 o
  -3   5   1         14.09          7.75         3.45 o
  -2   5   1       1880.06       1882.81        80.97 o
  -1   5   1        699.77        688.18        15.61 o
   0   5   1       2503.27       2411.91        43.17 o
   1   5   1         50.85         54.32         2.33 o
   2   5   1       3374.53       3516.95        57.60 o
   3   5   1         34.65         37.24         2.77 o
   4   5   1       2117.65       2038.85        33.52 o
   5   5   1          2.85          1.43         3.95 o
   6   5   1       1606.34       1707.78        60.06 o
   7   5   1         49.25         45.55        13.45 o
  -7   6   1        440.50        432.89        26.53 o
  -6   6   1          0.11          1.41         3.78 o
  -5   6   1        353.28        339.62        21.68 o
  -4   6   1        450.26        440.05        22.85 o
  -3   6   1       2683.00       2615.34       157.60 o
  -2   6   1        132.51        108.74         5.97 o
  -1   6   1       6585.51       6284.77       133.27 o
   0   6   1        113.25        116.70         3.59 o
   1   6   1        457.02        456.60         9.26 o
   2   6   1        217.56        209.35         5.16 o
   3   6   1       1325.48       1299.52        34.60 o
   4   6   1          0.25          2.25         3.04 o
   5   6   1       1862.24       1883.57        36.89 o
   6   6   1          0.01          1.25         6.08 o
   7   6   1        650.02        673.96        44.62 o
  -6   7   1        642.35        588.73        29.03 o
  -5   7   1          6.41          6.91         4.21 o
  -4   7   1        172.58        161.88         8.62 o
  -3   7   1         67.07         62.88         6.70 o
  -2   7   1       2438.84       2297.17        88.37 o
  -1   7   1         61.84         59.26         4.35 o
   0   7   1       5440.46       5301.66        66.04 o
   1   7   1          2.97          0.15         2.40 o
   2   7   1        122.64        124.19         6.38 o
   3   7   1        189.15        176.88        10.99 o
   4   7   1       1941.24       1901.11        49.79 o
   5   7   1        380.24        388.57        17.02 o
   6   7   1        326.52        329.26        21.62 o
  -5   8   1        444.56        430.61        41.65 o
  -4   8   1         80.09         87.06         7.36 o
  -3   8   1       1401.93       1406.43        53.45 o
  -2   8   1          3.24          2.56         4.36 o
  -1   8   1       1299.22       1265.59        31.05 o
   0   8   1        383.75        358.36        17.71 o
   1   8   1        741.41        735.95        17.04 o
   2   8   1        304.09        290.86        14.34 o
   3   8   1       1748.91       1730.08        34.27 o
   4   8   1         45.81         46.14         7.86 o
   5   8   1        471.47        493.03        20.35 o
  -5   9   1        130.36        141.80        16.26 o
  -4   9   1        916.53        929.10        34.42 o
  -3   9   1          0.75          1.55         4.66 o
  -2   9   1       3060.83       3063.50       125.69 o
  -1   9   1          2.18          1.57         3.66 o
   0   9   1         91.49         95.98         7.99 o
   1   9   1         96.99         77.71         9.13 o
   2   9   1        814.06        810.16        24.61 o
   3   9   1         85.13         89.75        10.25 o
   4   9   1        455.87        457.06        20.08 o
  -3  10   1        807.64        841.33        93.74 o
  -2  10   1         76.71         83.93        12.77 o
  -1  10   1       1809.06       1701.40       145.56 o
   0  10   1         21.80         23.42         8.02 o
   1  10   1        351.10        395.31        22.57 o
   2  10   1        135.98        132.66        15.79 o
   3  10   1        270.53        309.18        21.80 o
  -1  11   1        199.68        232.90        24.65 o
   0  11   1        817.07        848.93        43.21 o
   1  11   1        267.19        268.61        26.91 o
  -2 -10   2        792.06        824.64        33.01 o
  -1 -10   2         16.99         21.29         8.50 o
   0 -10   2        370.73        380.26        17.05 o
   1 -10   2        162.49        167.24        16.83 o
   2 -10   2       1131.08       1116.32        79.61 o
   3 -10   2        112.96        112.84        15.57 o
  -4  -9   2         33.76         33.17        10.13 o
  -3  -9   2        551.77        544.85        20.95 o
  -2  -9   2        643.58        652.70        22.20 o
  -1  -9   2        461.99        461.19        15.29 o
   0  -9   2        378.22        387.70        15.58 o
   1  -9   2       1029.72       1034.84        29.79 o
   2  -9   2        104.70        110.23        11.18 o
   3  -9   2       1406.42       1380.56       134.51 o
   4  -9   2        126.71        142.05        29.69 o
  -5  -8   2         55.66         81.09        18.28 o
  -4  -8   2        939.81        989.85        34.37 o
  -3  -8   2          9.47         12.31         5.50 o
  -2  -8   2        993.78        983.24        36.44 o
  -1  -8   2         38.87         45.29         4.99 o
   0  -8   2       1094.42       1101.77        25.29 o
   1  -8   2         11.63         11.84         3.06 o
   2  -8   2        129.80        141.77         7.53 o
   3  -8   2          0.76         -3.57         3.70 o
   4  -8   2       3657.71       3587.33       144.30 o
   5  -8   2          0.94         -2.30         5.23 o
  -6  -7   2         33.47         47.11        15.92 o
  -5  -7   2        468.28        480.73        24.27 o
  -4  -7   2        330.85        332.01        22.74 o
  -3  -7   2       1362.48       1366.50        24.43 o
  -2  -7   2        299.32        291.10         9.24 o
  -1  -7   2       3387.61       3391.65        38.26 o
   0  -7   2         53.22         48.60         5.29 o
   1  -7   2        508.25        525.97        10.32 o
   2  -7   2        181.08        185.00         7.37 o
   3  -7   2        932.00        952.13        29.09 o
   4  -7   2          1.91          1.89         4.06 o
   5  -7   2       2075.36       2054.90       105.35 o
   6  -7   2         50.91         48.12         9.13 o
  -6  -6   2        638.91        658.70        28.12 o
  -5  -6   2          0.68          2.32         4.50 o
  -4  -6   2        401.47        295.47        85.96 o
  -3  -6   2        799.67        764.02        14.55 o
  -2  -6   2       3650.44       3574.01        86.11 o
  -1  -6   2        489.35        487.49        12.32 o
   0  -6   2       1290.22       1241.80        20.35 o
   1  -6   2         33.85         45.27         3.49 o
   2  -6   2       3222.63       3248.17        44.86 o
   3  -6   2         29.49         22.83         5.89 o
   4  -6   2       2129.18       2164.63        63.54 o
   5  -6   2        187.16        178.50        11.13 o
   6  -6   2        304.77        296.19        13.94 o
   7  -6   2         15.39         15.75         7.50 o
  -7  -5   2        600.03        727.29        31.98 o
  -6  -5   2         96.64        119.69        13.63 o
  -5  -5   2        925.96        944.41        27.31 o
  -4  -5   2         16.23         19.34         4.03 o
  -3  -5   2       2882.55       2809.05        34.38 o
  -2  -5   2         17.92         16.98         3.02 o
  -1  -5   2       3895.97       3766.77        58.95 o
   0  -5   2        455.49        472.95         8.05 o
   1  -5   2         24.41         60.33         9.93 o
   2  -5   2       1073.12       1115.20        23.43 o
   3  -5   2       8966.45       9181.55       212.61 o
   4  -5   2         99.64         96.94         6.16 o
   5  -5   2       1383.59       1387.37        58.86 o
   6  -5   2          0.66          1.27         4.01 o
   7  -5   2        412.55        410.00        38.21 o
  -7  -4   2          4.98          5.15         6.88 o
  -6  -4   2        224.70        213.77        16.94 o
  -5  -4   2         93.94         93.62         6.70 o
  -4  -4   2       3363.42       3425.66        47.25 o
  -3  -4   2        211.71        191.22         6.27 o
  -2  -4   2       5559.79       5378.16       120.56 o
  -1  -4   2        101.76         97.07         3.98 o
   0  -4   2       3410.42       3559.45        74.57 o
   1  -4   2          0.32          6.68         1.46 o
   2  -4   2       1150.40       1064.56        27.01 o
   3  -4   2          8.30         11.29         2.58 o
   4  -4   2       2942.41       3049.19        97.67 o
   5  -4   2        248.52        249.90         9.68 o
   6  -4   2       2806.13       2852.02       113.77 o
   7  -4   2        535.29        521.30        37.26 o
   8  -4   2        238.78        224.27        20.17 o
  -7  -3   2        249.23        271.32        20.13 o
  -6  -3   2         84.61         88.10         8.66 o
  -5  -3   2       1311.52       1326.40        18.02 o
  -4  -3   2        485.07        482.56        10.46 o
  -3  -3   2       4605.00       4471.05        39.32 o
  -2  -3   2        214.43        211.47         5.57 o
  -1  -3   2       3339.29       3360.94        78.99 o
   0  -3   2       1251.02       1337.86        30.12 o
   1  -3   2      14737.23      13775.76      1079.48 o
   2  -3   2        348.44        366.90         8.81 o
   3  -3   2        271.05        319.43         8.31 o
   4  -3   2        758.44        738.74        28.23 o
   5  -3   2       2941.17       2887.52        88.13 o
   6  -3   2          1.75          1.93         3.06 o
   7  -3   2       1061.10       1091.73        58.95 o
   8  -3   2        159.91        115.72        15.50 o
  -7  -2   2          3.43         -4.96         4.96 o
  -6  -2   2       1542.30       1625.65        40.23 o
  -5  -2   2        755.62        733.92        14.72 o
  -4  -2   2       3115.69       3015.55        39.78 o
  -3  -2   2       2424.42       2390.77        28.00 o
  -2  -2   2       8018.09       8018.05        87.05 o
  -1  -2   2        486.76        510.63         8.95 o
   0  -2   2        503.15        545.23         9.63 o
   1  -2   2       3190.53       3598.15        77.17 o
   2  -2   2      12153.01      13132.41       321.90 o
   3  -2   2         28.98         22.29         2.48 o
   4  -2   2       2877.68       2850.55        73.90 o
   5  -2   2         13.80         11.55         3.33 o
   6  -2   2       1690.77       1713.11        78.33 o
   7  -2   2         73.28         78.79         6.80 o
   8  -2   2        217.89        234.89        13.08 o
  -8  -1   2          4.14          8.25         7.90 o
  -7  -1   2        319.25        311.54        16.40 o
  -6  -1   2         24.76         28.21         5.97 o
  -5  -1   2       2660.21       2681.84        63.09 o
  -4  -1   2         30.70         29.85         2.46 o
  -3  -1   2       8319.85       8127.31       153.76 o
  -2  -1   2        458.59        482.90         6.07 o
  -1  -1   2       8277.57       8550.61       168.34 o
   0  -1   2         31.28         32.63         1.79 o
   1  -1   2        938.09        911.61        25.67 o
   2  -1   2        297.33        334.78         4.59 o
   3  -1   2       3446.33       3373.83        61.19 o
   4  -1   2          6.97          7.20         2.44 o
   5  -1   2       6636.34       5946.23       425.04 o
   6  -1   2         47.36         42.36         5.98 o
   7  -1   2        399.70        412.86        20.50 o
   8  -1   2          0.25         -3.32         4.41 o
  -8   0   2        267.79        287.26        17.00 o
  -7   0   2        321.87        325.71        16.55 o
  -6   0   2       1163.95       1080.30        35.38 o
  -5   0   2        650.74        655.45        18.19 o
  -4   0   2       1794.31       1824.77        53.58 o
  -3   0   2         69.36         85.65         3.89 o
  -2   0   2      19729.27      18788.12       891.22 o
  -1   0   2        376.41        432.82        14.20 o
   0   0   2       6048.95       6550.34       103.50 o
   1   0   2        364.02        359.51         5.70 o
   2   0   2        856.23        845.56        13.25 o
   3   0   2        141.17        138.49         5.40 o
   4   0   2       4452.16       4238.73        72.56 o
   5   0   2        574.57        539.78        18.11 o
   6   0   2       1601.71       1532.72        54.50 o
   7   0   2         71.34         73.94         6.49 o
   8   0   2        891.33        953.06       106.87 o
  -8   1   2         73.06         78.00        10.70 o
  -7   1   2       1546.53       1574.13        48.94 o
  -6   1   2        541.79        551.95        21.40 o
  -5   1   2        632.53        637.31        29.04 o
  -4   1   2       1984.56       2081.92        50.47 o
  -3   1   2      12814.96      13289.85       411.43 o
  -2   1   2          0.12          3.68         1.04 o
  -1   1   2       1230.46       1258.70        23.85 o
   0   1   2         25.03         33.64         1.17 o
   1   1   2       5401.69       5581.09        81.26 o
   2   1   2       2058.95       2224.92        27.83 o
   3   1   2       8669.39       8268.64       110.08 o
   4   1   2         42.46         45.52         3.33 o
   5   1   2        905.12        901.64        29.96 o
   6   1   2        848.83        864.19        15.34 o
   7   1   2       1244.87       1245.22        45.36 o
   8   1   2        168.20        192.95        46.02 o
  -8   2   2        421.37        423.39        20.73 o
  -7   2   2        121.43        119.76        11.50 o
  -6   2   2        865.67        885.76        56.27 o
  -5   2   2         25.25         25.31         3.77 o
  -4   2   2       5261.01       5478.98       188.98 o
  -3   2   2        231.93        240.23        11.19 o
  -2   2   2      13473.32      14162.45       660.07 o
  -1   2   2       4746.91       4610.73       277.02 o
   0   2   2         19.62         35.77         1.51 o
   1   2   2       5296.13       5061.46        61.43 o
   2   2   2       3664.49       3510.73        50.85 o
   3   2   2         18.40         13.99         1.97 o
   4   2   2       6252.53       5754.23       113.19 o
   5   2   2          1.84          1.93         2.32 o
   6   2   2       1314.05       1049.49       164.22 o
   7   2   2          2.53          2.96         3.80 o
   8   2   2        495.47        545.55        27.99 o
  -7   3   2        247.79        222.46        19.50 o
  -6   3   2        129.44        134.77         9.14 o
  -5   3   2       1545.80       1534.55        80.92 o
  -4   3   2          3.23          4.07         2.71 o
  -3   3   2       7599.42       7856.46       322.19 o
  -2   3   2          0.63          1.94         1.49 o
  -1   3   2       9009.94       9042.93       314.33 o
   0   3   2        449.30        467.99         5.78 o
   1   3   2        567.57        533.80         8.35 o
   2   3   2        520.59        511.01         8.94 o
   3   3   2       1659.22       1512.91        26.45 o
   4   3   2       1003.07        968.09        26.30 o
   5   3   2       3329.03       3212.62       103.12 o
   6   3   2        130.36        123.69         8.27 o
   7   3   2       1269.70       1348.49        35.28 o
   8   3   2          6.14          9.99         9.00 o
  -7   4   2        322.09        327.41        17.85 o
  -6   4   2        386.37        375.03        24.68 o
  -5   4   2        100.84         97.65         6.49 o
  -4   4   2       5790.76       5542.00       289.52 o
  -3   4   2        847.26        840.15        58.24 o
  -2   4   2        442.61        491.48        22.92 o
  -1   4   2         88.59         79.43         4.78 o
   0   4   2      11533.02      11595.29       264.37 o
   1   4   2       2742.75       2590.65        28.54 o
   2   4   2       1221.57       1219.05        20.95 o
   3   4   2         78.43         62.78         4.34 o
   4   4   2       1658.13       1512.27        19.61 o
   5   4   2        343.01        336.42        12.43 o
   6   4   2       1929.13       1884.71        28.95 o
   7   4   2         11.08         11.46         4.72 o
   8   4   2        184.48        179.55        25.59 o
  -7   5   2        473.40        480.46        27.18 o
  -6   5   2        423.94        433.57        16.03 o
  -5   5   2       2299.73       2306.84       133.94 o
  -4   5   2          0.27         -0.19         2.76 o
  -3   5   2       4650.76       4800.35       236.05 o
  -2   5   2       1967.46       1829.55       113.21 o
  -1   5   2        605.67        624.57        18.02 o
   0   5   2       1986.44       1976.14        31.61 o
   1   5   2       2775.06       2572.22        27.24 o
   2   5   2         65.70         65.44         2.20 o
   3   5   2       2340.16       2277.52        38.93 o
   4   5   2         90.04         75.54         5.56 o
   5   5   2       2758.70       2716.54        86.70 o
   6   5   2         63.66         66.21         8.43 o
   7   5   2        245.29        223.35        38.70 o
  -6   6   2        637.88        639.39        31.95 o
  -5   6   2         45.89         50.64         5.82 o
  -4   6   2       1908.84       1840.67       111.24 o
  -3   6   2         89.35         84.00         6.01 o
  -2   6   2       6053.97       5629.92       348.64 o
  -1   6   2        202.36        193.87         5.35 o
   0   6   2        710.09        699.34        17.97 o
   1   6   2          5.02          6.14         2.31 o
   2   6   2        393.54        402.32         7.01 o
   3   6   2         79.06         74.50         4.91 o
   4   6   2       3431.26       3370.38        92.64 o
   5   6   2          2.68          0.47         4.01 o
   6   6   2        807.95        823.87        32.74 o
   7   6   2          3.63          8.86         8.22 o
  -6   7   2          4.93          0.80         5.11 o
  -5   7   2        504.33        464.82        32.36 o
  -4   7   2        263.68        267.22        14.91 o
  -3   7   2       1664.62       1622.85        75.47 o
  -2   7   2         59.33         62.71         5.31 o
  -1   7   2       3381.47       3282.90        67.85 o
   0   7   2         65.12         68.32         5.45 o
   1   7   2        837.24        780.50        14.83 o
   2   7   2        216.73        203.27         7.53 o
   3   7   2       1402.31       1346.73        42.96 o
   4   7   2        397.06        404.15        16.77 o
   5   7   2        798.86        819.37        24.45 o
   6   7   2         28.04         27.30         9.05 o
  -5   8   2          0.39          0.03         4.42 o
  -4   8   2       1826.16       1831.18       106.82 o
  -3   8   2        122.48        124.74         9.01 o
  -2   8   2        985.41        978.85        38.74 o
  -1   8   2          1.71          0.35         3.08 o
   0   8   2        282.86        267.32        11.36 o
   1   8   2         14.56         23.42         7.87 o
   2   8   2       2746.52       2649.54        47.92 o
   3   8   2        218.42        225.28        13.41 o
   4   8   2        816.35        866.63        28.11 o
   5   8   2        324.34        341.55        18.39 o
   6   8   2        350.13        388.94        24.81 o
  -4   9   2        125.41        130.87        13.75 o
  -3   9   2       3420.13       3487.60       136.08 o
  -2   9   2         48.81         44.96         8.06 o
  -1   9   2        169.92        107.97        43.82 o
   0   9   2          1.53          3.25         3.72 o
   1   9   2        372.75        347.26        16.28 o
   2   9   2          5.17          4.59         5.20 o
   3   9   2       1311.18       1354.25        32.70 o
   4   9   2         50.90         56.82         9.12 o
   5   9   2        494.01        519.46        27.91 o
  -3  10   2         16.92         10.38         6.33 o
  -2  10   2       1195.67       1230.93       145.05 o
  -1  10   2         25.37         19.67         6.48 o
   0  10   2        827.20        834.61        35.41 o
   1  10   2        359.33        372.34        22.06 o
   2  10   2        282.16        290.39        20.40 o
   3  10   2        418.57        440.67        25.46 o
  -1  11   2        628.08        634.27        38.06 o
   0  11   2        116.33        125.39        19.74 o
   1  11   2        757.64        793.75        43.54 o
  -2 -10   3         62.20         63.72        12.09 o
  -1 -10   3        500.33        561.97        26.88 o
   0 -10   3        561.10        585.77        27.86 o
   1 -10   3        695.99        736.08        71.58 o
   2 -10   3        188.00        227.48        19.77 o
   3 -10   3        287.53        269.32        30.35 o
  -3  -9   3        396.60        417.22        23.71 o
  -2  -9   3        418.05        430.71        18.41 o
  -1  -9   3         13.29         15.47         4.88 o
   0  -9   3        939.54        666.20       215.74 o
   1  -9   3        503.68        531.78        20.82 o
   2  -9   3        937.68        939.43        32.51 o
   3  -9   3        126.20        145.63        15.95 o
   4  -9   3        961.64        996.24        82.18 o
  -4  -8   3         43.41         44.48        10.24 o
  -3  -8   3        644.36        647.75        21.05 o
  -2  -8   3          4.37         -1.26         3.79 o
  -1  -8   3       1221.73       1220.57        19.98 o
   0  -8   3         17.35         14.93         4.33 o
   1  -8   3        149.25        144.26         7.31 o
   2  -8   3         83.86         85.83         7.46 o
   3  -8   3       2053.64       2052.07        43.84 o
   4  -8   3          0.03          3.49         5.50 o
   5  -8   3       1489.08       1479.82        80.16 o
  -5  -7   3        139.09        144.15        21.49 o
  -4  -7   3       1414.10        617.04       664.06 o
  -3  -7   3        104.93        102.40         7.29 o
  -2  -7   3       2402.19       2391.38        37.55 o
  -1  -7   3       1165.99       1151.29        15.15 o
   0  -7   3        681.91        653.28        11.62 o
   1  -7   3        680.03        663.49        13.44 o
   2  -7   3       1036.97       1057.00        32.08 o
   3  -7   3         95.26         95.22         7.72 o
   4  -7   3       1229.70       1200.34        24.81 o
   5  -7   3         58.72         55.05         7.78 o
   6  -7   3        986.41        954.34        72.11 o
  -6  -6   3          1.83         -1.35         6.33 o
  -5  -6   3        368.88        370.73        28.62 o
  -4  -6   3        672.89        702.66        20.27 o
  -3  -6   3       3117.19       3144.29        62.49 o
  -2  -6   3        116.25        113.94         6.09 o
  -1  -6   3        880.82        812.04        13.61 o
   0  -6   3         95.68         88.92         4.98 o
   1  -6   3       1939.52       2006.36        26.64 o
   2  -6   3        259.20        266.74         7.47 o
   3  -6   3       4483.63       4548.52        87.98 o
   4  -6   3        397.22        411.45        14.10 o
   5  -6   3         51.43         52.74         6.93 o
   6  -6   3          1.23          2.48         5.53 o
   7  -6   3        941.87        909.76        78.85 o
  -6  -5   3        822.23        795.33        38.59 o
  -5  -5   3         45.24         44.73         7.04 o
  -4  -5   3       2400.69       2413.46        69.69 o
  -3  -5   3         13.29         12.67         2.91 o
  -2  -5   3       2789.77       2798.36        65.00 o
  -1  -5   3        576.20        554.46        14.02 o
   0  -5   3         25.64         23.85         2.50 o
   1  -5   3        800.86        805.50        11.38 o
   2  -5   3       7185.00       6971.51       182.63 o
   3  -5   3          2.37          2.60         1.96 o
   4  -5   3       2958.00       3137.50       118.90 o
   5  -5   3         35.77         33.21         5.80 o
   6  -5   3        443.63        394.49        15.20 o
   7  -5   3         67.48         71.17        11.29 o
  -7  -4   3        134.27        141.94        16.13 o
  -6  -4   3         85.71         63.87        11.05 o
  -5  -4   3       2238.35       2319.21        29.18 o
  -4  -4   3         33.10         38.17         3.68 o
  -3  -4   3       4484.22       4523.22        70.44 o
  -2  -4   3        673.40        652.44        22.24 o
  -1  -4   3       1437.08       1377.45        43.35 o
   0  -4   3        204.75        229.91         6.92 o
   1  -4   3       2968.14       3301.25        74.25 o
   2  -4   3         17.57         25.48         2.15 o
   3  -4   3       1675.82       1789.84        44.29 o
   4  -4   3        349.45        365.53        16.55 o
   5  -4   3       4540.71       4510.60       137.54 o
   6  -4   3        506.82        505.67        18.71 o
   7  -4   3        400.64        400.24        24.23 o
   8  -4   3          6.33          1.53         8.13 o
  -7  -3   3          6.96          4.75         6.77 o
  -6  -3   3        688.61        700.04        21.43 o
  -5  -3   3        103.63        108.11         8.56 o
  -4  -3   3       2962.08       3046.45        44.38 o
  -3  -3   3        464.85        455.47         9.18 o
  -2  -3   3       2812.43       2856.91        61.87 o
  -1  -3   3       1955.48       1871.71        85.52 o
   0  -3   3       4566.62       4668.66       107.22 o
   1  -3   3        367.17        446.47         6.68 o
   2  -3   3       7270.45       7679.46       196.08 o
   3  -3   3       1787.82       2037.04        48.04 o
   4  -3   3        679.76        705.71        13.50 o
   5  -3   3         74.22         77.93         5.61 o
   6  -3   3       2598.60       2579.53       100.49 o
   7  -3   3         41.96         50.71         7.22 o
   8  -3   3        197.66        187.65        18.25 o
  -7  -2   3        716.22        720.29        31.10 o
  -6  -2   3        137.25        120.84        10.06 o
  -5  -2   3       3078.09       2941.74       112.91 o
  -4  -2   3         86.96         87.30         3.77 o
  -3  -2   3       1750.94       1740.59        14.94 o
  -2  -2   3       1617.65       1609.80        38.40 o
  -1  -2   3       2924.38       2968.21        60.62 o
   0  -2   3       6666.34       7321.19       170.43 o
   1  -2   3       7071.35       7837.33       147.50 o
   2  -2   3       1596.04       1769.25        29.40 o
   3  -2   3       8521.78       8985.04       159.73 o
   4  -2   3         63.65         66.40         4.48 o
   5  -2   3       1902.12       1875.10        25.42 o
   6  -2   3          1.61          2.07         2.90 o
   7  -2   3        117.42        115.80        10.73 o
   8  -2   3          4.41          7.56         6.22 o
  -7  -1   3         35.32         45.27         7.95 o
  -6  -1   3       2430.25       2408.45        67.73 o
  -5  -1   3         33.20         34.36         3.57 o
  -4  -1   3       2651.01       2665.33        42.96 o
  -3  -1   3        292.03        303.55         4.72 o
  -2  -1   3       6907.88       7024.45       156.80 o
  -1  -1   3        240.78        240.41         6.23 o
   0  -1   3       2307.22       2453.77        67.40 o
   1  -1   3         25.79         24.55         2.09 o
   2  -1   3       3325.82       3498.19        62.19 o
   3  -1   3        738.57        765.47        16.45 o
   4  -1   3      11180.77      10898.61       145.69 o
   5  -1   3        357.20        360.62         9.93 o
   6  -1   3        431.64        430.25        17.59 o
   7  -1   3         38.93         38.10         5.36 o
   8  -1   3        363.43        406.73        26.04 o
  -7   0   3        378.49        382.14        21.92 o
  -6   0   3         23.05         11.03         5.00 o
  -5   0   3       1614.59       1588.86        50.82 o
  -4   0   3        600.33        604.20        14.47 o
  -3   0   3       5715.43       5742.01       182.86 o
  -2   0   3       2806.73       3034.66       122.20 o
  -1   0   3       5142.57       5077.79       147.30 o
   0   0   3        343.94        396.92         9.01 o
   1   0   3      11799.65      12152.55       165.98 o
   2   0   3        176.53        156.78         3.89 o
   3   0   3       3894.54       3803.89        44.39 o
   4   0   3        560.54        575.63        10.57 o
   5   0   3       2137.34       2099.09        39.19 o
   6   0   3        176.69        172.69         9.76 o
   7   0   3        789.78        814.06        40.74 o
   8   0   3        215.40        242.66        17.14 o
  -7   1   3        225.65        219.80        14.47 o
  -6   1   3        547.20        541.14        19.62 o
  -5   1   3         94.71         87.87         5.15 o
  -4   1   3       4746.75       4937.88       125.21 o
  -3   1   3        267.05        270.82         9.80 o
  -2   1   3       2025.87       2100.08        54.09 o
  -1   1   3        131.94        146.21         3.17 o
   0   1   3       6213.36       5786.88       167.13 o
   1   1   3        117.67        134.45         2.29 o
   2   1   3      21899.33      19907.98      1099.38 o
   3   1   3         72.70         85.82         3.95 o
   4   1   3       1520.74       1380.67        22.96 o
   5   1   3        202.13        177.69         6.47 o
   6   1   3        486.48        484.54        11.98 o
   7   1   3        122.34        133.05         8.71 o
   8   1   3        673.45        730.28        34.82 o
  -7   2   3        583.23        611.56        25.68 o
  -6   2   3          0.83         -0.64         4.29 o
  -5   2   3       2064.02       2120.38        91.31 o
  -4   2   3        438.41        458.56        16.89 o
  -3   2   3       8516.43       8810.60       281.62 o
  -2   2   3        337.13        372.44        10.75 o
  -1   2   3        360.37        297.34        26.60 o
   0   2   3       1205.35       1132.64        15.22 o
   1   2   3       7713.16       7729.96       125.56 o
   2   2   3        319.19        324.64         4.88 o
   3   2   3      12180.94      11549.46       135.85 o
   4   2   3        425.48        391.59         8.47 o
   5   2   3       1063.73       1068.47        20.70 o
   6   2   3        582.44        567.05        12.03 o
   7   2   3        460.60        462.24        32.51 o
   8   2   3         33.76         42.93        11.29 o
  -7   3   3          6.60          3.59         5.30 o
  -6   3   3        438.41        411.73        14.72 o
  -5   3   3         67.31         69.37         5.30 o
  -4   3   3       5130.03       5128.54       258.56 o
  -3   3   3        539.16        545.13        23.19 o
  -2   3   3       3489.80       3627.04       128.24 o
  -1   3   3         37.40         46.57         2.62 o
   0   3   3       8714.63       8585.11       191.83 o
   1   3   3         26.02         31.52         1.75 o
   2   3   3       2522.36       2425.97        42.71 o
   3   3   3       1551.10       1403.64        20.91 o
   4   3   3       3503.70       3306.83        85.24 o
   5   3   3        252.00        255.25        13.15 o
   6   3   3       1347.27       1293.99        31.45 o
   7   3   3        207.68        209.78        11.31 o
   8   3   3        185.27        205.76        18.78 o
  -7   4   3        302.44        330.57        18.18 o
  -6   4   3        134.42        136.85         9.75 o
  -5   4   3       2043.59       2119.47       100.72 o
  -4   4   3        879.57        869.62        42.24 o
  -3   4   3       1551.17       1538.19        70.54 o
  -2   4   3         87.21         82.96         4.31 o
  -1   4   3       4268.46       4340.91        86.01 o
   0   4   3        789.98        820.57        15.93 o
   1   4   3      11884.20      11397.36       199.07 o
   2   4   3        903.79        911.99        18.85 o
   3   4   3       1041.41       1001.26        13.10 o
   4   4   3          2.81          4.27         2.69 o
   5   4   3       2044.03       1902.19        31.70 o
   6   4   3          0.42         -2.31         4.62 o
   7   4   3         93.10         90.66         8.45 o
   8   4   3         40.66         30.10        10.67 o
  -7   5   3        105.93        114.82        12.51 o
  -6   5   3       1647.28       1671.75        97.23 o
  -5   5   3        264.55        259.95        13.47 o
  -4   5   3       1832.36       1806.50        89.90 o
  -3   5   3       1081.78       1045.49        72.40 o
  -2   5   3       2527.91       2460.34       115.43 o
  -1   5   3        412.21        402.54        13.39 o
   0   5   3       1298.37       1365.50        33.01 o
   1   5   3        185.96        182.68         6.30 o
   2   5   3       6455.35       6115.27        76.24 o
   3   5   3         48.94         47.61         3.88 o
   4   5   3       2798.17       2631.51        46.02 o
   5   5   3        249.52        251.59        12.58 o
   6   5   3        173.69        176.69        11.95 o
   7   5   3         82.07         87.60         8.62 o
  -6   6   3          7.41          7.31         5.26 o
  -5   6   3       1272.34       1279.29        58.58 o
  -4   6   3         60.69         48.81        11.01 o
  -3   6   3       2742.82       2688.09       105.27 o
  -2   6   3          9.83         12.68         4.07 o
  -1   6   3       3421.33       3574.07        79.72 o
   0   6   3         16.00         18.46         3.31 o
   1   6   3        426.58        409.09        11.02 o
   2   6   3        852.82        883.52        12.76 o
   3   6   3       3525.65       3535.47       115.02 o
   4   6   3         88.53         84.01         6.63 o
   5   6   3       1247.48       1200.68        29.82 o
   6   6   3         36.39         21.06         8.24 o
   7   6   3        127.73        143.22        15.89 o
  -6   7   3        572.70        579.11        34.14 o
  -5   7   3        620.44        625.51        25.92 o
  -4   7   3        891.37        918.48        42.50 o
  -3   7   3        184.15        180.30         9.41 o
  -2   7   3       2002.65       1956.71        61.93 o
  -1   7   3         44.18         45.93         3.89 o
   0   7   3       2651.07       2557.04        64.38 o
   1   7   3         10.78          4.25         3.23 o
   2   7   3       1490.28       1429.38        24.11 o
   3   7   3        170.28        153.50        10.67 o
   4   7   3       1054.59       1006.65        25.87 o
   5   7   3         58.91         67.24         8.91 o
   6   7   3        194.82        201.47        17.84 o
  -5   8   3        998.58       1097.40       167.44 o
  -4   8   3         77.84         78.07         8.22 o
  -3   8   3       1514.15       1510.41        52.81 o
  -2   8   3         11.17          5.72         4.88 o
  -1   8   3         12.04         13.96         4.11 o
   0   8   3         16.03         11.71         4.18 o
   1   8   3       4202.14       3973.57       119.17 o
   2   8   3         22.02         17.81         5.77 o
   3   8   3       1243.90       1242.28        29.54 o
   4   8   3         65.79         68.35         8.96 o
   5   8   3        239.57        247.45        15.23 o
   6   8   3          0.06         -6.63         6.63 o
  -4   9   3       2252.39       2434.08       153.76 o
  -3   9   3         10.11          7.97         4.85 o
  -2   9   3        341.52        338.42        17.13 o
  -1   9   3         50.25         51.89         9.12 o
   0   9   3        374.35        356.53        13.63 o
   1   9   3         25.02         18.40         6.07 o
   2   9   3       1357.31       1348.75        31.90 o
   3   9   3        213.33        204.82        13.89 o
   4   9   3        855.07        910.26        34.96 o
   5   9   3         64.13         77.42        13.61 o
  -3  10   3        499.31        553.03        36.48 o
  -2  10   3          2.27         -0.83         6.95 o
  -1  10   3       1059.45       1087.82        43.59 o
   0  10   3        199.31        219.18        17.39 o
   1  10   3        439.77        460.81        24.14 o
   2  10   3        234.44        235.74        18.72 o
   3  10   3        517.63        559.96        28.83 o
  -1  11   3        187.51        223.33        25.02 o
   0  11   3       1302.02       1330.32        42.19 o
   1  11   3          6.79         21.15        12.25 o
  -1 -10   4        173.89        208.43        29.41 o
   0 -10   4        941.25        465.90       544.04 o
   1 -10   4        102.68        109.07        14.89 o
   2 -10   4        742.22        714.16        43.26 o
  -3  -9   4         48.17         45.77        10.79 o
  -2  -9   4         20.54         20.06         8.13 o
  -1  -9   4       1517.78       1531.26        29.57 o
   0  -9   4        126.02        125.24        11.22 o
   1  -9   4       1124.65       1151.35        30.26 o
   2  -9   4         98.28        116.78        14.06 o
   3  -9   4       1395.04       1355.67       132.19 o
   4  -9   4          2.09          2.21         7.50 o
  -4  -8   4        458.56        454.51        34.28 o
  -3  -8   4          6.63          7.00         6.45 o
  -2  -8   4        575.90        558.70        19.23 o
  -1  -8   4          0.05          0.94         3.55 o
   0  -8   4       1197.44       1204.37        19.20 o
   1  -8   4        528.62        526.31        15.44 o
   2  -8   4       1395.80       1374.50        25.38 o
   3  -8   4        243.31        252.82        16.44 o
   4  -8   4       1929.03       2001.54        79.85 o
   5  -8   4         26.26         32.41         8.75 o
  -5  -7   4        389.13        393.22        32.95 o
  -4  -7   4         15.52         16.27         7.35 o
  -3  -7   4       1929.69       1949.84        66.03 o
  -2  -7   4        560.27        542.24        12.99 o
  -1  -7   4        649.12        670.49        13.68 o
   0  -7   4        326.58        329.02         9.47 o
   1  -7   4       3042.72       3062.71        55.64 o
   2  -7   4        398.49        394.98        13.22 o
   3  -7   4        805.24        771.49        31.51 o
   4  -7   4        128.01        110.94         8.96 o
   5  -7   4        696.22        695.33        29.65 o
   6  -7   4        154.99        144.75        13.46 o
  -6  -6   4        333.27        367.44        23.20 o
  -5  -6   4         47.18         52.08        10.21 o
  -4  -6   4        866.92        863.09        38.09 o
  -3  -6   4          0.08          0.86         2.90 o
  -2  -6   4       1561.72       1538.41        20.78 o
  -1  -6   4          8.11          9.04         2.87 o
   0  -6   4       1985.70       1961.14        30.73 o
   1  -6   4         55.09         53.30         4.79 o
   2  -6   4       7085.03       7242.15       141.27 o
   3  -6   4        403.05        384.30        12.99 o
   4  -6   4         11.47         13.18         4.39 o
   5  -6   4         58.94         62.45         7.65 o
   6  -6   4        491.92        479.69        33.34 o
   7  -6   4        111.57        117.56        12.59 o
  -6  -5   4        118.10        129.48        14.74 o
  -5  -5   4       1554.50       1610.46        93.53 o
  -4  -5   4        343.85        334.29        14.66 o
  -3  -5   4       1215.50       1179.72        17.33 o
  -2  -5   4        484.32        462.08        35.40 o
  -1  -5   4        801.43        813.68        15.54 o
   0  -5   4         65.41         68.83         4.52 o
   1  -5   4       6049.13       6278.47       105.41 o
   2  -5   4        198.95        228.03         6.37 o
   3  -5   4       4317.92       4363.96       116.76 o
   4  -5   4         77.26         78.28         7.37 o
   5  -5   4        294.45        313.04        13.02 o
   6  -5   4        405.06        383.61        15.26 o
   7  -5   4        320.92        326.65        17.67 o
  -6  -4   4        568.01        570.73        27.13 o
  -5  -4   4          3.74         -1.27         3.86 o
  -4  -4   4       4332.32       4507.59       112.59 o
  -3  -4   4        467.79        471.02        10.00 o
  -2  -4   4        391.94        401.55         9.34 o
  -1  -4   4        254.59        262.23         6.49 o
   0  -4   4       7068.43       7030.52       205.37 o
   1  -4   4        285.73        281.55         6.97 o
   2  -4   4       2144.35       2270.51        38.58 o
   3  -4   4         94.71        106.18         3.06 o
   4  -4   4       2280.50       2392.87        44.33 o
   5  -4   4        733.25        688.76        20.90 o
   6  -4   4       1552.07       1495.71        53.02 o
   7  -4   4         30.32         37.03         7.01 o
  -7  -3   4        339.98        360.32        29.32 o
  -6  -3   4         14.86         11.64         5.53 o
  -5  -3   4       1936.87       1925.18        33.58 o
  -4  -3   4        212.41        212.57        10.03 o
  -3  -3   4       1199.26       1209.39        19.59 o
  -2  -3   4        318.79        315.48         7.50 o
  -1  -3   4       6598.64       6934.86       203.01 o
   0  -3   4        818.97        770.71        17.49 o
   1  -3   4       6970.52       7153.18       160.58 o
   2  -3   4       3475.54       3587.76       122.57 o
   3  -3   4       1915.84       2021.05        31.05 o
   4  -3   4        407.91        410.92         9.28 o
   5  -3   4        987.42        994.76        24.46 o
   6  -3   4         45.25         42.96         7.24 o
   7  -3   4        934.80        918.73        41.10 o
   8  -3   4          9.16          6.49         6.70 o
  -7  -2   4          7.49         11.24         9.71 o
  -6  -2   4       2295.63       2386.31        53.08 o
  -5  -2   4          0.06          2.45         3.84 o
  -4  -2   4        854.20        918.27        10.16 o
  -3  -2   4        426.16        429.95         5.83 o
  -2  -2   4       2940.22       2938.68        50.26 o
  -1  -2   4        617.15        622.39        13.77 o
   0  -2   4       5241.37       5565.31       128.66 o
   1  -2   4         88.89         94.94         3.19 o
   2  -2   4       9183.29       9602.36       187.22 o
   3  -2   4         16.19         20.74         1.52 o
   4  -2   4       3614.32       3634.54        54.83 o
   5  -2   4        273.68        260.85         8.64 o
   6  -2   4         35.81         44.75         5.12 o
   7  -2   4        161.13        177.18        10.67 o
   8  -2   4       1107.82       1080.60        58.01 o
  -7  -1   4        774.11        820.05        26.00 o
  -6  -1   4         34.84         38.15         7.28 o
  -5  -1   4       3779.18       3795.61        87.72 o
  -4  -1   4         23.22         23.86         1.81 o
  -3  -1   4        922.00        952.37        15.51 o
  -2  -1   4        858.26        854.12        23.09 o
  -1  -1   4       9043.53       9201.45       208.11 o
   0  -1   4       2488.56       2804.81        70.99 o
   1  -1   4        747.05        772.47        12.10 o
   2  -1   4         15.18         20.40         1.40 o
   3  -1   4      10841.98      11176.59       185.99 o
   4  -1   4        134.19        114.35         4.52 o
   5  -1   4       2108.44       2052.54        30.61 o
   6  -1   4        133.30        138.66         6.51 o
   7  -1   4        248.18        251.11        10.47 o
   8  -1   4         66.57         70.57         8.57 o
  -7   0   4         16.88         24.81         7.32 o
  -6   0   4       1009.92        945.24        25.77 o
  -5   0   4        411.51        372.81        15.24 o
  -4   0   4       3004.72       3061.58        73.16 o
  -3   0   4        372.94        366.46         5.81 o
  -2   0   4       3670.55       3500.75        96.76 o
  -1   0   4       4134.99       4386.10        89.47 o
   0   0   4       6908.49       7093.76       137.88 o
   1   0   4       5096.18       5682.81        89.37 o
   2   0   4       5550.70       5580.36        82.92 o
   3   0   4         67.35         76.11         3.22 o
   4   0   4       1708.82       1643.77        21.93 o
   5   0   4         27.75         30.22         3.49 o
   6   0   4       1911.38       1948.27        32.07 o
   7   0   4        279.88        299.87        15.15 o
   8   0   4        925.94        989.63        43.48 o
  -7   1   4       1215.13       1234.11        45.44 o
  -6   1   4         30.57         36.52         7.25 o
  -5   1   4       1566.46       1472.47        56.04 o
  -4   1   4        103.75        104.23        10.76 o
  -3   1   4       2845.39       2851.03        81.93 o
  -2   1   4        239.51        276.55         8.16 o
  -1   1   4        176.00        159.60         4.18 o
   0   1   4        661.80        669.52         9.32 o
   1   1   4      29602.53      28598.71       893.74 o
   2   1   4          0.47          5.92         1.26 o
   3   1   4       2060.57       1951.41       115.48 o
   4   1   4        413.93        285.19        91.43 o
   5   1   4        759.77        759.58        12.24 o
   6   1   4         70.83         75.69         5.20 o
   7   1   4       1246.64       1252.46        64.00 o
   8   1   4          5.05          6.86         5.87 o
  -7   2   4        307.88        293.11        16.85 o
  -6   2   4       2812.27       2660.35       101.34 o
  -5   2   4        500.66        484.95        21.33 o
  -4   2   4       2715.18       2864.73        78.74 o
  -3   2   4          9.04         10.03         1.67 o
  -2   2   4        927.75        933.69        24.15 o
  -1   2   4        286.44        292.40         8.58 o
   0   2   4       1992.57       1999.24        32.51 o
   1   2   4       1061.44       1121.98        13.65 o
   2   2   4      12992.50      12753.59       224.28 o
   3   2   4       1128.97       1160.37        13.37 o
   4   2   4       3090.96       2971.92        51.20 o
   5   2   4        674.44        657.60        11.38 o
   6   2   4        920.91        920.27        17.48 o
   7   2   4        104.08        113.37         8.77 o
   8   2   4        382.89        375.34        18.99 o
  -7   3   4        375.84        382.07        19.20 o
  -6   3   4        214.34        198.13        13.41 o
  -5   3   4       3757.16       3709.38       210.19 o
  -4   3   4        239.16        257.02        11.71 o
  -3   3   4       1080.15       1104.80        29.34 o
  -2   3   4       1195.60       1236.14        28.19 o
  -1   3   4       3892.11       3688.19        93.73 o
   0   3   4         49.46         54.76         6.50 o
   1   3   4       5513.56       5745.84       101.98 o
   2   3   4       1021.77        980.43        18.66 o
   3   3   4       1858.12       1782.69        33.14 o
   4   3   4          3.41          6.06         1.99 o
   5   3   4       3793.74       3613.51        87.22 o
   6   3   4        233.95        231.94        10.73 o
   7   3   4        419.72        413.48        19.49 o
   8   3   4         22.61         23.13         6.55 o
  -7   4   4          0.89          4.33         5.64 o
  -6   4   4       1715.25       1681.11        84.41 o
  -5   4   4        214.15        205.53        12.34 o
  -4   4   4        872.98        874.92        38.70 o
  -3   4   4         38.82         34.41         4.11 o
  -2   4   4       1035.24       1056.93        36.00 o
  -1   4   4       1959.92       1933.34        60.34 o
   0   4   4       7640.22       7615.62       184.32 o
   1   4   4        315.75        278.26         4.63 o
   2   4   4       4732.57       4455.11       108.09 o
   3   4   4        440.23        420.25         8.63 o
   4   4   4       1523.59       1450.86        22.96 o
   5   4   4         25.39         22.95         4.64 o
   6   4   4        653.06        595.72        23.42 o
   7   4   4         27.48         35.08         6.47 o
   8   4   4        683.78        746.46        39.31 o
  -7   5   4       1512.44       1578.42        94.22 o
  -6   5   4        108.74        113.06        11.48 o
  -5   5   4       1381.35       1345.55        71.01 o
  -4   5   4         44.73         40.14         4.71 o
  -3   5   4        782.59        741.20        68.97 o
  -2   5   4        139.40        142.80         6.95 o
  -1   5   4       1181.39       1187.99        33.11 o
   0   5   4         55.73         65.66         2.55 o
   1   5   4       3618.81       3473.20        61.74 o
   2   5   4        714.85        721.70        19.49 o
   3   5   4       7436.34       6963.90        93.55 o
   4   5   4        544.97        529.72        12.42 o
   5   5   4        263.38        270.41        13.21 o
   6   5   4        359.09        383.87        16.62 o
   7   5   4        332.82        353.00        15.00 o
  -6   6   4       1637.69       1609.79        65.26 o
  -5   6   4         73.36         79.24         8.11 o
  -4   6   4        626.28        568.15        97.53 o
  -3   6   4       1695.35       1605.97        59.73 o
  -2   6   4       2827.10       2795.89       102.04 o
  -1   6   4         66.84         77.18         4.61 o
   0   6   4        532.04        530.60        14.93 o
   1   6   4        487.42        439.44        10.64 o
   2   6   4       3079.70       2976.26        48.11 o
   3   6   4         10.33          4.13         3.32 o
   4   6   4       2988.39       2813.94        40.77 o
   5   6   4         20.12         15.68         5.39 o
   6   6   4        168.86        157.33        15.16 o
   7   6   4          3.11          2.79         7.32 o
  -6   7   4        155.92        160.88        14.90 o
  -5   7   4        729.06        728.47        47.19 o
  -4   7   4          1.67          4.70         3.58 o
  -3   7   4        620.55        616.51        25.42 o
  -2   7   4       1312.52       1332.34        54.06 o
  -1   7   4       1859.47       1836.98        68.91 o
   0   7   4        151.29        130.25        12.43 o
   1   7   4       2983.22       2800.68        42.96 o
   2   7   4         84.45         89.85         8.37 o
   3   7   4       1016.12        938.17        24.22 o
   4   7   4        134.05        124.61        10.44 o
   5   7   4        496.98        484.95        19.39 o
   6   7   4         21.72         24.79         9.20 o
  -5   8   4          0.02          5.86         7.48 o
  -4   8   4        978.28       1049.90        55.14 o
  -3   8   4          5.44          6.20         4.29 o
  -2   8   4          2.09          1.56         4.34 o
  -1   8   4        141.70         88.99        31.38 o
   0   8   4       2778.45       2639.51        72.77 o
   1   8   4         30.22         25.92         4.98 o
   2   8   4       2802.39       2660.56        45.17 o
   3   8   4          9.99          3.65         4.52 o
   4   8   4        298.29        273.20        15.34 o
   5   8   4         17.52         19.30         6.78 o
   6   8   4        313.19        318.00        22.89 o
  -4   9   4        250.86        263.11        27.80 o
  -3   9   4        573.05        598.38        30.87 o
  -2   9   4         39.98         57.53        11.01 o
  -1   9   4        183.93        201.10        11.19 o
   0   9   4         14.81         21.75         5.21 o
   1   9   4       1509.14       1525.91        33.55 o
   2   9   4        251.17        232.37        14.23 o
   3   9   4        993.55        972.62        28.35 o
   4   9   4         20.86         27.02         9.63 o
   5   9   4        454.36        479.34        27.31 o
  -3  10   4        106.90        104.02        11.43 o
  -2  10   4        536.14        549.58        64.91 o
  -1  10   4         87.83         82.98         9.87 o
   0  10   4       1315.21       1374.74       110.60 o
   1  10   4        103.22         99.96        13.20 o
   2  10   4        203.31        227.81        18.56 o
   3  10   4        139.03        171.63        17.76 o
  -1  11   4        742.32        842.40        45.57 o
   0  11   4          3.61          3.02         9.89 o
   1  11   4        805.86        801.22        44.82 o
   0 -10   5         35.59         27.14        10.59 o
   1 -10   5        657.14        684.76        41.46 o
   2 -10   5        504.84        481.41        37.06 o
  -2  -9   5        704.24        738.38        29.79 o
  -1  -9   5          4.57          3.90         5.32 o
   0  -9   5       1245.03       1260.34        52.03 o
   1  -9   5          1.43          2.59         5.46 o
   2  -9   5        768.54        789.82        55.79 o
   3  -9   5          1.03          7.80         7.41 o
   4  -9   5        680.27        644.37        42.92 o
  -4  -8   5         18.78         17.15        12.34 o
  -3  -8   5        281.06        281.28        18.75 o
  -2  -8   5         36.07         32.45         8.25 o
  -1  -8   5        747.08        794.67        22.37 o
   0  -8   5        376.36        396.61        21.50 o
   1  -8   5       1132.87       1112.29        31.98 o
   2  -8   5         49.34         52.14         6.61 o
   3  -8   5       1689.65       1708.21        41.82 o
   4  -8   5        247.14        242.70        14.91 o
   5  -8   5        612.40        602.95        33.22 o
  -5  -7   5         30.48         27.75        14.23 o
  -4  -7   5        845.49        878.36        29.95 o
  -3  -7   5        320.83        314.25        27.76 o
  -2  -7   5        877.23        873.88        16.63 o
  -1  -7   5         29.78         36.34         4.42 o
   0  -7   5       1209.54       1204.15        17.75 o
   1  -7   5        909.11        901.57        25.93 o
   2  -7   5       1613.53       1456.06       130.52 o
   3  -7   5        133.30        122.09         8.77 o
   4  -7   5        521.98        517.38        17.27 o
   5  -7   5         28.02         31.59         7.89 o
   6  -7   5       1477.28       1528.95        52.72 o
  -5  -6   5        338.13        338.35        20.98 o
  -4  -6   5        182.99        179.54        14.36 o
  -3  -6   5        699.23        713.95        19.90 o
  -2  -6   5         55.60         56.70         4.92 o
  -1  -6   5       1782.68       1797.48        21.10 o
   0  -6   5        488.67        501.82         9.86 o
   1  -6   5       3881.78       3903.34        38.18 o
   2  -6   5        340.57        343.45        16.93 o
   3  -6   5       1136.38       1124.65        22.13 o
   4  -6   5         34.69         36.00         5.86 o
   5  -6   5        152.61        151.90        10.37 o
   6  -6   5         74.39         70.90         9.95 o
  -6  -5   5       1053.77       1107.41        38.66 o
  -5  -5   5        160.05        151.22        14.78 o
  -4  -5   5        899.05        932.81        29.87 o
  -3  -5   5          0.11          0.18         2.37 o
  -2  -5   5         34.44         35.36         3.54 o
  -1  -5   5        305.56        289.46         8.29 o
   0  -5   5       7233.83       7116.19       112.52 o
   1  -5   5        423.14        404.57         8.22 o
   2  -5   5       2017.56       2084.71        70.32 o
   3  -5   5         68.93         63.46         6.07 o
   4  -5   5       2202.76       2114.72        64.36 o
   5  -5   5         58.16         59.53         7.00 o
   6  -5   5        412.01        408.93        26.40 o
   7  -5   5         66.79         74.14        12.28 o
  -6  -4   5          1.00          1.15         6.32 o
  -5  -4   5       2493.98       2600.39        40.79 o
  -4  -4   5        202.76        195.46         9.08 o
  -3  -4   5        195.70        200.76         7.53 o
  -2  -4   5        188.59        187.29         7.72 o
  -1  -4   5       3937.49       3966.63        87.09 o
   0  -4   5        778.75        816.26        18.05 o
   1  -4   5       3305.12       3336.51        55.23 o
   2  -4   5        101.08         90.86         7.08 o
   3  -4   5       1563.73       1493.24        50.03 o
   4  -4   5        361.93        354.70        12.33 o
   5  -4   5       3283.68       3179.03        89.49 o
   6  -4   5         30.55         29.59         6.19 o
   7  -4   5        486.86        464.53        24.73 o
  -7  -3   5         96.11        124.03        16.02 o
  -6  -3   5        641.38        655.08        22.41 o
  -5  -3   5         25.89         30.57         6.44 o
  -4  -3   5        918.90        930.44        19.70 o
  -3  -3   5         17.50         21.06         2.56 o
  -2  -3   5       2426.60       2345.43        40.87 o
  -1  -3   5       2163.73       2274.52        52.54 o
   0  -3   5       7699.46       7882.91       210.27 o
   1  -3   5       2799.69       2971.72        81.55 o
   2  -3   5       3001.46       3080.06        82.81 o
   3  -3   5         22.69         24.31         3.90 o
   4  -3   5        839.84        816.53        11.13 o
   5  -3   5         83.55         79.69         6.88 o
   6  -3   5       1792.42       1739.62        61.48 o
   7  -3   5         11.64         13.39         5.93 o
   8  -3   5       1020.47       1035.80        83.44 o
  -7  -2   5       1559.43       1590.14        47.38 o
  -6  -2   5         11.31          1.97         4.70 o
  -5  -2   5        677.34        680.42        21.02 o
  -4  -2   5          4.17          3.15         3.69 o
  -3  -2   5        543.31        546.81        16.76 o
  -2  -2   5         24.97         28.57         1.71 o
  -1  -2   5       7794.38       7965.85       176.04 o
   0  -2   5        114.41        116.06        19.12 o
   1  -2   5       4608.50       4892.98       106.95 o
   2  -2   5         61.46         63.21         4.63 o
   3  -2   5       8057.93       8142.38       171.05 o
   4  -2   5         66.74         70.51         3.04 o
   5  -2   5         47.91         44.92         3.61 o
   6  -2   5        172.71        170.63         7.98 o
   7  -2   5       1224.57       1243.66        51.21 o
   8  -2   5          4.85         -4.97         5.93 o
  -7  -1   5          8.68         12.01         6.39 o
  -6  -1   5       1793.75       1716.97        35.33 o
  -5  -1   5          1.04          1.83         3.91 o
  -4  -1   5        896.99        934.79        34.23 o
  -3  -1   5       1295.12       1274.85        27.45 o
  -2  -1   5       5206.48       5143.51       101.50 o
  -1  -1   5       1636.46       1663.99        31.90 o
   0  -1   5       1864.45       1835.00        37.48 o
   1  -1   5       1334.98       1580.43        30.62 o
   2  -1   5       9011.18       9096.96        65.96 o
   3  -1   5       2247.08       2408.89        37.27 o
   4  -1   5       3216.91       3218.71        40.09 o
   5  -1   5         66.27         69.81         4.33 o
   6  -1   5        770.40        772.52        13.68 o
   7  -1   5          2.31          1.56         3.46 o
   8  -1   5        869.57        878.03        48.46 o
  -7   0   5        530.95        531.14        21.92 o
  -6   0   5        163.71        174.67        13.51 o
  -5   0   5       1002.60        953.89        24.60 o
  -4   0   5        129.94        120.51         9.30 o
  -3   0   5       4138.06       3866.95       122.13 o
  -2   0   5       1478.26       1490.55        41.36 o
  -1   0   5       4743.08       4888.15       119.76 o
   0   0   5       2939.21       3097.59        75.84 o
   1   0   5      11467.91      12040.28       347.20 o
   2   0   5         75.67         78.83         2.75 o
   3   0   5        308.74        350.44         7.71 o
   4   0   5        196.11        187.48         5.59 o
   5   0   5       2674.00       2575.71        25.89 o
   6   0   5         18.71         23.21         3.76 o
   7   0   5       1898.11       1929.84        48.11 o
   8   0   5          0.03         -3.63         6.78 o
  -7   1   5         43.50         51.17         9.11 o
  -6   1   5       1134.38       1051.36        28.18 o
  -5   1   5         79.85         98.53        15.32 o
  -4   1   5        715.17        715.34        20.19 o
  -3   1   5        267.43        288.61        11.15 o
  -2   1   5       4281.25       4382.35       120.99 o
  -1   1   5        335.34        345.83         7.99 o
   0   1   5       9740.23       9513.09       199.05 o
   1   1   5          2.55          3.19         1.06 o
   2   1   5       9499.38       9284.96       149.57 o
   3   1   5         44.63         38.27         2.64 o
   4   1   5         26.06         33.82         2.97 o
   5   1   5         63.96         67.53         4.43 o
   6   1   5       2118.53       1970.30       102.81 o
   7   1   5         75.69         34.95        17.00 o
   8   1   5        998.17        763.68       228.90 o
  -7   2   5       1148.69       1169.76        43.95 o
  -6   2   5         11.40         12.08         5.83 o
  -5   2   5       2410.78       2346.59        81.36 o
  -4   2   5        652.13        651.70        33.88 o
  -3   2   5        589.10        605.14        28.33 o
  -2   2   5       1798.48       1880.28        42.95 o
  -1   2   5       7237.71       7165.64       129.29 o
   0   2   5         57.33         60.68         6.22 o
   1   2   5       5159.19       5141.12        73.68 o
   2   2   5          2.06          4.30         1.22 o
   3   2   5       3679.01       3795.99        64.66 o
   4   2   5        483.83        495.61         9.39 o
   5   2   5       1400.73       1346.82        16.06 o
   6   2   5          0.00         -1.47         2.68 o
   7   2   5        733.96        692.65        21.84 o
   8   2   5        336.19        353.94        18.08 o
  -7   3   5         47.77         53.57         9.57 o
  -6   3   5       1843.53       1755.73        37.30 o
  -5   3   5         25.30         18.03         5.67 o
  -4   3   5       1484.88       1562.65        62.44 o
  -3   3   5        452.25        451.72        17.95 o
  -2   3   5       2892.19       3047.14        78.94 o
  -1   3   5        148.93        152.77         4.52 o
   0   3   5      11341.04      10795.79       278.74 o
   1   3   5        715.79        693.68        12.58 o
   2   3   5          8.72          8.31         1.52 o
   3   3   5        139.65        158.08         4.63 o
   4   3   5       3970.64       3938.41        70.23 o
   5   3   5        422.83        402.41        12.30 o
   6   3   5       1329.44       1270.57        22.27 o
   7   3   5        150.36        134.03         9.97 o
   8   3   5        638.76        667.72        39.85 o
  -7   4   5        764.37        797.91        47.24 o
  -6   4   5         42.11         40.89         8.18 o
  -5   4   5        847.08        757.72        34.69 o
  -4   4   5        541.04        525.48        18.68 o
  -3   4   5       1033.20       1037.78        47.96 o
  -2   4   5       1165.04       1200.73        29.71 o
  -1   4   5       8545.63       8381.52       262.17 o
   0   4   5        164.90        179.22         5.26 o
   1   4   5       3528.20       3723.69        75.56 o
   2   4   5          3.99          5.28         1.18 o
   3   4   5        855.87        797.96        15.13 o
   4   4   5        183.33        169.52         7.24 o
   5   4   5        560.55        514.94        14.24 o
   6   4   5        163.42        153.12        10.85 o
   7   4   5       1599.34       1651.44        30.23 o
   8   4   5          6.25          8.66         6.82 o
  -6   5   5       1167.53       1111.34        67.71 o
  -5   5   5         23.97         28.75         5.72 o
  -4   5   5        566.72        594.31        32.76 o
  -3   5   5         26.85         18.46         4.59 o
  -2   5   5       2832.91       2920.57        75.58 o
  -1   5   5         91.12        112.95         6.20 o
   0   5   5       1660.51       1664.68        18.69 o
   1   5   5          0.01          1.77         2.17 o
   2   5   5       6021.66       6043.57       175.51 o
   3   5   5        786.18        711.56        15.71 o
   4   5   5        289.53        285.35         9.33 o
   5   5   5         81.56         85.52         8.20 o
   6   5   5        568.39        567.94        19.78 o
   7   5   5         92.76        112.81        11.22 o
  -6   6   5         34.53         38.29         8.86 o
  -5   6   5        897.20        910.55        22.66 o
  -4   6   5        479.53        430.84        70.91 o
  -3   6   5       2089.91       2160.28        79.33 o
  -2   6   5          7.64         10.18         3.37 o
  -1   6   5       1937.18       1950.58        55.70 o
   0   6   5       1588.10       1552.69        38.14 o
   1   6   5        904.19        896.37        15.15 o
   2   6   5        920.90        887.74        26.87 o
   3   6   5       2204.95       2069.37        28.86 o
   4   6   5          0.03         -1.56         3.21 o
   5   6   5        496.85        481.18        18.53 o
   6   6   5          1.63         -1.93         5.54 o
   7   6   5        974.37       1049.66        37.78 o
  -5   7   5        115.60         91.81        11.53 o
  -4   7   5        908.36        917.73        30.93 o
  -3   7   5        598.77        604.65        24.07 o
  -2   7   5       1836.53       1893.53        56.44 o
  -1   7   5         47.74         58.73         6.18 o
   0   7   5       2563.30       2416.36        63.67 o
   1   7   5         32.23         31.70         4.85 o
   2   7   5        945.29        888.49        23.09 o
   3   7   5         44.71         39.88         6.78 o
   4   7   5         70.19         68.47         8.60 o
   5   7   5         35.71         42.22         7.88 o
   6   7   5       1425.26       1563.46        45.27 o
  -5   8   5        375.89        397.72        48.93 o
  -4   8   5         22.23         26.50         7.63 o
  -3   8   5        632.94        670.08        35.09 o
  -2   8   5          9.80         10.39         4.48 o
  -1   8   5        715.60        544.80       166.68 o
   0   8   5         16.77         13.83         4.50 o
   1   8   5       3977.74       3874.24        50.15 o
   2   8   5         29.65         29.79         6.57 o
   3   8   5         47.36         50.11         7.95 o
   4   8   5          1.29          5.78         4.92 o
   5   8   5        561.80        624.40        29.43 o
   6   8   5         31.49         34.21        11.34 o
  -4   9   5        238.07        260.31        33.25 o
  -3   9   5         17.33         23.42         6.75 o
  -2   9   5        978.23        986.81        64.55 o
  -1   9   5         58.33         57.25         7.19 o
   0   9   5        606.70        607.45        18.09 o
   1   9   5          1.95          1.42         4.68 o
   2   9   5        734.88        734.85        24.24 o
   3   9   5          9.11          3.39         4.96 o
   4   9   5        621.35        628.79        29.73 o
   5   9   5        105.43        124.98        16.33 o
  -3  10   5        369.92        384.24        19.23 o
  -2  10   5         85.92         73.77        10.10 o
  -1  10   5       1722.78       1811.38        79.39 o
   0  10   5         89.77         84.62        12.63 o
   1  10   5        184.49        181.05        16.37 o
   2  10   5         34.35         40.30        12.49 o
   3  10   5        196.13        186.67        18.03 o
   0  11   5       1180.44       1205.78        55.09 o
   1  11   5          4.00          6.83        10.18 o
  -2  -9   6         24.70         27.28        13.90 o
  -1  -9   6       1984.84       1998.56        76.67 o
   0  -9   6          0.13         -0.12         5.08 o
   1  -9   6        228.83        242.79        29.90 o
   2  -9   6        104.15        108.42        14.66 o
   3  -9   6        812.85        758.28        33.32 o
  -3  -8   6         39.07         35.15        13.57 o
  -2  -8   6        753.34        754.78        28.36 o
  -1  -8   6        580.87        604.90        26.41 o
   0  -8   6        927.53        961.61        24.92 o
   1  -8   6         14.30          8.35         4.29 o
   2  -8   6        991.43        979.25        27.83 o
   3  -8   6       1039.68        873.14       105.10 o
   4  -8   6        609.45        610.76        25.17 o
   5  -8   6        292.29        262.31        20.51 o
  -4  -7   6         58.33         84.87        12.11 o
  -3  -7   6       1955.84       1986.49        43.72 o
  -2  -7   6         13.15         11.87         4.92 o
  -1  -7   6        770.11        781.32        15.45 o
   0  -7   6        316.22        330.13        11.48 o
   1  -7   6       1167.31       1188.93        35.55 o
   2  -7   6         78.58         79.77         7.32 o
   3  -7   6        321.37        313.41        13.24 o
   4  -7   6        209.37        210.46        14.05 o
   5  -7   6       1066.45       1043.08        31.40 o
   6  -7   6          3.90         -3.51         6.15 o
  -5  -6   6         10.73          9.83         7.19 o
  -4  -6   6        541.28        548.02        24.52 o
  -3  -6   6        119.98        108.01         9.02 o
  -2  -6   6       2658.20       2528.39        33.73 o
  -1  -6   6          2.22          0.53         2.40 o
   0  -6   6       2520.31       2507.18        35.83 o
   1  -6   6        156.36        160.46         7.45 o
   2  -6   6        549.82        535.15        26.30 o
   3  -6   6         60.37         62.12         6.70 o
   4  -6   6        295.04        287.21        15.77 o
   5  -6   6         36.39         33.45         6.52 o
   6  -6   6       1364.68       1355.80        33.95 o
  -5  -5   6        844.50        835.27        51.97 o
  -4  -5   6          1.19          5.06         7.99 o
  -3  -5   6        361.52        369.53        14.26 o
  -2  -5   6        556.65        535.94        11.73 o
  -1  -5   6       4730.20       4627.77        53.83 o
   0  -5   6          9.98         16.64         2.98 o
   1  -5   6       1685.90       1648.12        16.33 o
   2  -5   6        860.32        842.73        20.80 o
   3  -5   6        839.10        828.97        25.52 o
   4  -5   6          2.23          3.96         3.56 o
   5  -5   6       1579.94       1540.07        31.30 o
   6  -5   6         58.95         53.32         8.82 o
   7  -5   6        366.51        360.09        19.07 o
  -6  -4   6        896.54        919.32        35.66 o
  -5  -4   6         94.60         97.50         9.86 o
  -4  -4   6       1375.39       1403.09        29.14 o
  -3  -4   6         92.86         97.14         7.61 o
  -2  -4   6       2050.34       2041.40        39.27 o
  -1  -4   6          2.66          3.41         2.05 o
   0  -4   6       4216.69       4220.42        94.52 o
   1  -4   6        613.64        638.71        15.49 o
   2  -4   6         60.46         72.71         6.82 o
   3  -4   6       1891.25       1816.54        55.57 o
   4  -4   6       3869.19       3748.03        69.58 o
   5  -4   6          3.65          1.45         3.61 o
   6  -4   6       1576.33       1529.81        61.91 o
   7  -4   6        139.97        145.70        12.77 o
  -6  -3   6         28.12         35.43         7.76 o
  -5  -3   6        191.15        193.79        16.53 o
  -4  -3   6        158.30        160.77        11.73 o
  -3  -3   6       3906.53       3997.72        92.39 o
  -2  -3   6        179.38        181.87         4.99 o
  -1  -3   6       5259.68       5426.35       106.09 o
   0  -3   6          1.19          3.48         2.22 o
   1  -3   6       1494.80       1486.60        37.77 o
   2  -3   6        168.66        169.68         8.76 o
   3  -3   6        786.42        760.78        18.85 o
   4  -3   6        587.34        560.93        14.90 o
   5  -3   6       1631.06       1593.06        26.44 o
   6  -3   6        300.43        285.78        12.79 o
   7  -3   6       2450.35       2453.49        89.33 o
   8  -3   6         75.29         76.43        10.97 o
  -6  -2   6        714.85        726.64        24.23 o
  -5  -2   6          4.56          8.12         4.72 o
  -4  -2   6        370.71        383.37        16.60 o
  -3  -2   6         16.09         21.70         3.34 o
  -2  -2   6       6497.94       6674.76       144.93 o
  -1  -2   6        533.97        558.26         8.75 o
   0  -2   6       2398.13       2294.39        36.66 o
   1  -2   6       1913.89       1995.82        38.04 o
   2  -2   6       5316.65       5474.06       103.94 o
   3  -2   6         92.44         80.79         6.61 o
   4  -2   6        607.59        635.19        10.45 o
   5  -2   6        458.71        455.67        12.74 o
   6  -2   6       1297.64       1248.10        33.05 o
   7  -2   6          1.19          5.67         4.92 o
   8  -2   6       1332.66       1369.19        84.44 o
  -7  -1   6        655.77        694.39        25.30 o
  -6  -1   6         14.32         22.07         6.57 o
  -5  -1   6       1382.43       1366.93        33.04 o
  -4  -1   6        712.91        726.47        20.79 o
  -3  -1   6       2505.85       2435.61        42.73 o
  -2  -1   6        867.06        883.88        15.30 o
  -1  -1   6       3533.70       3542.30        78.76 o
   0  -1   6        938.28        913.51        27.32 o
   1  -1   6       2334.31       2572.76        46.95 o
   2  -1   6       3762.06       3736.20        58.47 o
   3  -1   6       4229.96       4359.19        48.78 o
   4  -1   6         31.42         29.97         2.37 o
   5  -1   6       1817.32       1751.97        20.98 o
   6  -1   6         81.79         80.99         5.99 o
   7  -1   6       1391.72       1448.11        27.62 o
   8  -1   6         15.47         13.16        11.17 o
  -7   0   6          6.78          7.08         5.88 o
  -6   0   6        158.63        144.39        12.04 o
  -5   0   6          0.77          2.42         3.96 o
  -4   0   6       3745.91       3542.94        71.77 o
  -3   0   6        560.46        536.96        16.68 o
  -2   0   6       3464.29       3389.90        88.43 o
  -1   0   6        415.60        461.05        10.28 o
   0   0   6       5216.94       5219.88       116.61 o
   1   0   6         67.81         64.49         2.92 o
   2   0   6       1948.38       1852.28        36.37 o
   3   0   6        313.71        339.31        10.26 o
   4   0   6        833.05        880.14        11.45 o
   5   0   6         63.24         71.53         4.43 o
   6   0   6       5225.09       5264.63        35.92 o
   7   0   6         35.55         42.66         5.50 o
   8   0   6        250.13        240.22        19.75 o
  -7   1   6        568.77        595.65        23.92 o
  -6   1   6          2.72         -0.55         4.44 o
  -5   1   6        453.51        426.13        26.12 o
  -4   1   6         62.33         68.03         7.68 o
  -3   1   6       2441.02       2328.75        80.99 o
  -2   1   6        767.14        761.47        25.99 o
  -1   1   6       7790.21       7694.18       180.78 o
   0   1   6       1505.89       1468.24        31.56 o
   1   1   6       5212.07       4954.64        76.61 o
   2   1   6         44.81         43.34         2.94 o
   3   1   6       1201.43       1273.44        30.13 o
   4   1   6         24.20         27.92         2.84 o
   5   1   6       1416.56       1317.24        23.82 o
   6   1   6         16.55         18.54         3.59 o
   7   1   6       1930.14       1999.34        61.25 o
   8   1   6          7.10         -2.64         7.17 o
  -7   2   6          7.16          6.06         5.89 o
  -6   2   6       1403.97       1377.34        33.37 o
  -5   2   6        588.30        543.08        19.88 o
  -4   2   6        466.59        405.73        19.50 o
  -3   2   6        407.52        360.81        10.94 o
  -2   2   6       4053.26       4272.83       103.17 o
  -1   2   6        317.20        336.55         6.99 o
   0   2   6       5797.85       5346.68       102.01 o
   1   2   6        135.37         85.98        20.16 o
   2   2   6       2355.22       2353.03        19.11 o
   3   2   6        317.53        316.96        18.54 o
   4   2   6       4492.31       4574.13        36.61 o
   5   2   6         10.65         13.22         2.87 o
   6   2   6        568.90        557.07        13.82 o
   7   2   6        272.53        289.10        13.70 o
   8   2   6        494.87        496.14        29.73 o
  -7   3   6        427.67        427.75        21.10 o
  -6   3   6        118.62        128.29        12.00 o
  -5   3   6       1165.03       1080.42        46.21 o
  -4   3   6         27.13         31.33         4.80 o
  -3   3   6       1636.93       1654.51        64.50 o
  -2   3   6        477.87        488.50        13.72 o
  -1   3   6       9803.37       9693.73       217.69 o
   0   3   6       3858.65       3833.05        91.19 o
   1   3   6        359.26        354.58         9.03 o
   2   3   6        620.47        637.61        11.05 o
   3   3   6       2800.06       2795.17        48.12 o
   4   3   6         35.71         42.91         4.09 o
   5   3   6       3304.66       3182.24        74.71 o
   6   3   6         10.96         10.54         3.67 o
   7   3   6        506.63        516.86        25.21 o
   8   3   6         13.83         12.18         6.86 o
  -6   4   6         80.61         87.06        10.60 o
  -5   4   6          8.54          6.49         5.14 o
  -4   4   6        821.66        786.59        26.67 o
  -3   4   6         16.68         15.88         3.28 o
  -2   4   6       5703.54       5912.69       219.29 o
  -1   4   6        373.62        385.93         9.99 o
   0   4   6       4763.95       4619.10       118.19 o
   1   4   6       1079.86       1053.35        21.71 o
   2   4   6       1903.42       1901.53        31.15 o
   3   4   6        308.83        307.79         7.75 o
   4   4   6        584.56        560.07        15.09 o
   5   4   6        168.34        166.57         8.69 o
   6   4   6       1861.70       1764.51        49.38 o
   7   4   6          2.14          0.19         4.10 o
  -6   5   6        194.11        185.07        14.32 o
  -5   5   6         50.11         63.27         8.98 o
  -4   5   6          8.27         11.87         4.31 o
  -3   5   6       2378.51       1984.67       381.28 o
  -2   5   6        431.69        435.12        19.02 o
  -1   5   6       2416.09       2368.88        94.46 o
   0   5   6         33.14         54.05         3.66 o
   1   5   6       4700.91       4750.74        73.41 o
   2   5   6        628.36        683.42        16.82 o
   3   5   6       1845.49       1762.82        27.25 o
   4   5   6        128.43        108.67         6.40 o
   5   5   6        321.04        300.45        13.53 o
   6   5   6         45.13         46.91         7.54 o
   7   5   6        923.07        931.00        34.12 o
  -6   6   6        420.20        455.09        39.89 o
  -5   6   6        418.16        389.87        18.65 o
  -4   6   6        964.06        769.26       140.23 o
  -3   6   6        220.55        218.51        13.32 o
  -2   6   6       2750.47       2839.22        96.29 o
  -1   6   6       2774.41       2850.41       118.74 o
   0   6   6       1244.09       1246.37        21.33 o
   1   6   6        473.84        520.89        12.21 o
   2   6   6       2387.04       2361.18        69.54 o
   3   6   6          1.43          4.65         3.84 o
   4   6   6        670.98        638.15        21.40 o
   5   6   6         11.97         10.97         5.02 o
   6   6   6       1388.42       1409.58        41.09 o
   7   6   6          5.66          0.46         6.55 o
  -5   7   6        480.57        378.12        93.76 o
  -4   7   6        222.11        224.20        12.12 o
  -3   7   6       1432.73       1452.42        57.54 o
  -2   7   6         18.31         20.34         4.02 o
  -1   7   6       2552.46       2456.01        78.02 o
   0   7   6        111.67        107.74         7.70 o
   1   7   6       2581.22       2543.57        61.03 o
   2   7   6          4.30          1.15         3.45 o
   3   7   6          6.88          7.61         4.47 o
   4   7   6         37.42         37.27         7.20 o
   5   7   6       1937.55       1931.43        38.81 o
   6   7   6         30.18         30.52        10.88 o
  -4   8   6        300.83        295.92        16.98 o
  -3   8   6        229.63        240.75        12.42 o
  -2   8   6       1240.49       1295.46        43.47 o
  -1   8   6          2.69          2.55         3.74 o
   0   8   6       2743.93       2655.08        41.27 o
   1   8   6         80.26         78.38         9.70 o
   2   8   6        810.84        791.24        24.88 o
   3   8   6         14.87         16.30         6.02 o
   4   8   6        184.85        206.84        13.90 o
   5   8   6          0.77          0.48         6.27 o
  -4   9   6        108.79        125.54        19.63 o
  -3   9   6        666.09        714.39        38.97 o
  -2   9   6        473.74        451.09        18.14 o
  -1   9   6       1202.05       1246.96        65.16 o
   0   9   6          2.05          2.29         4.52 o
   1   9   6        471.76        465.24        19.47 o
   2   9   6          2.66          4.27         5.13 o
   3   9   6        864.02        846.15        32.92 o
   4   9   6        113.91        118.82        15.17 o
   5   9   6        460.53        526.78        38.43 o
  -2  10   6       1642.23       1760.20        82.58 o
  -1  10   6        140.78        139.39        22.48 o
   0  10   6        618.44        680.71        34.33 o
   1  10   6         65.28         68.69        17.29 o
   2  10   6         29.74         30.46         9.61 o
   3  10   6         49.18         51.33        11.63 o
  -1  -9   7         70.95         62.67        18.38 o
   0  -9   7        475.60        473.35        51.32 o
   1  -9   7        272.38        275.27        20.84 o
   2  -9   7        512.03        500.27        27.55 o
   3  -9   7         65.84         39.72        15.08 o
  -3  -8   7        690.64        715.83        40.80 o
  -2  -8   7         79.48         75.25        16.87 o
  -1  -8   7        336.50        333.29        15.12 o
   0  -8   7        128.72        135.53        10.98 o
   1  -8   7       1841.68       1857.66        59.12 o
   2  -8   7        909.36        916.89        56.38 o
   3  -8   7        460.96        463.86        19.52 o
   4  -8   7        242.76        249.63        15.62 o
  -4  -7   7       1258.01       1284.83        38.89 o
  -3  -7   7          0.20          3.58         5.73 o
  -2  -7   7        915.92        926.59        28.27 o
  -1  -7   7        185.00        183.40        11.00 o
   0  -7   7        566.64        490.73        78.86 o
   1  -7   7          4.41          2.93         4.15 o
   2  -7   7       1294.24       1230.14        39.92 o
   3  -7   7          0.25         -0.87         3.63 o
   4  -7   7        657.20        648.45        22.56 o
   5  -7   7         26.45         27.22         7.62 o
  -4  -6   7         11.16         15.58         7.82 o
  -3  -6   7       1889.63       1868.30        41.95 o
  -2  -6   7        298.42        301.67        11.64 o
  -1  -6   7       1880.67       1785.66        28.13 o
   0  -6   7        561.64        570.28        12.67 o
   1  -6   7       1401.82       1422.02        38.38 o
   2  -6   7        299.50        310.89        14.24 o
   3  -6   7        432.50        433.26        17.38 o
   4  -6   7         32.57         30.64         5.72 o
   5  -6   7       1345.20       1324.14        31.95 o
   6  -6   7         76.85         84.83        11.16 o
  -5  -5   7          3.84          3.70         6.84 o
  -4  -5   7        256.94        222.53        21.87 o
  -3  -5   7        184.91        178.19        13.78 o
  -2  -5   7       2186.40       2106.16        27.67 o
  -1  -5   7         99.89         86.73        17.26 o
   0  -5   7       3272.06       3266.41        35.03 o
   1  -5   7        341.13        340.32        10.86 o
   2  -5   7        717.63        712.08        27.62 o
   3  -5   7          9.41         10.88         3.75 o
   4  -5   7       3104.35       2974.40        89.58 o
   5  -5   7        201.71        185.16        10.91 o
   6  -5   7         94.70         91.12        10.92 o
   7  -5   7         16.09         13.26         7.83 o
  -5  -4   7        443.72        456.85        19.20 o
  -4  -4   7         26.02         22.19         6.03 o
  -3  -4   7       2596.93       2530.83        46.96 o
  -2  -4   7          1.42          8.63         4.32 o
  -1  -4   7       2032.33       2037.30        35.17 o
   0  -4   7        644.26        613.40        21.07 o
   1  -4   7       1142.73       1075.71        21.72 o
   2  -4   7         84.85         74.22         7.12 o
   3  -4   7       2998.80       2915.04       102.73 o
   4  -4   7        473.71        459.36        15.34 o
   5  -4   7       2230.08       2206.25        49.11 o
   6  -4   7        310.67        321.57        16.75 o
   7  -4   7        169.13        147.39        13.24 o
  -6  -3   7         54.88         70.74         9.87 o
  -5  -3   7          8.77          7.15         5.02 o
  -4  -3   7       1589.27       1523.99        31.45 o
  -3  -3   7          0.93          1.32         3.37 o
  -2  -3   7       6153.74       6036.10        90.26 o
  -1  -3   7         24.60         26.59         2.95 o
   0  -3   7       1230.20       1291.17        38.97 o
   1  -3   7        339.32        342.02         9.25 o
   2  -3   7       2087.80       2062.03        49.17 o
   3  -3   7          5.84          7.61         3.67 o
   4  -3   7       1565.63       1513.88        30.40 o
   5  -3   7          0.04          1.41         3.08 o
   6  -3   7       1778.73       1793.03        35.05 o
   7  -3   7         78.43         91.59        11.00 o
  -6  -2   7          0.98         -2.16         4.54 o
  -5  -2   7        165.32        169.07        12.36 o
  -4  -2   7          0.94          1.98         3.85 o
  -3  -2   7       3041.45       3012.89        61.44 o
  -2  -2   7        909.15        918.33        27.22 o
  -1  -2   7       5714.73       5991.05       159.31 o
   0  -2   7        511.86        526.42        12.37 o
   1  -2   7       1981.15       1987.17        36.18 o
   2  -2   7        288.81        267.15        10.61 o
   3  -2   7       4415.30       4271.57       128.93 o
   4  -2   7        878.59        850.02        17.90 o
   5  -2   7        220.93        221.74        10.32 o
   6  -2   7         43.31         35.91         5.99 o
   7  -2   7       1537.13       1634.20        50.03 o
   8  -2   7         59.38         66.44        10.32 o
  -6  -1   7        317.72        327.25        17.30 o
  -5  -1   7         32.64         33.93         7.28 o
  -4  -1   7       3357.57       3218.62        44.93 o
  -3  -1   7          0.23         -0.21         3.37 o
  -2  -1   7       1119.65       1164.69        17.49 o
  -1  -1   7       2836.46       2970.67        68.79 o
   0  -1   7       6079.57       6120.36       156.65 o
   1  -1   7       1903.12       2050.60        51.03 o
   2  -1   7       2373.93       2457.18        40.98 o
   3  -1   7          6.86          5.13         1.96 o
   4  -1   7       3205.43       3339.25        94.56 o
   5  -1   7        124.89        131.48         5.24 o
   6  -1   7       1461.18       1445.65        25.93 o
   7  -1   7         38.85         35.54         6.67 o
   8  -1   7         42.28         46.63        11.92 o
  -6   0   7         51.30         58.18         8.94 o
  -5   0   7       1935.79       1865.24        50.80 o
  -4   0   7         42.11         45.69         7.01 o
  -3   0   7       3847.30       3689.56        78.98 o
  -2   0   7        218.54        236.90        14.31 o
  -1   0   7       3256.08       3298.53        87.66 o
   0   0   7          1.06          8.15         2.06 o
   1   0   7       3512.54       3715.14        61.23 o
   2   0   7          6.63         13.32         2.40 o
   3   0   7        544.66        503.90        10.99 o
   4   0   7          2.59          0.23         1.79 o
   5   0   7       5790.59       5884.51        85.25 o
   6   0   7        102.44        105.46         6.75 o
   7   0   7        514.66        536.48        17.18 o
   8   0   7          8.30          8.51         8.14 o
  -6   1   7        170.92        179.24        13.69 o
  -5   1   7        112.89        100.97        10.02 o
  -4   1   7       1734.29       1658.16        51.34 o
  -3   1   7       1272.92       1164.48        35.58 o
  -2   1   7       5270.53       5369.20       205.10 o
  -1   1   7        959.68        939.51        28.64 o
   0   1   7       4505.98       4564.48       112.81 o
   1   1   7        154.72        151.58         5.88 o
   2   1   7       2161.82       2129.62        18.14 o
   3   1   7        517.78        519.50         9.65 o
   4   1   7       1427.69       1489.16        24.48 o
   5   1   7          0.39          2.14         2.23 o
   6   1   7       1931.19       1987.81        21.91 o
   7   1   7          0.50          0.46         3.77 o
   8   1   7        384.30        434.08        34.96 o
  -6   2   7        120.57        118.70        11.78 o
  -5   2   7        886.90        861.92        25.50 o
  -4   2   7          6.25          4.25         4.29 o
  -3   2   7       1953.13       1978.54        73.84 o
  -2   2   7        914.66        954.45        27.86 o
  -1   2   7       4334.11       4304.00        89.75 o
   0   2   7        272.28        247.85         6.44 o
   1   2   7       1658.29       1673.41        17.10 o
   2   2   7        798.40        743.02        23.51 o
   3   2   7       4723.94       4374.49       319.79 o
   4   2   7        201.98        193.80         6.20 o
   5   2   7       1876.65       1869.41        23.70 o
   6   2   7        113.65        121.72         9.46 o
   7   2   7        173.20        164.55        10.34 o
   8   2   7          6.06          2.07        12.06 o
  -6   3   7        537.71        520.09        21.96 o
  -5   3   7         10.43          9.20         5.28 o
  -4   3   7       2445.98       2345.29        88.36 o
  -3   3   7         32.23         42.73         4.55 o
  -2   3   7       3730.82       3836.18       102.09 o
  -1   3   7        122.63        111.61         4.35 o
   0   3   7        956.49        841.43        12.41 o
   1   3   7        128.18        122.38         4.56 o
   2   3   7       1255.31       1333.11        28.16 o
   3   3   7        875.93        860.86        17.66 o
   4   3   7       5581.98       5644.19        85.08 o
   5   3   7        413.14        443.63        14.41 o
   6   3   7        824.85        835.20        17.36 o
   7   3   7         12.84         10.18         4.87 o
   8   3   7        236.38        237.85        15.50 o
  -6   4   7          0.07         -1.21         4.89 o
  -5   4   7        195.88        195.61        13.31 o
  -4   4   7         94.06         88.16         9.13 o
  -3   4   7       5766.19       5821.58       214.25 o
  -2   4   7        332.32        328.14        20.70 o
  -1   4   7       1376.75       1362.14        29.75 o
   0   4   7         10.72         12.72         5.87 o
   1   4   7       2003.17       2019.57        37.57 o
   2   4   7          0.70          2.44         1.72 o
   3   4   7       1353.00       1345.81        53.76 o
   4   4   7        175.71        179.38         7.40 o
   5   4   7       1667.97       1609.04        31.44 o
   6   4   7         31.01         29.01         5.58 o
   7   4   7       1091.80       1080.29        54.94 o
  -6   5   7        273.00        298.22        17.85 o
  -5   5   7         53.10         46.72         8.32 o
  -4   5   7       1033.59        936.95        58.93 o
  -3   5   7        328.41        326.06        16.40 o
  -2   5   7       2300.82       2331.93        92.32 o
  -1   5   7          5.95          0.60         2.65 o
   0   5   7       1058.80        976.18        58.04 o
   1   5   7       1645.56       1594.50        43.30 o
   2   5   7       3584.38       3594.65        96.56 o
   3   5   7        425.05        444.62        18.20 o
   4   5   7        955.11        938.43        19.54 o
   5   5   7        141.99        145.69        10.13 o
   6   5   7        968.94        934.94        32.33 o
   7   5   7          1.60          0.57         6.25 o
  -5   6   7       1673.08       1627.83        53.52 o
  -4   6   7        321.13        304.49        13.17 o
  -3   6   7        772.91        809.20        34.01 o
  -2   6   7        801.79        831.36        22.72 o
  -1   6   7       1490.70       1535.06        69.93 o
   0   6   7        227.23        219.66         7.29 o
   1   6   7        526.66        516.68        16.99 o
   2   6   7         37.71         44.47         4.43 o
   3   6   7       2353.66       2182.27        43.72 o
   4   6   7        124.81        119.24        10.05 o
   5   6   7       2010.71       1895.31        45.23 o
   6   6   7          0.07         -1.03         5.25 o
   7   6   7        131.63        143.91        16.23 o
  -5   7   7          9.05          5.95         5.35 o
  -4   7   7       1695.75       1678.70        57.72 o
  -3   7   7          2.62          3.65         3.37 o
  -2   7   7        760.27        777.67        25.56 o
  -1   7   7        110.25        111.68         9.79 o
   0   7   7       2212.91       2171.24        30.59 o
   1   7   7          0.62          0.10         2.72 o
   2   7   7         27.40         37.45         6.63 o
   3   7   7        236.96        241.55        13.56 o
   4   7   7       2054.26       1993.39        38.31 o
   5   7   7          0.03          2.74         4.83 o
   6   7   7       1128.11       1181.28        40.34 o
  -4   8   7        186.71        211.15        20.78 o
  -3   8   7        462.99        477.33        20.27 o
  -2   8   7          1.89          2.01         3.89 o
  -1   8   7       1557.95       1576.17        41.14 o
   0   8   7        784.88        771.18        19.76 o
   1   8   7        763.70        769.57        23.54 o
   2   8   7        210.93        216.69        13.37 o
   3   8   7        717.66        690.13        23.37 o
   4   8   7         43.28         35.39         9.62 o
   5   8   7        845.95        837.86        34.29 o
  -3   9   7        186.66        185.06        17.61 o
  -2   9   7        884.18        942.48        48.99 o
  -1   9   7         10.35          8.32         5.96 o
   0   9   7        120.95        123.51        11.41 o
   1   9   7         20.10         20.10         6.52 o
   2   9   7       1094.46       1109.61        36.80 o
   3   9   7          6.31          4.63         6.68 o
   4   9   7       1223.77       1297.14        50.30 o
  -2  10   7         62.44         69.98        10.27 o
  -1  10   7        494.07        553.41        38.90 o
   0  10   7        156.91        174.42        16.79 o
   1  10   7         36.59         50.54        11.17 o
   2  10   7         70.84         76.44        13.29 o
   3  10   7        973.74       1031.02        52.14 o
   1  -9   8        522.19        475.76        27.15 o
  -1  -8   8         35.43         37.29         7.09 o
   0  -8   8       1145.86       1213.86        58.49 o
   1  -8   8        343.18        306.19        41.49 o
   2  -8   8        927.29        915.05        42.02 o
   3  -8   8         37.06         32.35         7.88 o
   4  -8   8        648.97        634.25        31.15 o
  -3  -7   8        919.36        903.50        31.47 o
  -2  -7   8        119.72        122.94        10.24 o
  -1  -7   8        101.03        101.02        11.72 o
   0  -7   8        348.08        350.84        23.67 o
   1  -7   8       1265.18       1265.78        31.78 o
   2  -7   8        470.56        493.71        36.73 o
   3  -7   8        758.15        745.12        26.78 o
   4  -7   8        178.30        155.94        12.60 o
   5  -7   8       1913.55       1938.81        53.05 o
  -4  -6   8        589.32        610.58        27.94 o
  -3  -6   8         60.22         70.13        12.49 o
  -2  -6   8       1588.15       1597.75        31.33 o
  -1  -6   8        348.75        280.71        70.04 o
   0  -6   8        649.87        657.57        25.64 o
   1  -6   8         43.87         54.77         7.15 o
   2  -6   8        651.46        618.63        41.91 o
   3  -6   8       1071.18       1055.53        37.34 o
   4  -6   8       1826.58       1785.86        54.56 o
   5  -6   8        194.20        178.02        15.01 o
   6  -6   8        649.77        634.80        24.57 o
  -5  -5   8        698.56        749.26        32.85 o
  -4  -5   8         96.26        101.47        13.09 o
  -3  -5   8        447.69        446.59        21.68 o
  -2  -5   8          0.23          0.24         3.10 o
  -1  -5   8       1877.82       1870.33        21.78 o
   0  -5   8        322.89        312.47         8.81 o
   1  -5   8        857.06        844.38        35.40 o
   2  -5   8         44.69         41.00         6.53 o
   3  -5   8       3056.51       3069.59       114.87 o
   4  -5   8        507.69        504.40        18.41 o
   5  -5   8        786.63        759.82        29.58 o
   6  -5   8          6.22          8.68         6.02 o
  -5  -4   8         55.66         60.89         9.34 o
  -4  -4   8       1783.12       1777.77        45.02 o
  -3  -4   8         13.83         16.47         6.72 o
  -2  -4   8        579.76        593.49        19.30 o
  -1  -4   8          7.99          7.36         2.96 o
   0  -4   8        452.78        485.41        14.83 o
   1  -4   8         72.39         84.63         5.11 o
   2  -4   8       3489.10       3427.88       120.49 o
   3  -4   8        326.24        312.98        14.01 o
   4  -4   8       3524.13       3387.97       105.59 o
   5  -4   8        342.57        337.00        13.88 o
   6  -4   8        393.68        408.59        27.58 o
   7  -4   8         25.16         25.61         8.69 o
  -5  -3   8        476.98        464.38        19.92 o
  -4  -3   8          7.39         13.45         5.24 o
  -3  -3   8       4444.92       4302.25        75.33 o
  -2  -3   8        386.02        402.66        13.10 o
  -1  -3   8        168.85        183.60         6.17 o
   0  -3   8          0.80          4.38         2.77 o
   1  -3   8       1511.78       1477.53        38.02 o
   2  -3   8        151.45        159.80         9.37 o
   3  -3   8       4054.81       4084.07        96.35 o
   4  -3   8        189.87        185.55        11.25 o
   5  -3   8       1254.53       1218.41        24.48 o
   6  -3   8        130.07        136.00         9.92 o
   7  -3   8       1127.25       1119.57        30.79 o
  -6  -2   8        326.95        334.37        18.33 o
  -5  -2   8         61.03         64.60         9.10 o
  -4  -2   8       1481.63       1452.50        31.86 o
  -3  -2   8          0.44          1.80         3.63 o
  -2  -2   8       1571.25       1563.82        25.84 o
  -1  -2   8         50.24         52.27         3.83 o
   0  -2   8       2053.11       2042.05        66.58 o
   1  -2   8       1559.07       1542.48        27.45 o
   2  -2   8       3600.10       3671.85        97.40 o
   3  -2   8       2505.90       2477.78        71.96 o
   4  -2   8       2272.69       2241.14        35.63 o
   5  -2   8          6.34          5.80         3.38 o
   6  -2   8        649.22        663.55        18.90 o
   7  -2   8        159.58        171.69        13.34 o
  -6  -1   8         19.94         27.66         7.80 o
  -5  -1   8       2275.98       2245.81        41.83 o
  -4  -1   8         15.68         17.11         5.48 o
  -3  -1   8        592.83        595.70        19.10 o
  -2  -1   8         42.07         45.67         3.98 o
  -1  -1   8       1041.31       1114.09        27.82 o
   0  -1   8        200.04        199.79         5.62 o
   1  -1   8       4640.44       4736.96       129.31 o
   2  -1   8         89.77         80.27         3.17 o
   3  -1   8       3407.34       3424.29        53.28 o
   4  -1   8        465.68        479.45        14.92 o
   5  -1   8       3502.70       3456.90        46.77 o
   6  -1   8          7.40          5.72         3.97 o
   7  -1   8          1.52          0.87         5.30 o
   8  -1   8          1.20         -0.66         7.93 o
  -6   0   8        617.55        620.50        23.93 o
  -5   0   8         16.63         12.11         5.51 o
  -4   0   8       3495.77       3368.90        79.93 o
  -3   0   8         32.66         32.48         6.57 o
  -2   0   8        679.03        704.07        19.06 o
  -1   0   8        863.54        910.04        25.58 o
   0   0   8       2818.44       2710.37        54.52 o
   1   0   8        727.62        725.80        16.24 o
   2   0   8       1608.42       1707.36        27.93 o
   3   0   8        194.58        218.42         6.17 o
   4   0   8       5596.73       5711.24       140.26 o
   5   0   8        185.03        193.95         6.49 o
   6   0   8       1379.49       1387.39        26.88 o
   7   0   8          0.96          6.46         4.70 o
   8   0   8         27.15         29.51        10.81 o
  -6   1   8          2.81          5.92         5.56 o
  -5   1   8        656.84        640.13        25.95 o
  -4   1   8        139.68        145.19        11.03 o
  -3   1   8       2560.93       2486.11       111.32 o
  -2   1   8          4.89          9.32         3.67 o
  -1   1   8       2920.80       2928.76        70.92 o
   0   1   8       3563.44       3411.67        51.50 o
   1   1   8       2114.36       2247.49        36.11 o
   2   1   8       4514.69       4464.25        51.93 o
   3   1   8       3457.58       3266.20        34.16 o
   4   1   8         60.84         61.95         5.38 o
   5   1   8       1812.48       1860.83        28.84 o
   6   1   8          9.52         15.00         3.86 o
   7   1   8        421.57        422.97        19.15 o
   8   1   8        140.59        152.60        19.16 o
  -6   2   8       1407.96       1425.22        35.91 o
  -5   2   8         32.93         42.84         7.88 o
  -4   2   8        535.18        524.02        19.53 o
  -3   2   8        123.47        124.21        10.41 o
  -2   2   8       2398.76       2537.23        61.03 o
  -1   2   8         80.06         74.77         3.54 o
   0   2   8       1992.52       1918.97        26.12 o
   1   2   8        303.88        310.12         8.79 o
   2   2   8       4529.76       3149.97      1009.89 o
   3   2   8        103.12        124.19         6.21 o
   4   2   8       4237.39       4240.49        75.43 o
   5   2   8        330.99        346.74         8.89 o
   6   2   8         16.53         21.07         4.26 o
   7   2   8         65.95         65.42         7.67 o
   8   2   8        701.68        694.82        43.30 o
  -6   3   8          8.00         15.02         6.42 o
  -5   3   8       1941.07       1891.20        54.10 o
  -4   3   8         32.01         27.09         6.55 o
  -3   3   8       2326.17       2087.29       164.31 o
  -2   3   8         18.67         11.89         2.42 o
  -1   3   8        590.21        624.26        12.72 o
   0   3   8        239.61        209.83         7.05 o
   1   3   8       1819.64       1753.87        25.84 o
   2   3   8         64.14         59.63         4.22 o
   3   3   8       5358.46       5423.28        49.40 o
   4   3   8         44.18         44.41         4.89 o
   5   3   8       1321.11       1321.89        20.15 o
   6   3   8          0.23          2.43         5.20 o
   7   3   8        337.39        320.45        31.68 o
  -6   4   8         98.36         95.56        11.52 o
  -5   4   8         61.98         66.04         9.46 o
  -4   4   8       3466.77       3369.36       137.50 o
  -3   4   8          8.80          8.23         3.60 o
  -2   4   8       1435.67       1468.64        59.26 o
  -1   4   8        460.92        474.55        10.92 o
   0   4   8       1278.24       1211.55        18.06 o
   1   4   8        129.21        129.79         5.30 o
   2   4   8       2855.43       2836.90        55.77 o
   3   4   8        173.21        176.01         7.08 o
   4   4   8        961.74        981.33        31.68 o
   5   4   8         27.63         25.52         4.94 o
   6   4   8       1300.12       1286.79        30.99 o
   7   4   8        198.47        194.70        13.57 o
  -5   5   8        823.34        845.03        27.41 o
  -4   5   8         30.09         31.48         6.99 o
  -3   5   8       1256.68       1216.50        54.05 o
  -2   5   8        213.58        224.13        13.50 o
  -1   5   8       1397.50       1421.55        35.86 o
   0   5   8       1315.90       1293.46        24.33 o
   1   5   8       1994.92       1993.70        32.86 o
   2   5   8         32.78         29.44         3.13 o
   3   5   8       2841.27       2755.38       123.68 o
   4   5   8        494.19        504.46        14.10 o
   5   5   8        183.37        189.62        11.33 o
   6   5   8         55.19         51.58         9.95 o
   7   5   8        628.68        650.36        29.56 o
  -5   6   8         19.41         19.27         7.24 o
  -4   6   8       1645.12       1615.03        75.59 o
  -3   6   8         75.89         82.13         7.63 o
  -2   6   8        341.82        377.56        17.87 o
  -1   6   8         11.39          9.60         3.20 o
   0   6   8       1287.99       1288.34        23.57 o
   1   6   8        136.70        127.24         7.59 o
   2   6   8       1070.96       1033.35        24.48 o
   3   6   8         28.10         38.04         6.73 o
   4   6   8       2666.30       2638.26        49.36 o
   5   6   8          3.49         10.30         6.68 o
   6   6   8        186.71        182.54        19.18 o
  -4   7   8        193.85        192.23        22.50 o
  -3   7   8        808.98        761.35        25.06 o
  -2   7   8        488.82        488.59        15.75 o
  -1   7   8       1551.42       1582.13        65.08 o
   0   7   8         10.96         15.29         4.50 o
   1   7   8        119.91        121.55        10.20 o
   2   7   8        184.15        181.41        15.02 o
   3   7   8       1215.08       1119.97        28.24 o
   4   7   8         29.69         29.63         6.97 o
   5   7   8       1288.96       1318.19        40.65 o
   6   7   8          0.17         -2.43         6.59 o
  -4   8   8        532.26        569.02        29.17 o
  -3   8   8        327.30        327.27        17.53 o
  -2   8   8       1408.53       1408.68        49.02 o
  -1   8   8       1304.91       1336.93        58.40 o
   0   8   8        385.94        400.54        14.88 o
   1   8   8        134.35        132.04        11.22 o
   2   8   8        999.07        980.44        27.37 o
   3   8   8          7.49          4.36         5.14 o
   4   8   8        497.23        519.76        26.48 o
   5   8   8         37.58         31.19        10.21 o
  -3   9   8        579.53        634.44        34.52 o
  -2   9   8         15.76         22.45         7.04 o
  -1   9   8        292.93        303.96        16.75 o
   0   9   8         60.47         65.46         9.41 o
   1   9   8        353.33        395.23        22.58 o
   2   9   8         37.79         31.71         9.44 o
   3   9   8       1529.39       1545.30        45.28 o
   4   9   8         36.90         39.74        10.78 o
  -1  10   8         21.75         42.50        15.26 o
   0  10   8         26.77         22.12         8.99 o
   1  10   8          3.40          1.66         6.57 o
   2  10   8        618.39        661.14        54.75 o
  -1  -8   9        537.74        525.74        20.43 o
   0  -8   9         34.93         34.31         9.55 o
   1  -8   9       1496.31       1502.17        48.51 o
   2  -8   9          5.69          6.19         5.62 o
   3  -8   9        453.17        429.13        23.81 o
  -2  -7   9        323.14        339.06        28.24 o
  -1  -7   9        143.14        146.22        13.86 o
   0  -7   9        470.14        472.01        28.72 o
   1  -7   9        285.00        291.20        15.20 o
   2  -7   9       1407.89       1415.37        83.74 o
   3  -7   9          1.51          3.12         4.59 o
   4  -7   9        990.37        966.73        29.49 o
  -3  -6   9        502.95        501.39        24.17 o
  -2  -6   9        124.30        136.14        12.94 o
  -1  -6   9       1972.43       1874.54        42.13 o
   0  -6   9         40.57         37.59         6.71 o
   1  -6   9        124.27        136.58        10.53 o
   2  -6   9        685.89        692.91        39.12 o
   3  -6   9       1867.32       1841.12        54.53 o
   4  -6   9         86.34         78.72         9.99 o
   5  -6   9        443.99        426.50        19.72 o
  -4  -5   9        241.03        253.41        22.06 o
  -3  -5   9          1.29          0.30         5.58 o
  -2  -5   9       1195.54       1202.59        39.43 o
  -1  -5   9         48.64         54.27         6.66 o
   0  -5   9       1752.66       1780.73        41.08 o
   1  -5   9          7.24          7.33         4.15 o
   2  -5   9       1422.04       1445.53        47.57 o
   3  -5   9          7.18         11.24         4.92 o
   4  -5   9       1066.75       1023.41        54.52 o
   5  -5   9         50.31         48.37         8.09 o
   6  -5   9         27.62         34.36         8.29 o
  -5  -4   9       1055.79       1091.07        39.69 o
  -4  -4   9         86.48         92.99        13.09 o
  -3  -4   9       1311.85       1344.29        37.37 o
  -2  -4   9        106.67        132.73        12.06 o
  -1  -4   9         36.15         37.07         5.52 o
   0  -4   9        427.05        363.17        68.54 o
   1  -4   9       4753.29       4659.99       101.70 o
   2  -4   9        352.76        359.74        23.36 o
   3  -4   9       1289.35       1290.17        56.50 o
   4  -4   9          6.04          4.29         4.34 o
   5  -4   9        733.76        694.82        21.51 o
   6  -4   9          1.39          0.40         5.03 o
   7  -4   9        248.01        265.75        20.61 o
  -5  -3   9          1.41          2.21         4.93 o
  -4  -3   9       2282.47       2267.99        44.50 o
  -3  -3   9         14.23         15.30         5.24 o
  -2  -3   9       1116.44       1117.88        30.87 o
  -1  -3   9         13.74         17.46         3.38 o
   0  -3   9        575.36        581.04        12.58 o
   1  -3   9         50.90         61.76         4.83 o
   2  -3   9       3546.08       3618.77       107.34 o
   3  -3   9        162.42        138.18         9.87 o
   4  -3   9        582.73        560.83        32.96 o
   5  -3   9        521.11        486.21        16.24 o
   6  -3   9       1237.76       1244.31        41.50 o
   7  -3   9          4.29          4.89         6.45 o
  -5  -2   9        818.71        790.50        26.26 o
  -4  -2   9          4.63          8.00         5.27 o
  -3  -2   9       1479.52       1451.00        52.42 o
  -2  -2   9         11.07          7.98         3.95 o
  -1  -2   9       1633.21       1701.79        40.67 o
   0  -2   9        817.93        790.89        26.90 o
   1  -2   9       3627.79       3589.03        87.31 o
   2  -2   9        250.27        233.78         6.50 o
   3  -2   9        924.48        902.90        22.11 o
   4  -2   9        174.01        168.78        10.83 o
   5  -2   9        634.58        619.80        24.88 o
   6  -2   9        311.53        322.82        15.44 o
   7  -2   9        880.04        924.56        27.67 o
  -5  -1   9         51.93         49.55         8.76 o
  -4  -1   9       1332.64       1288.04        31.06 o
  -3  -1   9         18.93         19.11         5.54 o
  -2  -1   9        173.01        171.68        10.34 o
  -1  -1   9          0.00          1.89         1.64 o
   0  -1   9       5141.52       5082.57        91.10 o
   1  -1   9        127.55        150.43         6.73 o
   2  -1   9       1614.91       1738.64        22.69 o
   3  -1   9         10.20          8.49         2.55 o
   4  -1   9       2783.17       2670.12        39.25 o
   5  -1   9          0.58         -0.65         2.94 o
   6  -1   9        140.06        138.52         9.48 o
   7  -1   9         29.50         39.35         8.20 o
  -6   0   9          8.68         13.13         6.57 o
  -5   0   9       1966.07       1885.47        44.39 o
  -4   0   9        118.75        140.69        11.58 o
  -3   0   9       1519.85       1500.68        31.22 o
  -2   0   9        354.28        363.58        14.57 o
  -1   0   9       1073.85       1114.11        33.75 o
   0   0   9          2.04          2.39         1.77 o
   1   0   9       1458.47       1473.50        32.10 o
   2   0   9       1156.28       1150.81        17.79 o
   3   0   9       3629.63       3429.63        39.16 o
   4   0   9       2059.83       2125.23        58.82 o
   5   0   9       1423.87       1406.28        24.40 o
   6   0   9        236.28        235.61        12.30 o
   7   0   9        372.41        341.88        21.97 o
   8   0   9          0.47         -6.64        12.11 o
  -6   1   9        908.36        951.74        30.35 o
  -5   1   9        278.27        267.84        15.89 o
  -4   1   9        673.78        603.83        24.35 o
  -3   1   9         26.97         29.18         6.34 o
  -2   1   9       4347.24       4235.84       142.38 o
  -1   1   9       1271.14       1332.12        32.98 o
   0   1   9        721.42        688.03        15.36 o
   1   1   9        651.96        661.73        12.49 o
   2   1   9       2916.03       2913.44        40.29 o
   3   1   9         56.58         59.42         4.27 o
   4   1   9       1385.69       1371.01        30.07 o
   5   1   9         85.96         89.01         5.79 o
   6   1   9        462.96        481.14        15.26 o
   7   1   9          4.53          1.16         7.11 o
   8   1   9       1283.10       1306.81        94.78 o
  -6   2   9         72.36         91.82        11.77 o
  -5   2   9       1029.13        990.88        29.18 o
  -4   2   9         36.50         40.12         7.44 o
  -3   2   9        461.72        465.95        18.31 o
  -2   2   9         37.47         39.99         6.33 o
  -1   2   9       3000.12       3038.01        89.43 o
   0   2   9         65.07         57.42         4.18 o
   1   2   9       1611.78       1513.23        24.38 o
   2   2   9         81.85         92.57         5.60 o
   3   2   9       5315.84       5230.70        38.94 o
   4   2   9        166.65        161.25         6.99 o
   5   2   9         23.51         32.65         4.07 o
   6   2   9          0.18         -3.21         3.28 o
   7   2   9        808.38        862.39        33.00 o
  -5   3   9        102.03        101.33        11.13 o
  -4   3   9       2212.38       2111.51        78.16 o
  -3   3   9        340.35        381.72        34.95 o
  -2   3   9        174.01        180.10         8.36 o
  -1   3   9         85.34         86.46         4.74 o
   0   3   9       1842.03       1799.73        30.83 o
   1   3   9        114.32         99.95         5.86 o
   2   3   9       3682.45       3593.69        70.20 o
   3   3   9        257.64        267.17        10.28 o
   4   3   9       1541.86       1514.52        26.22 o
   5   3   9         34.67         29.08         5.48 o
   6   3   9        547.98        563.13        16.09 o
   7   3   9         32.67         29.93         7.36 o
  -5   4   9       1018.91       1010.94        30.20 o
  -4   4   9          1.78          2.81         4.83 o
  -3   4   9       2140.83       2113.15       167.00 o
  -2   4   9        416.11        409.02        13.41 o
  -1   4   9        324.04        317.45         9.66 o
   0   4   9          4.76          3.01         2.74 o
   1   4   9       4144.32       4002.70        72.99 o
   2   4   9        449.27        454.85        10.30 o
   3   4   9        597.89        571.09        20.18 o
   4   4   9          8.47          5.55         3.68 o
   5   4   9       1044.70       1105.27        35.29 o
   6   4   9        345.00        352.74        14.28 o
   7   4   9        859.79        887.61        38.58 o
  -5   5   9          0.38         -4.68         4.82 o
  -4   5   9        591.64        602.74        36.17 o
  -3   5   9         71.40         66.21         8.51 o
  -2   5   9        640.25        647.79        29.93 o
  -1   5   9        318.14        314.99         9.83 o
   0   5   9       2912.63       2926.73        59.28 o
   1   5   9         73.67         68.88         4.23 o
   2   5   9       2323.83       2292.69        67.17 o
   3   5   9        851.39        818.44        31.21 o
   4   5   9        424.17        447.62        27.40 o
   5   5   9        123.30        127.79        13.22 o
   6   5   9        372.06        371.24        21.63 o
   7   5   9          0.41          1.71         7.11 o
  -5   6   9       1137.74       1161.25        41.85 o
  -4   6   9          3.55          4.83         5.29 o
  -3   6   9        112.52        129.07        11.14 o
  -2   6   9          1.75          4.06         3.03 o
  -1   6   9       1063.59       1110.77        18.49 o
   0   6   9         48.69         53.72         5.19 o
   1   6   9       1870.54       1764.39        30.20 o
   2   6   9          0.22         -0.47         2.56 o
   3   6   9       2055.70       1937.19        62.55 o
   4   6   9          3.34          1.52         4.28 o
   5   6   9        373.18        390.16        22.09 o
   6   6   9          0.15         -1.07         6.39 o
  -4   7   9        940.93        896.36       103.39 o
  -3   7   9        231.88        251.64        18.69 o
  -2   7   9        556.61        550.03        30.95 o
  -1   7   9         56.96         54.39         6.65 o
   0   7   9        848.68        857.73        23.66 o
   1   7   9       1016.22       1018.68        22.68 o
   2   7   9       1095.47       1068.49        27.48 o
   3   7   9         79.16         76.87         9.20 o
   4   7   9        995.81        958.28        27.85 o
   5   7   9         17.89         17.36         7.81 o
   6   7   9        195.79        190.39        24.41 o
  -3   8   9        940.73        888.64        71.68 o
  -2   8   9        313.42        301.67        16.41 o
  -1   8   9        650.87        697.37        20.00 o
   0   8   9          0.56          4.30         5.21 o
   1   8   9       1187.70       1138.23        29.57 o
   2   8   9        331.02        338.53        17.11 o
   3   8   9        939.21        999.42        35.03 o
   4   8   9         23.18         20.03         8.50 o
   5   8   9         18.37         20.50         9.32 o
  -2   9   9        482.42        511.88        26.63 o
  -1   9   9         53.35         59.39        11.36 o
   0   9   9        397.60        402.85        32.34 o
   1   9   9          6.04          5.20         6.76 o
   2   9   9       1993.14       2008.39        50.67 o
   3   9   9          1.60          1.60         6.22 o
   4   9   9        131.22        160.12        23.33 o
   0  10   9        140.25        191.46        26.62 o
   1  10   9        676.92        730.21        32.26 o
   2  10   9          1.73          0.33         8.67 o
  -1  -7  10        503.29        535.64        35.46 o
   0  -7  10        162.71        163.72        15.34 o
   1  -7  10        806.40        752.81        41.14 o
   2  -7  10         26.02         28.02         7.45 o
   3  -7  10       1296.79       1284.89        56.36 o
   4  -7  10        563.60        539.15        31.41 o
  -3  -6  10        143.74        157.97        26.41 o
  -2  -6  10       1893.43       1868.28        65.23 o
  -1  -6  10          0.89          1.55         5.06 o
   0  -6  10        276.54        258.73        14.01 o
   1  -6  10        346.50        330.45        16.35 o
   2  -6  10       1089.20       1070.30        41.30 o
   3  -6  10          8.28         12.57         5.99 o
   4  -6  10        809.79        776.58        25.88 o
   5  -6  10        116.58        124.46        14.61 o
  -3  -5  10        379.88        383.82        22.19 o
  -2  -5  10        185.00        182.57        14.57 o
  -1  -5  10       1713.60       1742.15       100.84 o
   0  -5  10        277.85        167.96        93.21 o
   1  -5  10       2074.77       2072.72        80.49 o
   2  -5  10         93.94        108.91         9.76 o
   3  -5  10        591.63        617.88        37.68 o
   4  -5  10         94.20         95.44         8.86 o
   5  -5  10        218.36        193.52        14.03 o
   6  -5  10         13.30          4.10         7.55 o
  -4  -4  10        520.08        528.62        27.33 o
  -3  -4  10         20.52         22.17         8.07 o
  -2  -4  10        256.57        260.58        16.54 o
  -1  -4  10         91.93         98.51         8.07 o
   0  -4  10       2265.47       2223.80       126.34 o
   1  -4  10        166.23        143.95         8.44 o
   2  -4  10       3588.26       3583.87       146.14 o
   3  -4  10        462.07        450.28        17.95 o
   4  -4  10        143.78        144.43        11.55 o
   5  -4  10         25.55         24.33         5.86 o
   6  -4  10        684.81        676.62        32.31 o
  -4  -3  10        266.20        285.95        16.29 o
  -3  -3  10       1259.69       1248.93        30.12 o
  -2  -3  10         53.67         46.10         8.71 o
  -1  -3  10        677.86        647.54        26.27 o
   0  -3  10         14.66         18.91         3.61 o
   1  -3  10       3459.05       3443.67       139.71 o
   2  -3  10        750.97        733.76        22.91 o
   3  -3  10        791.86        783.60        43.27 o
   4  -3  10        533.88        536.86        26.83 o
   5  -3  10        856.54        815.83        21.60 o
   6  -3  10        162.49        159.08        13.19 o
   7  -3  10        822.99        851.43        33.23 o
  -5  -2  10         22.95         25.82         7.53 o
  -4  -2  10        149.53        137.64        12.24 o
  -3  -2  10         18.92         19.33         5.89 o
  -2  -2  10       1798.97       1704.38        54.37 o
  -1  -2  10          1.37          4.86         3.43 o
   0  -2  10       5002.57       5154.14       143.21 o
   1  -2  10          1.41          1.10         2.38 o
   2  -2  10        891.44        872.59        21.34 o
   3  -2  10        726.34        722.33        20.68 o
   4  -2  10        638.58        605.29        22.91 o
   5  -2  10        605.87        610.27        18.02 o
   6  -2  10        675.15        680.71        22.87 o
   7  -2  10          0.09         -3.77         5.12 o
  -5  -1  10        838.84        829.44        27.80 o
  -4  -1  10         12.47         27.49         6.95 o
  -3  -1  10         15.04         15.40         5.36 o
  -2  -1  10         26.49         27.44         5.73 o
  -1  -1  10       4381.25       4243.69       106.86 o
   0  -1  10        459.56        476.52        10.04 o
   1  -1  10       4003.77       3141.80       799.57 o
   2  -1  10         98.21        114.09         5.06 o
   3  -1  10       1497.47       1468.47        37.99 o
   4  -1  10         36.12         35.65         6.44 o
   5  -1  10        352.77        360.97        13.68 o
   6  -1  10         20.29         19.21         5.19 o
   7  -1  10        320.47        333.43        17.25 o
  -5   0  10          8.40         16.80         6.81 o
  -4   0  10        853.92        827.89        27.59 o
  -3   0  10        172.44        164.89        11.76 o
  -2   0  10       1381.28       1338.36        67.85 o
  -1   0  10        128.55        130.35         5.40 o
   0   0  10       1985.50       2003.94        33.73 o
   1   0  10       1633.66       1679.67        69.95 o
   2   0  10       4050.42       4130.83        87.81 o
   3   0  10        949.12        961.10        23.42 o
   4   0  10        819.48        761.64        25.24 o
   5   0  10        117.96        130.16         8.69 o
   6   0  10        584.66        586.31        17.80 o
   7   0  10         82.69         84.19        13.15 o
  -5   1  10        106.84        103.77        11.79 o
  -4   1  10         27.76         35.23         7.62 o
  -3   1  10       2231.09       2169.14        39.25 o
  -2   1  10        357.02        359.34        16.64 o
  -1   1  10       2843.98       2804.33        59.27 o
   0   1  10        831.18        794.92        18.33 o
   1   1  10       2092.55       2052.02        52.91 o
   2   1  10        102.06         96.97         5.29 o
   3   1  10       2165.64       2135.63        35.13 o
   4   1  10         82.91         76.03         5.04 o
   5   1  10         63.07         72.00         6.59 o
   6   1  10         76.61         74.75         7.53 o
   7   1  10       1685.19       1760.53        57.74 o
  -5   2  10         81.92         83.76        12.01 o
  -4   2  10        158.42        137.81        12.03 o
  -3   2  10        470.60        485.82        23.72 o
  -2   2  10       2095.09       2074.92        80.35 o
  -1   2  10        911.14        893.89        30.79 o
   0   2  10       3644.90       3441.01        64.00 o
   1   2  10        211.92        142.36        52.25 o
   2   2  10       3708.84       3660.83        45.69 o
   3   2  10          3.31          2.42         2.34 o
   4   2  10        130.53        125.72         6.44 o
   5   2  10         29.83         29.24         4.08 o
   6   2  10        376.99        397.19        20.22 o
   7   2  10         47.15         37.76        11.22 o
  -5   3  10        828.70        827.51        28.06 o
  -4   3  10        136.03        122.14        11.67 o
  -3   3  10        802.04        796.85        39.90 o
  -2   3  10          2.90         -0.83         3.49 o
  -1   3  10        554.54        550.35        14.43 o
   0   3  10       1085.24       1076.19        18.07 o
   1   3  10       6933.97       6000.35       309.87 o
   2   3  10        283.35        292.92         9.85 o
   3   3  10        298.27        279.08        41.98 o
   4   3  10         79.14         77.09         6.18 o
   5   3  10       1234.94       1256.62        33.84 o
   6   3  10          0.95         -3.32         4.16 o
   7   3  10        262.61        284.79        20.83 o
  -5   4  10         85.79         87.39        11.15 o
  -4   4  10       1111.78       1062.36        31.50 o
  -3   4  10         46.90         59.90         8.60 o
  -2   4  10        963.78        859.81        61.84 o
  -1   4  10         10.19          7.55         2.67 o
   0   4  10       2889.64       2833.38        43.95 o
   1   4  10        679.59        675.42        25.38 o
   2   4  10        962.52        962.48        21.65 o
   3   4  10          2.68         -0.12         2.84 o
   4   4  10        492.75        501.08        16.35 o
   5   4  10        528.95        522.67        34.56 o
   6   4  10       1228.27       1305.91        29.74 o
   7   4  10         76.57         48.88        10.72 o
  -4   5  10         61.51         58.97         9.33 o
  -3   5  10        544.65        531.91        33.51 o
  -2   5  10         52.04         44.42         5.86 o
  -1   5  10       2734.39       2708.61        45.51 o
   0   5  10        339.85        365.16        11.73 o
   1   5  10       2329.43       2268.69        43.29 o
   2   5  10        654.15        658.58        23.27 o
   3   5  10        272.31        278.71        14.53 o
   4   5  10         95.94        104.47         8.59 o
   5   5  10        469.62        450.47        33.93 o
   6   5  10          0.28          1.92         6.18 o
  -4   6  10        118.72        124.17        12.22 o
  -3   6  10         36.24         36.96         7.67 o
  -2   6  10        375.26        377.72        15.16 o
  -1   6  10        166.50        170.82         8.28 o
   0   6  10       2957.94       1850.86       909.20 o
   1   6  10          0.17          1.84         2.97 o
   2   6  10        679.68        633.18        20.68 o
   3   6  10         85.01         78.70         8.99 o
   4   6  10       1094.79       1075.63        28.56 o
   5   6  10          0.28         -5.46         5.46 o
   6   6  10         83.43         97.24        13.92 o
  -3   7  10        571.19        561.59        34.83 o
  -2   7  10        129.30        123.64        12.54 o
  -1   7  10        644.41        646.54        19.38 o
   0   7  10        583.92        626.51        20.85 o
   1   7  10        935.82        941.49        21.07 o
   2   7  10          3.71         -0.09         4.28 o
   3   7  10        830.42        819.15        42.55 o
   4   7  10        196.21        177.07        16.02 o
   5   7  10        322.86        331.00        21.96 o
  -3   8  10        176.00        169.71        19.51 o
  -2   8  10        729.55        700.55        30.98 o
  -1   8  10          1.88          4.83         4.66 o
   0   8  10        779.99        807.18        24.79 o
   1   8  10         71.88         73.20         9.54 o
   2   8  10       1085.95       1084.70        30.13 o
   3   8  10          5.02         -0.81         6.16 o
   4   8  10         20.96         19.63         8.82 o
   5   8  10          6.18          7.63        10.13 o
  -1   9  10        593.79        588.94        33.66 o
   0   9  10          1.74         -8.53         8.53 o
   1   9  10       1067.25       1126.21        80.69 o
   2   9  10         34.25         34.05        10.67 o
   3   9  10        499.51        485.72        26.94 o
   0  -7  11        407.98        402.21        23.18 o
   1  -7  11         83.58         86.51        12.91 o
   2  -7  11       1285.80       1297.34        41.80 o
  -2  -6  11         11.15         31.47        13.57 o
  -1  -6  11       1019.94       1010.00        48.80 o
   0  -6  11        219.18        198.47        13.06 o
   1  -6  11        171.56        164.24        15.16 o
   2  -6  11         45.05         46.39         8.05 o
   3  -6  11       1158.06       1117.34        33.68 o
   4  -6  11          4.47          2.74         5.47 o
  -3  -5  11        114.69        116.63        14.40 o
  -2  -5  11       1159.20       1179.17        53.44 o
  -1  -5  11        223.20        219.72        23.24 o
   0  -5  11       1517.59       1502.27        38.79 o
   1  -5  11         80.09         80.62        10.79 o
   2  -5  11        774.83        769.92        33.07 o
   3  -5  11         15.72         13.95         6.07 o
   4  -5  11         55.13         54.33        11.05 o
   5  -5  11        238.06        238.31        15.73 o
  -3  -4  11        395.27        430.37        23.99 o
  -2  -4  11        126.06        130.62        13.46 o
  -1  -4  11        716.22        684.46        38.45 o
   0  -4  11         33.35         26.94         8.10 o
   1  -4  11       3066.11       3047.10        92.17 o
   2  -4  11        312.79        323.20        18.40 o
   3  -4  11        255.55        236.32        13.85 o
   4  -4  11          0.21         -1.11         3.88 o
   5  -4  11        849.36        843.98        26.76 o
   6  -4  11        111.40        120.86        14.35 o
  -4  -3  11        504.73        518.01        22.31 o
  -3  -3  11         17.45         15.50         7.74 o
  -2  -3  11       1393.91       1332.80        36.76 o
  -1  -3  11         20.94         21.73         6.75 o
   0  -3  11        731.23        739.64        18.77 o
   1  -3  11         37.98         36.99         6.01 o
   2  -3  11       1170.87       1098.87        29.62 o
   3  -3  11          0.99         -0.60         3.54 o
   4  -3  11        986.09        935.26        42.18 o
   5  -3  11        378.39        392.82        15.85 o
   6  -3  11       1509.34       1490.75        59.90 o
  -4  -2  11         12.64         18.54         6.93 o
  -3  -2  11        421.99        415.95        18.53 o
  -2  -2  11         23.88         30.29         6.55 o
  -1  -2  11       4626.67       4589.87       186.52 o
   0  -2  11          1.89          2.16         3.12 o
   1  -2  11        274.92        175.62       100.44 o
   2  -2  11          6.56         10.11         4.07 o
   3  -2  11        631.09        638.68        24.13 o
   4  -2  11         53.18         50.87         7.72 o
   5  -2  11       1779.43       1772.75        50.98 o
   6  -2  11         34.56         25.42         6.99 o
   7  -2  11        641.11        690.16        29.87 o
  -4  -1  11        141.10        127.46        12.19 o
  -3  -1  11          0.01          2.60         4.52 o
  -2  -1  11        988.43        950.87        25.34 o
  -1  -1  11          7.48         10.52         4.39 o
   0  -1  11       3955.10       4122.11       140.94 o
   1  -1  11         16.56         17.96         3.66 o
   2  -1  11        556.32        558.51        18.93 o
   3  -1  11        176.09        185.51        11.66 o
   4  -1  11       1579.21       1548.48        32.35 o
   5  -1  11        316.79        331.72        16.51 o
   6  -1  11        551.94        548.87        20.56 o
   7  -1  11         59.43         53.07         9.23 o
  -5   0  11        323.03        324.05        18.70 o
  -4   0  11          0.22          6.07         5.39 o
  -3   0  11       1451.68       1373.81        32.62 o
  -2   0  11         85.63         90.31         9.05 o
  -1   0  11        392.77        409.11        20.77 o
   0   0  11        803.39        807.52        22.19 o
   1   0  11       2869.99       2852.50        82.51 o
   2   0  11        308.42        320.95         8.23 o
   3   0  11       1237.95       1232.78        26.67 o
   4   0  11        114.47        109.14         9.68 o
   5   0  11       1465.45       1438.32        38.96 o
   6   0  11        331.47        333.12        15.92 o
   7   0  11        658.79        692.36        31.51 o
  -5   1  11         53.19         46.88         9.30 o
  -4   1  11        650.25        656.21        24.38 o
  -3   1  11        280.19        292.88        16.17 o
  -2   1  11       2637.00       2597.72        72.38 o
  -1   1  11        267.05        255.30        12.66 o
   0   1  11        680.30        678.59        19.99 o
   1   1  11         72.51         72.54         5.71 o
   2   1  11       1924.20       1933.87        35.30 o
   3   1  11        199.29        190.00         8.51 o
   4   1  11        531.72        510.14        17.64 o
   5   1  11         14.94         16.66         5.75 o
   6   1  11       2093.23       2133.59        50.22 o
   7   1  11          0.02         -6.52         6.52 o
  -5   2  11        192.96        197.59        15.27 o
  -4   2  11        240.01        227.09        15.13 o
  -3   2  11        592.68        584.71        32.46 o
  -2   2  11        181.60        178.89        11.98 o
  -1   2  11       2189.92       2115.50        93.97 o
   0   2  11         61.41         70.72         5.81 o
   1   2  11       3301.79       3229.76        32.58 o
   2   2  11        175.63        168.77         8.17 o
   3   2  11        243.47        250.56         8.61 o
   4   2  11        576.12        577.78        15.39 o
   5   2  11       1221.56       1299.04        32.22 o
   6   2  11          0.01         -1.19         5.77 o
   7   2  11        794.20        898.86        35.36 o
  -4   3  11        674.29        699.63        25.38 o
  -3   3  11         13.19         12.71         5.71 o
  -2   3  11        199.80        201.97        12.57 o
  -1   3  11        412.94        420.28        23.99 o
   0   3  11       3364.47       3257.64        67.05 o
   1   3  11         74.25         75.93         5.97 o
   2   3  11       1214.19       1190.02        37.65 o
   3   3  11        119.48         98.13        20.35 o
   4   3  11       1050.50       1023.19        24.94 o
   5   3  11         97.10         99.84         8.06 o
   6   3  11       1108.30       1172.96        47.63 o
   7   3  11         85.61         79.02        13.49 o
  -4   4  11        222.04        221.16        15.74 o
  -3   4  11       1212.28       1241.56        68.84 o
  -2   4  11         53.12         50.41         7.65 o
  -1   4  11       1199.01       1194.13        22.02 o
   0   4  11          3.86          8.90         3.15 o
   1   4  11       1098.46       1078.94        27.69 o
   2   4  11        511.93        490.33        13.03 o
   3   4  11        536.71        538.28        23.16 o
   4   4  11        510.06        505.55        16.91 o
   5   4  11       1983.19       1938.65        85.88 o
   6   4  11        131.32         91.69        17.24 o
  -4   5  11         17.67         18.84         9.62 o
  -3   5  11          0.60          4.44         5.27 o
  -2   5  11       2708.76       1622.48       850.88 o
  -1   5  11         44.63         49.37         6.00 o
   0   5  11       1621.87       1590.99        32.24 o
   1   5  11         11.88          9.45         3.50 o
   2   5  11        216.89        234.79         8.66 o
   3   5  11         35.14         35.78         6.50 o
   4   5  11       1188.24       1123.01        76.97 o
   5   5  11          0.68          2.21         5.89 o
   6   5  11        378.94        423.02        39.93 o
  -3   6  11        112.20        118.12        11.57 o
  -2   6  11         12.93         17.13         5.85 o
  -1   6  11       2327.13       2242.68        42.76 o
   0   6  11        132.91        140.20         9.19 o
   1   6  11        531.50        522.57        18.03 o
   2   6  11        379.83        371.29        16.61 o
   3   6  11       1128.88       1089.96        41.24 o
   4   6  11         15.09         21.97         7.86 o
   5   6  11        367.74        347.23        21.63 o
   6   6  11        198.93        229.04        25.07 o
  -3   7  11         62.33         71.82        13.69 o
  -2   7  11        483.74        487.32        40.97 o
  -1   7  11        166.75        175.82        12.88 o
   0   7  11        745.65        778.89        25.44 o
   1   7  11         71.33         67.07        13.33 o
   2   7  11        461.64        464.63        19.51 o
   3   7  11        253.92        264.69        15.44 o
   4   7  11        625.47        646.07        28.94 o
   5   7  11         35.23         31.72        10.09 o
  -2   8  11          1.20          1.30         6.57 o
  -1   8  11        682.50        708.83        25.07 o
   0   8  11          0.01         -3.00         6.01 o
   1   8  11        606.17        616.81        27.71 o
   2   8  11          1.96          6.35         6.64 o
   3   8  11         79.76         81.05        12.98 o
   4   8  11         14.57         12.43         8.32 o
   0   9  11       1019.04       1120.71        53.66 o
   1   9  11        383.34        405.05        24.25 o
   2   9  11        233.48        223.67        18.90 o
   0  -6  12        134.73        134.49        14.53 o
   1  -6  12        177.63        176.61        16.48 o
   2  -6  12        655.52        612.15        57.54 o
   3  -6  12         95.63        109.99        14.69 o
  -2  -5  12         39.37         40.99        14.65 o
  -1  -5  12       1314.06       1275.64        56.00 o
   0  -5  12         11.51         24.07        11.83 o
   1  -5  12        770.33        732.79        63.15 o
   2  -5  12        116.93        116.64        13.74 o
   3  -5  12         57.62         60.19         9.14 o
   4  -5  12        559.88        593.01        59.91 o
  -3  -4  12        193.21        214.38        27.76 o
  -2  -4  12        303.30        262.83        27.29 o
  -1  -4  12          4.36         -0.19         6.55 o
   0  -4  12       1735.23       1675.27        71.70 o
   1  -4  12        199.46        168.30        11.65 o
   2  -4  12        794.59        796.69        23.85 o
   3  -4  12          1.19          3.43         4.64 o
   4  -4  12        442.83        472.44        22.28 o
   5  -4  12         68.08         72.55        10.20 o
  -3  -3  12       1099.52       1071.34        72.15 o
  -2  -3  12        257.60        278.11        18.48 o
  -1  -3  12        816.24        807.89        27.85 o
   0  -3  12         43.86         43.70         8.25 o
   1  -3  12        362.51        207.53       113.64 o
   2  -3  12         17.05         21.46         5.72 o
   3  -3  12       1300.85       1338.50        60.77 o
   4  -3  12        185.69        195.50        19.66 o
   5  -3  12       1485.76       1447.13        35.33 o
   6  -3  12         49.50         52.91        10.99 o
  -4  -2  12        364.85        348.82        19.26 o
  -3  -2  12         24.89         20.42         6.87 o
  -2  -2  12       3014.22       2977.94        85.86 o
  -1  -2  12          7.17         13.77         6.53 o
   0  -2  12        797.82        830.95        33.47 o
   1  -2  12          0.17          3.95         3.65 o
   2  -2  12         16.26         13.76         4.94 o
   3  -2  12          0.11          2.42         3.88 o
   4  -2  12       2713.27       2808.93        61.20 o
   5  -2  12         20.21         22.89         6.73 o
   6  -2  12        373.14        362.50        18.34 o
  -4  -1  12        180.10        197.31        15.02 o
  -3  -1  12       1074.16       1062.74        36.31 o
  -2  -1  12          6.65          4.20         4.43 o
  -1  -1  12       1946.74       1887.41        56.36 o
   0  -1  12         26.49         24.81         5.16 o
   1  -1  12        935.31        970.31        27.12 o
   2  -1  12        645.52        637.13        19.30 o
   3  -1  12        672.30        670.70        21.08 o
   4  -1  12        135.27        144.82        11.39 o
   5  -1  12        935.13        957.40        28.25 o
   6  -1  12        274.22        308.29        16.49 o
  -4   0  12       1323.41       1346.83        35.78 o
  -3   0  12        240.21        240.18        15.24 o
  -2   0  12       1172.68       1123.78        28.76 o
  -1   0  12         20.54         21.58         7.62 o
   0   0  12        377.84        389.55        23.01 o
   1   0  12         11.50         13.07         3.51 o
   2   0  12       1885.69       1883.15        61.05 o
   3   0  12        531.25        524.41        21.19 o
   4   0  12        875.61        865.87        24.87 o
   5   0  12        198.90        200.79        13.64 o
   6   0  12       1048.74       1106.83        28.78 o
   7   0  12         40.90         31.76        15.12 o
  -4   1  12         54.99         52.76         9.26 o
  -3   1  12       2324.43       2283.74        52.96 o
  -2   1  12        335.78        321.62        15.98 o
  -1   1  12       1307.65       1286.48        63.81 o
   0   1  12        212.85        230.68        11.67 o
   1   1  12        143.30        147.31         7.83 o
   2   1  12          4.60          7.65         2.68 o
   3   1  12       1065.06       1095.85        37.81 o
   4   1  12          9.42          7.42         4.62 o
   5   1  12       1383.29       1389.06        32.84 o
   6   1  12         24.08         24.23         9.36 o
   7   1  12        885.47        976.03        50.44 o
  -4   2  12        576.13        589.88        24.29 o
  -3   2  12         89.84        111.81        12.78 o
  -2   2  12       1691.70       1683.62        40.91 o
  -1   2  12         26.03         24.22         5.90 o
   0   2  12       2165.26       2102.35        48.01 o
   1   2  12       1267.13       1231.75        35.58 o
   2   2  12         88.03         95.37         6.09 o
   3   2  12        437.69        407.05        20.73 o
   4   2  12        848.26        846.26        27.12 o
   5   2  12         25.71         23.97         6.88 o
   6   2  12       1336.78       1393.11        41.29 o
   7   2  12          0.24         -9.38         9.38 o
  -4   3  12         98.31        103.47        12.12 o
  -3   3  12        309.00        300.03        16.99 o
  -2   3  12        205.68        201.26        16.22 o
  -1   3  12       1502.61       1505.41        46.09 o
   0   3  12        129.37        119.90         7.61 o
   1   3  12        943.02        902.94        21.78 o
   2   3  12        256.01        253.69        14.65 o
   3   3  12        472.95        481.59        15.30 o
   4   3  12          2.76          2.16         3.57 o
   5   3  12       1807.71       1903.47        44.14 o
   6   3  12        233.32        254.17        24.93 o
  -4   4  12        946.73        965.98        40.22 o
  -3   4  12        165.09        175.94        21.51 o
  -2   4  12       1855.13       1891.08        57.08 o
  -1   4  12         48.37         43.46         7.17 o
   0   4  12         85.95         72.79        22.46 o
   1   4  12         26.25         25.84         4.61 o
   2   4  12        554.47        522.59        46.41 o
   3   4  12         88.15         73.68         8.28 o
   4   4  12       1549.96       1586.03        76.84 o
   5   4  12          0.12          1.25         4.33 o
   6   4  12        717.37        663.15        46.18 o
  -3   5  12       1425.75       1514.27        71.35 o
  -2   5  12          7.46          4.81         5.07 o
  -1   5  12       1791.53       1821.33        34.77 o
   0   5  12         42.01         43.03         5.11 o
   1   5  12         11.55         15.86         4.25 o
   2   5  12         34.71         31.01         5.85 o
   3   5  12        979.62        958.01        31.11 o
   4   5  12        129.04        128.48        13.48 o
   5   5  12        612.35        638.80        53.51 o
   6   5  12         23.49         17.67        11.21 o
  -3   6  12         10.43         17.71         8.47 o
  -2   6  12       1023.89       1025.85        58.78 o
  -1   6  12         60.85         74.82        13.26 o
   0   6  12        551.54        551.73        17.01 o
   1   6  12        318.18        343.03        15.38 o
   2   6  12        539.92        515.47        23.99 o
   3   6  12         57.78         46.17         9.81 o
   4   6  12        860.83        850.33        79.76 o
   5   6  12        493.48        530.95        26.82 o
  -2   7  12          0.03         -2.06         6.33 o
  -1   7  12         47.06         58.59        11.51 o
   0   7  12        108.26        115.10         9.35 o
   1   7  12        649.61        671.43        34.67 o
   2   7  12        244.43        222.75        14.56 o
   3   7  12        475.61        464.86        24.57 o
   4   7  12         11.95          8.37         7.38 o
  -1   8  12          9.63         20.57        11.54 o
   0   8  12        214.93        236.30        18.48 o
   1   8  12         28.29         22.94        13.62 o
   2   8  12        169.50        166.62        16.69 o
   3   8  12        129.72        139.39        15.73 o
   0  -5  13       1357.73       1368.46        59.02 o
   1  -5  13         43.33         41.22         9.96 o
   2  -5  13          1.81          2.90         6.04 o
   3  -5  13        203.89        182.03        17.74 o
  -1  -4  13        589.04        598.07        40.18 o
   0  -4  13        520.89        559.16        37.53 o
   1  -4  13       1097.93        644.18       317.58 o
   2  -4  13        151.23        137.34        20.26 o
   3  -4  13        478.67        505.50        35.96 o
   4  -4  13         11.23          4.46         8.65 o
  -2  -3  13        839.47        827.43        48.26 o
  -1  -3  13        132.34        139.67        21.06 o
   0  -3  13         79.44         61.25        14.56 o
   1  -3  13         50.96         41.30         7.35 o
   2  -3  13       1379.92       1331.69        38.28 o
   3  -3  13         23.34         22.41         6.64 o
   4  -3  13       1820.32       1832.07        85.96 o
   5  -3  13          0.32         -2.96         5.73 o
  -3  -2  13       1018.23       1038.34        31.19 o
  -2  -2  13          9.21          5.31         7.00 o
  -1  -2  13       1259.25       1290.45        38.39 o
   0  -2  13          0.88          5.23         7.30 o
   1  -2  13         12.36         11.05         6.10 o
   2  -2  13         13.47         12.11         5.11 o
   3  -2  13       2434.50       2473.54        57.45 o
   4  -2  13        128.87        137.76        12.78 o
   5  -2  13        555.15        564.32        28.09 o
   6  -2  13         75.49         73.35        11.82 o
  -3  -1  13          8.85         13.94         6.43 o
  -2  -1  13        874.51        846.58        26.33 o
  -1  -1  13         84.24         83.74        11.14 o
   0  -1  13        853.97        851.89        27.71 o
   1  -1  13          0.04          1.20         4.57 o
   2  -1  13       1722.21       1683.15        56.88 o
   3  -1  13          9.65          5.12         4.38 o
   4  -1  13        480.30        473.67        19.75 o
   5  -1  13        663.61        677.04        30.03 o
   6  -1  13        420.46        429.59        19.83 o
  -3   0  13       1075.33       1067.97        35.69 o
  -2   0  13         28.08         28.85         7.16 o
  -1   0  13        109.58        104.70        10.36 o
   0   0  13          0.05          5.62         4.89 o
   1   0  13       1786.03       1830.41        54.79 o
   2   0  13         72.40         74.73        10.33 o
   3   0  13       2322.36       2287.42        46.92 o
   4   0  13         74.93         83.80         9.54 o
   5   0  13        247.96        249.44        18.53 o
   6   0  13          0.01          0.96         4.89 o
  -3   1  13         12.25         14.49         6.48 o
  -2   1  13       1337.57       1322.10        55.68 o
  -1   1  13          1.45          0.96         4.09 o
   0   1  13        182.04        196.51        12.03 o
   1   1  13         16.87         19.46         4.37 o
   2   1  13       1451.66       1507.17        49.79 o
   3   1  13        564.86        553.88        19.56 o
   4   1  13       1423.03       1412.42        32.40 o
   5   1  13        328.85        344.56        21.34 o
   6   1  13        533.32        560.50        43.52 o
  -3   2  13        298.74        278.07        17.14 o
  -2   2  13         45.26         45.39         8.42 o
  -1   2  13       2810.97       2793.73        89.84 o
   0   2  13         51.55         56.65         7.56 o
   1   2  13        371.69        386.36        15.90 o
   2   2  13         60.49         60.52         6.25 o
   3   2  13        911.60        946.64        26.91 o
   4   2  13        293.88        294.45        15.39 o
   5   2  13       1010.74       1015.01        34.55 o
   6   2  13        154.01        163.73        16.69 o
  -3   3  13        181.73        168.33        14.07 o
  -2   3  13        423.01        426.57        29.78 o
  -1   3  13        111.60        120.43        10.56 o
   0   3  13       1474.95       1445.44        68.58 o
   1   3  13         14.87         15.18         4.26 o
   2   3  13       1109.99       1080.76        47.34 o
   3   3  13          2.68          1.26         3.98 o
   4   3  13       1252.59       1322.07        46.81 o
   5   3  13         38.06         46.41        12.82 o
   6   3  13         80.80         99.94        18.00 o
  -3   4  13       1373.27       1381.42        67.66 o
  -2   4  13         12.36         15.34         7.90 o
  -1   4  13        242.03        238.24        13.98 o
   0   4  13         12.07         11.54         5.15 o
   1   4  13        556.66        561.58        21.24 o
   2   4  13        131.40        133.02        11.93 o
   3   4  13       1862.28       1896.81       149.39 o
   4   4  13         98.96         94.94         8.11 o
   5   4  13        525.47        522.32        24.27 o
  -3   5  13          3.63          6.69         6.10 o
  -2   5  13       1975.48       2017.41        90.78 o
  -1   5  13         10.62         14.18         5.70 o
   0   5  13        108.48        115.52         9.86 o
   1   5  13          0.02         -2.01         2.51 o
   2   5  13       1051.59        865.06        43.24 o
   3   5  13        158.22        141.15        29.05 o
   4   5  13        597.50        601.33        61.71 o
   5   5  13          7.11         12.30         7.50 o
  -2   6  13          0.95          1.12         6.63 o
  -1   6  13        336.46        348.28        22.56 o
   0   6  13          1.36          0.55         4.51 o
   1   6  13       1348.34       1346.90        33.79 o
   2   6  13        153.59        150.32        15.34 o
   3   6  13        550.74        527.86        25.27 o
   4   6  13        466.15        481.41        27.87 o
   5   6  13        167.52        175.44        22.53 o
  -1   7  13         10.18         16.63         8.88 o
   0   7  13        260.64        124.62       140.03 o
   1   7  13          2.04          4.41         7.16 o
   2   7  13       1174.95       1135.47        54.19 o
   3   7  13          0.04         -2.79         6.06 o
   4   7  13        350.08        360.28        30.73 o
   1   8  13        229.94        246.39        27.95 o
   2   8  13        187.04        182.85        25.50 o
   0  -4  14        771.45        774.24        46.28 o
   1  -4  14        261.46        271.85        19.61 o
   2  -4  14       1194.19       1240.15        76.78 o
   3  -4  14         17.09          9.52         7.49 o
  -1  -3  14        394.89        393.03        34.08 o
   0  -3  14          0.75          0.05         7.35 o
   1  -3  14        390.51        367.38        22.03 o
   2  -3  14         83.67         71.67        11.47 o
   3  -3  14       2805.36       2736.99       126.14 o
   4  -3  14        119.05        120.86        30.13 o
  -2  -2  14        921.09        976.90        54.26 o
  -1  -2  14         20.24         16.11        11.07 o
   0  -2  14        186.08        200.05        23.28 o
   1  -2  14         24.47         30.25        12.39 o
   2  -2  14       1159.74       1176.07        36.39 o
   3  -2  14         62.41         64.68         9.16 o
   4  -2  14        810.20        807.19        26.94 o
   5  -2  14         21.95         17.01         8.76 o
  -2  -1  14        139.16        131.17        12.39 o
  -1  -1  14        373.48        381.90        21.60 o
   0  -1  14          6.93         17.34         9.42 o
   1  -1  14       2344.64       2358.60        47.83 o
   2  -1  14         15.03         10.94         6.39 o
   3  -1  14        271.00        257.25        14.68 o
   4  -1  14        470.82        483.47        20.77 o
   5  -1  14        349.68        348.22        22.85 o
  -2   0  14         15.36         18.62         6.93 o
  -1   0  14         25.76         27.44         6.98 o
   0   0  14        902.05        908.37        30.17 o
   1   0  14         18.35         23.72         7.42 o
   2   0  14       2726.41       2762.55        49.90 o
   3   0  14         92.09         91.67         9.57 o
   4   0  14        251.41        247.02        16.14 o
   5   0  14         15.76         17.01         7.98 o
  -3   1  14        600.11        600.67        24.96 o
  -2   1  14          3.69          2.39         4.92 o
  -1   1  14        227.44        224.88        24.14 o
   0   1  14         13.42         16.96         5.77 o
   1   1  14        683.71        706.99        20.51 o
   2   1  14        256.13        254.79        13.68 o
   3   1  14       1723.07       1687.70        34.58 o
   4   1  14          1.46          0.64         4.74 o
   5   1  14        602.50        606.44        28.42 o
  -3   2  14         68.53         67.46        10.71 o
  -2   2  14        397.36        405.65        19.80 o
  -1   2  14        214.02        228.74        14.51 o
   0   2  14       1366.58       1381.81        45.69 o
   1   2  14         93.21         90.06         8.61 o
   2   2  14        322.18        328.35        18.58 o
   3   2  14        189.36        201.58        12.90 o
   4   2  14       1387.71       1387.34        33.05 o
   5   2  14          1.10          3.39         6.77 o
  -2   3  14        306.44        304.05        21.86 o
  -1   3  14        358.40        373.68        17.78 o
   0   3  14          1.06          0.44         4.17 o
   1   3  14       1473.40       1451.50        34.43 o
   2   3  14         45.54         39.75         5.90 o
   3   3  14       1421.88       1471.40        51.72 o
   4   3  14          0.99         -3.38         5.22 o
   5   3  14        170.03        164.14        20.64 o
  -2   4  14        358.27        381.80        19.50 o
  -1   4  14         79.96         91.71        10.33 o
   0   4  14         13.83         12.28         5.43 o
   1   4  14        301.77        286.81        17.32 o
   2   4  14       2925.88       2959.15       158.66 o
   3   4  14         16.60         16.29         6.11 o
   4   4  14        530.73        515.19        51.28 o
   5   4  14          0.90         -6.78         8.06 o
  -2   5  14         63.83         78.54        10.80 o
  -1   5  14        377.01        274.25       133.88 o
   0   5  14          4.78          5.42         4.89 o
   1   5  14        440.22        457.88        18.15 o
   2   5  14        186.85        181.77        15.46 o
   3   5  14       1115.55       1019.36        50.98 o
   4   5  14        116.57        126.95        14.22 o
  -1   6  14         18.88         19.96         9.06 o
   0   6  14       1036.95       1043.95        36.09 o
   1   6  14         20.84         35.59         9.14 o
   2   6  14       1009.32        951.28        48.56 o
   3   6  14        241.03        246.16        28.28 o
   4   6  14        140.00        143.49        15.71 o
   1   7  14       1483.96       1595.90        64.14 o
   2   7  14         28.21         23.84        12.96 o
   1  -3  15          0.21         -3.91         5.40 o
   2  -3  15       2031.11       2055.09        61.15 o
   3  -3  15          1.40         -0.99         6.10 o
   0  -2  15        204.07        180.55        24.13 o
   1  -2  15        755.72        740.47        31.14 o
   2  -2  15          0.14          1.24         5.95 o
   3  -2  15        571.81        559.52        27.72 o
   4  -2  15          2.75          6.79         7.41 o
  -1  -1  15          8.71         21.58        11.87 o
   0  -1  15       2504.06       2217.60        75.47 o
   1  -1  15         67.50         64.22        15.93 o
   2  -1  15        285.92        247.42        28.80 o
   3  -1  15         21.05         18.30         7.88 o
   4  -1  15        148.08        150.04        16.32 o
  -1   0  15        285.06        303.49        20.29 o
   0   0  15        112.85        124.40        19.88 o
   1   0  15       2672.50       2643.86        78.34 o
   2   0  15        190.07         75.32        90.23 o
   3   0  15        193.61        225.14        14.33 o
   4   0  15        139.54        145.08        15.47 o
   5   0  15        295.93        291.94        22.00 o
  -2   1  15        346.56        327.19        33.56 o
  -1   1  15          0.67          1.17         5.05 o
   0   1  15        861.91        880.86        47.40 o
   1   1  15        132.52        132.89        19.37 o
   2   1  15        507.91        235.15       245.91 o
   3   1  15          2.21          1.21         4.46 o
   4   1  15        874.62        912.59        34.18 o
   5   1  15        247.99        233.52        19.74 o
  -1   2  15       1594.70       1697.27        60.72 o
   0   2  15         97.09         95.18        10.19 o
   1   2  15        326.00        346.79        19.80 o
   2   2  15         24.62         27.33        11.12 o
   3   2  15        437.42        447.45        19.06 o
   4   2  15         13.05          6.41         6.38 o
   5   2  15        280.15        313.51        21.91 o
  -1   3  15          7.69         10.44         6.26 o
   0   3  15       1108.43       1149.38        33.44 o
   1   3  15         71.38         86.14        14.32 o
   2   3  15       1223.15       1244.47        67.81 o
   3   3  15        180.21        179.42        12.97 o
   4   3  15         10.00          1.44         5.93 o
  -1   4  15        188.03        204.89        14.78 o
   0   4  15         66.69         78.64         9.68 o
   1   4  15        814.07        902.83        21.81 o
   2   4  15         18.39         16.38         5.33 o
   3   4  15        894.30        921.86        50.42 o
   4   4  15         76.00         96.12        20.35 o
   0   5  15        377.40        419.70        44.20 o
   1   5  15          0.92          0.34         6.35 o
   2   5  15        400.84        434.76        33.17 o
   3   5  15         33.35         44.05        15.92 o
   1   6  15        835.64        896.88        48.31 o
   2   6  15          0.08          1.05         7.14 o
   1  -1  16        772.12        777.17        32.79 o
   2  -1  16         28.77         21.81        12.91 o
   0   0  16        935.88        995.37        52.66 o
   1   0  16         23.63         21.32         8.09 o
   2   0  16        464.83        487.04        36.21 o
   3   0  16         60.23         59.85        11.73 o
   0   1  16         24.55         40.80        14.61 o
   1   1  16         82.54        100.41        18.66 o
   2   1  16          0.00         -1.18         6.69 o
   3   1  16        999.59       1074.63        36.80 o
   0   2  16        923.42        988.61        84.60 o
   1   2  16         48.09         48.91        14.75 o
   2   2  16         33.76         36.94        12.96 o
   3   2  16         31.95         33.62         9.91 o
   0   3  16         69.69         73.09        10.15 o
   1   3  16       1167.26       1278.04        31.15 o
   2   3  16         76.39         75.34        16.02 o
   3   3  16         79.55         80.05        11.94 o
   1   4  16         39.92         51.36         8.42 o
   2   4  16        810.98        893.58        31.41 o
                                                
